# Supplementary material for: Cold-induced nucleosome dynamics linked to silencing of Arabidopsis FLC
Source: Nat Commun. 2025 Jul 1;16:5550. doi: 10.1038/s41467-025-60735-z (PMC12216206; doi:10.1038/s41467-025-60735-z)
Supplement: Supplementary file 5 — Dataset 3 [file 41467_2025_60735_MOESM5_ESM.xlsx]

## Sheet: VRN1-FLAG IP-MS 3W cold
Accession	Description	Ratio: (line24) / (WT)	Ratio: (line37) / (WT)	P-Value: (line24) / (WT)	P-Value: (line37) / (WT)	# Unique Peptides	Coverage [%]	Exp. q-value: Combined	Contaminant	Protein FDR Confidence: Combined	Master	Sum PEP Score	# Peptides	# PSMs	# AAs	MW [kDa]	calc. pI	Score CHIMERY: CHIMERYS	# Peptides (by Search Engine): CHIMERYS	Abundance Ratio: (24) / (37)	Abundance Ratio P-Value: (24) / (37)	Abundance Ratio Adj. P-Value: (24) / (37)	Abundance Ratio Adj. P-Value: (24) / (WT)	Abundance Ratio Adj. P-Value: (37) / (WT)	Abundances (Grouped): 24	Abundances (Grouped): 37	Abundances (Grouped): WT	Abundances (Grouped) CV [%]: 24	Abundances (Grouped) CV [%]: 37	Abundances (Grouped) CV [%]: WT	Abundances (Scaled): F4: Sample, 24	Abundances (Scaled): F5: Sample, 24	Abundances (Scaled): F6: Sample, 24	Abundances (Scaled): F7: Sample, 37	Abundances (Scaled): F8: Sample, 37	Abundances (Scaled): F9: Sample, 37	Abundances (Scaled): F1: Sample, WT	Abundances (Scaled): F2: Sample, WT	Abundances (Scaled): F3: Sample, WT	Abundance: F4: Sample, 24	Abundance: F5: Sample, 24	Abundance: F6: Sample, 24	Abundance: F7: Sample, 37	Abundance: F8: Sample, 37	Abundance: F9: Sample, 37	Abundance: F1: Sample, WT	Abundance: F2: Sample, WT	Abundance: F3: Sample, WT	Abundances (Normalized): F4: Sample, 24
VRN1-FLAG	VRN1-FLAG	100	100	1e-17	1e-17	21	59	0	FALSE	High	Master Protein	102.407	31	1092	349	40.2	8.75	658.11	31	0.643	0.654529	0.996195	5.48333e-15	2.10353e-15	117.2	182.2	0.6	10.64	12.22	21.66	98.5	118.7	119.7	165.6	211.1	184.6	0.6	0.6	0.4	5.72569e+07	3.5223e+07	5.05496e+07	1.32546e+08	1.3484e+08	1.4608e+08	540640	710951	271735	1.1356e+08
AT2G18740.1	Small nuclear ribonucleoprotein family protein	56.183	100	1.14959e-09	1e-17	2	66	0	FALSE	High	Master Protein	42.722	6	295	88	10.3	9.89	108.07	6	0.348	0.735251	0.996195	3.95069e-07	2.10353e-15	77.1	221.5	1.4	60.88	6.08	95.25	71.4	45.3	149	222.8	205.2	198.2	1.1	5.6	1.3	373062	120960	565650	1.60386e+06	1.1786e+06	1.41073e+06				739907
AT3G17820.1	glutamine synthetase 1.3	39.563	5.072	3.70943e-08	0.601207	2	7	0	FALSE	High	Master Protein	8.462	3	19	354	38.6	6.06	12.36	3	7.8	0.000272737	0.0339511	1.017e-05	0.999737	260.1	33.3	6.6	87.18	159.57	110.03	4	149.9	208.4	19.2	7.6	482.5	3.1	21.5	3.8		131641	260279			1.12984e+06				13568.1
AT3G48425.1	DNAse I-like superfamily protein	33.101	100	1.91141e-07	1e-17	4	12	0	FALSE	High	Master Protein	9.683	4	47	364	41.8	8.18	24.31	4	0.204	0.307	0.996195	3.69913e-05	2.10353e-15	50.6	247.9	1.5	124.4	6.87	31.87	1.2	46.1	188.6	202.8	226.1	231.1	1.4	0.9	1.7		323655	1.88393e+06	3.83947e+06	3.41601e+06	4.32701e+06				33613.9
AT5G25610.1	BURP domain-containing protein	30.305	18.053	4.16928e-07	0.0807095	4	11	0	FALSE	High	Master Protein	12.018	4	56	392	42.2	9.36	20.88	4	1.679	0.0939508	0.913474	6.23496e-05	0.616704	184.2	109.7	6.1	21.44	86.2	155.52	168	127.7	198	100.1	146.7	4.8	144.1	5.5	5	533097	206889	456438	437425	511622		662126			1.05731e+06
AT1G28060.1	Pre-mRNA-splicing factor 3	27.855	58.968	8.6137e-07	0.000704458	23	30	0	FALSE	High	Master Protein	90.665	23	338	786	88.6	9.42	133.6	23	0.472	0.957766	0.99672	0.00010496	0.0286266	95.2	201.4	3.4	75.98	34.31	34.38	27	99.3	184.1	120.1	210.3	249.3	4.3	2.1	3.6	144269	302378	797213	985868	1.37777e+06	2.0243e+06				319373
AT1G10590.3	Nucleic acid-binding, OB-fold-like protein	25.153	100	2.02063e-06	1e-17	4	31	0	FALSE	High	Master Protein	11.735	4	34	153	17.1	8.46	16.27	4	0.213	0.334107	0.996195	0.000229237	2.10353e-15	52.3	245.6	2.1	108.76	20.34	54.45	9.2	48.5	163.3	177.4	227.5	268.5	0.8	2.9	1.9		69677.6	334088	687869	704097	1.02982e+06				51214.6
AT1G65660.1	Pre-mRNA splicing Prp18-interacting factor	23.453	1.035	3.56932e-06	0.266217	8	34	0	FALSE	High	Master Protein	48.596	17	179	535	61.9	6.04	80.97	17	22.664	5.60831e-07	0.000221168	0.000355851	0.92546	276	12.2	11.8	81.35	165.64	76.82	176.3	20.9	274.6	7.8	4	393.3	13.8	7.5	1.9	214118		242213			650362				424669
AT2G32060.1	Ribosomal protein L7Ae/L30e/S12e/Gadd45 family protein	21.715	3.57	6.57416e-06	0.432179	4	58	0	FALSE	High	Master Protein	20.305	8	80	144	15.3	5.9	43.56	8	6.083	0.00359222	0.15079	0.000569184	0.999737	247.8	40.7	11.4	83.54	145.16	65.92	8.5	268	218	35.8	4.6	326.9	10	6	22.1		198074	229201	71438.8		644275				24306.8
AT1G10240.1	FAR1-related sequence 11	20.419	25.717	1.0592e-05	0.265445	10	16	0	FALSE	High	Master Protein	20.979	10	43	680	77.7	7.53	19.43	10	0.794	0.473248	0.996195	0.000871195	0.92546	130	163.7	6.4	95.65	21.95	14.16	9.7	280.6	135	113.4	172.1	170.1	7.2	6.6	5.4	8209.05	400835	274311	447110	531877	663177	8673.16	13963.8	14156.2	54826.3
AT2G02070.1	indeterminate(ID)-domain 5	19.977	29.766	1.25149e-05	0.221539	5	21	0	FALSE	High	Master Protein	45.402	16	199	602	64.4	9.01	105.14	16	0.671	0.537462	0.996195	0.000940733	0.88734	118.1	176	5.9	26.8	11.28	82.72	80.9	141.1	118.3	157.7	197.6	176.3	3.9	18.3	5.9	170752	153890	181569	470344	460166	519907		62339.9		347584
AT3G42170.1	BED zinc finger ;hAT family dimerisation domain	19.571	100	1.46243e-05	1e-17	27	53	0	FALSE	High	Master Protein	101.266	27	496	696	78.8	5.35	197.3	27	0.116	0.0806984	0.87297	0.00104596	2.10353e-15	30.9	267.5	1.6	98.88	14.28	60.46	17.5	29.2	115.2	205.6	252.1	273.7	1.5	3.9	1.5	341803	303625	1.70626e+06	5.77282e+06	5.6489e+06	7.59911e+06		132839		708102
AT4G10840.1	Tetratricopeptide repeat (TPR)-like superfamily protein	18.288	65.904	2.42673e-05	0.000147688	4	8	0	FALSE	High	Master Protein	10.449	4	14	609	66.2	5.48	4.73	4	0.277	0.530302	0.996195	0.00157453	0.00943093	64.4	232.1	3.5	109.63	26.17	14.01	2.7	67	188.7	146.6	242.3	241.5	4.3	3.7	3.3		235678	944278	1.39097e+06	1.83406e+06	2.26503e+06				37436.1
AT2G46280.1	TGF-beta receptor interacting protein 1	17.628	1.023	3.17588e-05		11	44	0	FALSE	High	Master Protein	29.248	11	69	328	36.4	6.99	33.8	11	17.233	6.07072e-05	0.0131771	0.00193493		269.1	15.6	15.3	84.56	63.75	50.19	437.9	327.1	14.3	24.2	4.6	19	18.6	38.3	16	330781	126203								656049
AT1G51060.1	histone H2A 10	16.614	36.319	4.86644e-05	0.109556	2	46	0	FALSE	High	Master Protein	30.532	8	310	132	13.9	10.1	141.56	8	0.457	0.989377	0.997302	0.00285903	0.704675	92.4	202	5.6	50.35	11.04	91.19	56.4	155.2	88.6	165.8	206.5	193.7	23.1	5.3	5.3	142383	200074	162479	576226	572873	665856	84256.9			282394
AT1G52930.1	Ribosomal RNA processing Brix domain protein	13.943	28.642	0.000162849	0.230237	10	46	0	FALSE	High	Master Protein	48.56	15	184	320	36.7	9.67	90.83	15	0.487	0.864609	0.996195	0.00864152	0.905558	96	197.1	6.9	37.76	22.4	12.93	158.6	96.3	78.7	135.7	197.9	212.5	7.6	6.9	5.9	395733	120880	140314	464128	553162	738405				802330
AT1G79150.1	binding	13.106	10.429	0.000244728	0.795652	25	33	0	FALSE	High	Master Protein	82.802	25	253	830	94.8	8.65	104.13	25	1.257	0.167766	0.986325	0.0116689	0.999737	160.2	127.5	12.2	47.17	65.29	39.8	193	209.4	72.6	153.6	199.5	35.6	14.7	15	6.5	265554	148383	68048.7	301829	303029	52570.1				549473
AT4G24200.1	Transcription elongation factor (TFIIS) family protein	12.985	20.263	0.000259872	0.429529	21	29	0	FALSE	High	Master Protein	60.712	21	97	1000	107.5	5	43.52	21	0.641	0.514203	0.996195	0.011916	0.999737	113.7	177.5	8.8	78.36	28.39	10.26	10.5	157.1	134.8	127.4	227.2	210.4	10.1	10.4	12.1		120772	149394	282344	402023	461127				33541.5
AT1G49660.1	carboxyesterase 5	12.95	19.225	0.000264397	0.322971	2	9	0.001	FALSE	High	Master Protein	6.052	2	14	319	35.2	5.54	4.68	2	0.674	0.458361	0.996195	0.011916	0.955482	117.1	173.8	9	51.54	86.04	93.84	54.7	117.2	173.3	173.9	20.4	308.7	9	35.9	6.8	38513	42099.7	88581.9	168560		295829				76384.3
AT3G58630.1	sequence-specific DNA binding transcription factors	12.856	19.091	0.00027712	0.3928	6	25	0	FALSE	High	Master Protein	20.256	6	29	321	36	9.44	8.81	6	0.673	0.493003	0.996195	0.0121563	0.997568	117.1	173.8	9.1	5.67	22.9	92.5	106.8	110	119.1	145.7	163.3	223.2	2	8.6	21.4	143652	75528.9	116306	269754	241401	408658				284910
AT5G42300.1	ubiquitin-like protein 5	12.732	16.868	0.000295023	0.0229518	3	41	0	FALSE	High	Master Protein	9.803	3	106	73	8.6	8.12	76.31	3	0.755	0.51408	0.996195	0.0127714	0.330951	124.8	165.4	9.8	48.53	30.66	123.01	62.1	169.6	103.5	137.1	221.8	132.6	6	8.1	59.1	485062	676824	587799	1.47638e+06	1.90558e+06	1.41157e+06	65039.8	94417.2	516049	962039
AT2G44730.1	Alcohol dehydrogenase transcription factor Myb/SANT-like family protein	11.662	71.769	0.00051332	0.000100222	15	45	0	FALSE	High	Master Protein	50.625	15	174	372	40.8	9	89.81	15	0.162	0.189495	0.986325	0.0208228	0.0069007	41.4	255	3.6	75.99	15.39	101.11	41.3	21.8	101.9	195.5	254	262.6	2.8	3.5	16.5	214332	53298.5	389050	1.4394e+06	1492554	1.91191e+06			90341	437597
AT4G34620.1	small subunit ribosomal protein 16	11.418	25.246	0.00058475	0.217185	5	50	0	FALSE	High	Master Protein	15.183	5	63	113	12.7	9.8	28.37	5	0.452	0.997866	0.998939	0.0212389	0.88734	90.9	201.1	8	81.9	57.25	6.57	12.9	156.6	94.3	318.2	84.9	208.6	7.6	8.6	8.3		174035	146943	959951	194544	622164				56179.1
AT2G44310.1	Calcium-binding EF-hand family protein	11.291	16.972	0.000626403	0.53088	6	42	0	FALSE	High	Master Protein	13.594	6	24	142	15.8	4.51	11.51	6	0.665	0.502915	0.996195	0.0217345	0.999737	115.8	174	10.3	41.42	9.42	48.18	55.9	138.9	119.7	166.4	200.5	179.9	10.6	8.1	19.9	73877.1	93676	114871	302773	291120	323697	11087.6		17204.5	146523
AT4G34230.1	cinnamyl alcohol dehydrogenase 5	11.249	41.112	0.000640805	0.188649	3	17	0	FALSE	High	Master Protein	13.943	4	23	357	38.7	5.67	10.89	4	0.274	0.836914	0.996195	0.0217345	0.868492	63.2	231.1	5.6	49.75	26.18	116.52	39.1	55.6	102.1	174.7	203.4	286.3	3.5	4.9	30.3	62569.3	45419.5	118580	384540	357295	623218			54103.7	124096
AT3G18740.1	Ribosomal protein L7Ae/L30e/S12e/Gadd45 family protein	11.04	22.781	0.000717894	0.303134	2	54	0	FALSE	High	Master Protein	21.718	5	142	112	12.3	9.69	67.74	5	0.485	0.826412	0.996195	0.0241007	0.955482	95.1	196.3	8.6	82.04	26.86	75.51	14.2	91.4	158.6	188.6	156.8	262.9	16.5	2.7	8.3		89786.6	208227	499684	321222	680658				54174
AT4G19610.1	nucleotide binding;nucleic acid binding;RNA binding	10.905	14.847	0.000773523	0.45201	26	36	0	FALSE	High	Master Protein	79.522	26	231	816	91.5	7.11	94.8	26	0.734	0.488141	0.996195	0.0249499	0.999737	122.3	166.5	11.2	1.52	32.46	81.08	124.1	125.6	127.9	102.1	202.9	171	29.5	11.5	5.4	256941	138131	199269	287938	480354	494934	78798.4			529895
AT3G47620.1	TEOSINTE BRANCHED, cycloidea and PCF (TCP) 14	10.815	38.701	0.000812947	0.00299976	3	12	0	FALSE	High	Master Protein	24.194	4	97	489	52.3	7.12	32.12	4	0.279	0.536219	0.996195	0.025967	0.0804048	64.2	229.8	5.9	61.12	0.99	116.73	49.4	57	139.9	202.3	206.3	204.1	5.3	32	3.6	201731	117956	422253	1.15993e+06	939830	1.15026e+06		246220		407676
AT1G70890.1	MLP-like protein 43	10.42	19.339	0.0010144	0.37208	5	43	0	FALSE	High	Master Protein	18.25	7	57	158	17.9	5.85	27.74	7	0.539	0.635331	0.996195	0.0309016	0.993696	101.6	188.6	9.8	84.5	31.71	68.29	102.5	16.4	191	124.5	190.2	241.8	9.8	4.3	19.4	125167		169559	209501	255361	402418				248248
AT5G47660.1	Homeodomain-like superfamily protein	10.396	18.814	0.00102792	0.393745	5	14	0	FALSE	High	Master Protein	13.214	5	24	398	45.5	6.14	11.43	5	0.553	0.613257	0.996195	0.0310262	0.997568	103.2	186.8	9.9	50.32	27.38	53.85	42.2	135.6	111.5	134.7	238	201.7	10.7	6.4	19.3	26859	66239.6	78739.2	180318	254315	267111	6121.94	9201.5	12221.9	81271
AT1G22270.1	Trm112p-like protein	10.312	22.969	0.00107867	0.273954	6	48	0	FALSE	High	Master Protein	20.015	6	65	124	14	5.73	35.35	6	0.449	0.937303	0.996195	0.0322621	0.933152	90.2	201	8.8	51.78	28.99	82.12	49.3	93.5	150.1	126.1	229	208.4	6.3	28.2	9.1	95060.5	102633	248430	382045	573344	646355		89279.5	2701.68	222544
AT3G50970.1	dehydrin family protein	10.26	18.946	0.00111075	0.0349309	3	19	0	FALSE	High	Master Protein	9.433	3	27	193	20.9	9.38	7.53	3	0.542	0.819799	0.996195	0.0328597	0.412254	101.9	188.2	9.9	77.46	14.56	126.52	102.3	10.1	128.3	156.4	189	209.8	10	85.4	8.7	352796		321401	742421	716076	984977		584186		699713
AT4G15770.1	RNA binding	10.198	4.407	0.00115093	0.899068	7	44	0	FALSE	High	Master Protein	16.439	7	48	187	20.6	8.25	17.91	7	2.314	0.0510262	0.709045	0.0335093	0.999737	196	84.7	19.2	101.98	70.96	48.63	439.3	187.9	8.9	81.2	103.6	13.5	33.8	18.4	13.4	364359	74705.9		78028.7	94475.5					722645
AT3G10530.1	Transducin/WD40 repeat-like superfamily protein	9.553	6.912	0.00167684	0.819529	12	24	0	FALSE	High	Master Protein	32.858	12	99	536	60.2	9.52	40.19	12	1.382	0.146161	0.986325	0.0471522	0.999737	164.1	118.7	17.2	42.05	17.49	37.15	156.9	224.8	92	111.6	150.4	113.5	16.4	10.9	23.4	137384	114296	60234.7	129396	149623	140623				309886
AT5G41010.1	DNA directed RNA polymerase, 7 kDa subunit	9.452	13.801	0.00178151	0.581736	2	29	0.002	FALSE	High	Master Protein	4.263	2	22	51	5.9	8.18	13.63	2	0.685	0.46682	0.996195	0.0489262	0.999737	116.9	170.7	12.4	68.67	17.02	89.44	19.7	130.7	135.1	156.3	220.6	190.8	13.8	2.6	30.4		108939	160171	351359	395841	424199			55454	63914.6
AT3G27700.1	zinc finger (CCCH-type) family protein / RNA recognition motif (RRM)-containing protein	9.449	20.795	0.00178454	0.415385	32	38	0	FALSE	High	Master Protein	110.216	32	308	908	99.2	6.87	125.28	32	0.454	0.795856	0.996195	0.0489262	0.999069	90.7	199.7	9.6	75.6	31.61	46.62	12.6	85.5	120.6	168	188.2	295.8	5.6	14.6	9.1		76857.6	151808	421753	375057	734299				45380.4
AT1G72440.1	CCAAT-binding factor	9.237	7.9	0.00202757	0.931096	28	30	0	FALSE	High	Master Protein	73.391	28	242	1043	117	5.24	105.58	28	1.169	0.193172	0.986325	0.0546779	0.999737	152.8	130.7	16.5	18.47	21.73	63.02	153.9	149.3	107.9	126.6	181.8	127.7	29.3	7.3	16.2	262994	135519	136439	309953	355283	299007	65202.3		17312.1	542631
AT5G42850.1	Thioredoxin superfamily protein	9.237	30.669	0.00202737	0.0443419	4	27	0	FALSE	High	Master Protein	14.008	4	61	134	15.2	6.54	33.75	4	0.301	0.601141	0.996195	0.0546779	0.469132	67.7	224.9	7.3	100.22	44.38	27.65	7.4	60.1	152.7	199.7	133.4	325.1	6.5	9.5	5.7		117800	425508	1.05493e+06	562432	1.69843e+06				56054.2
AT4G25210.1	DNA-binding storekeeper protein-related transcriptional regulator	9.19	51.133	0.00208575	0.00447761	16	30	0	FALSE	High	Master Protein	44.65	16	105	368	40.3	6.29	61.54	16	0.18	0.236755	0.986325	0.0557895	0.109671	45	250.1	4.9	93	42.6	30.82	16	37.4	115.6	157.6	208.3	354.6	2.2	4.1	4.1	77074.4	96647.1	440030	1.14466e+06	1.21864e+06	2.58209e+06				169827
AT4G02480.1	AAA-type ATPase family protein	9.143	26.336	0.00214562	0.30498	31	46	0	FALSE	High	Master Protein	139.005	42	297	1265	136.4	5.96	109.34	42	0.347	0.931725	0.996195	0.0560245	0.955482	75.2	216.6	8.2	75.75	34.39	28.3	15.5	81.8	129.6	132.8	235.5	276.1	7.3	12.6	8.9		65906.5	162616	315797	447054	649340		8169.75		53166.1
AT3G18690.1	MAP kinase substrate 1	9.101	15.545	0.00220174	0.315078	3	16	0.001	FALSE	High	Master Protein	6.756	3	6	222	23.6	6.52	2.27	3	0.585	0.743297	0.996195	0.0570371	0.955482	106.5	181.8	11.7	84.37	83.53	14.63	7.3	180.6	128.2	14.3	219.1	308.5	16	14.1	11.9		193371	195288		504671	880730				30232.3
AT5G14520.1	pescadillo-related	8.992	12.18	0.00235295	0.0560155	20	35	0	FALSE	High	Master Protein	56.611	20	262	590	67.9	8.66	129.98	20	0.738	0.532507	0.996195	0.0590933	0.534781	121.7	164.8	13.5	10.28	16.05	73.23	125.6	115.2	102.1	142.8	193.6	156.1	12.8	12	39.7	973683	451048	575264	1.52496e+06	1.64971e+06	1.64752e+06	118203	163104	343861	1.93114e+06
AT2G36530.1	Enolase	8.969	23.195	0.0023878	0.0722111	21	66	0	FALSE	High	Master Protein	79.955	21	297	444	47.7	5.77	103.55	21	0.387	0.839005	0.996195	0.059514	0.584223	81.1	209.8	9	60.66	11.3	51.72	21.3	99.2	88.5	192.1	229	239.5	9.9	5	15.5	73358	195872	244389	1.02293e+06	973071	1.2608e+06	30922		52306	163003
AT4G17560.1	Ribosomal protein L19 family protein	8.698	22.734	0.0028243	0.338273	2	15	0	FALSE	High	Master Protein	9.597	4	43	225	25.5	10.02	25.87	4	0.383	0.981082	0.996806	0.0688293	0.961727	80.5	210.3	9.3	74.23	14.09	44.44	96.9	9.5	88.7	231.9	187.4	247.8	8.5	18.9	10.2	146400		97355.1	482429	311064	509710				290360
AT1G33240.1	GT-2-like 1	8.557	57.695	0.00308602	0.000998105	17	27	0	FALSE	High	Master Protein	73.96	17	247	669	74.2	6.01	102.4	17	0.148	0.153026	0.986325	0.0739347	0.0371794	38.2	257.4	4.5	77.94	19.37	25.68	38	31.6	119.8	180	256.2	259.3	4.1	4.4	6.5	166907	75754.5	408894	1.16444e+06	1.32249e+06	1.65847e+06	25937.2	23843.5	14778.2	353887
AT4G37210.1	Tetratricopeptide repeat (TPR)-like superfamily protein	8.549	53.878	0.00310121	0.000356843	21	48	0	FALSE	High	Master Protein	85.541	21	260	492	52.2	4.39	126	21	0.159	0.179422	0.986325	0.0739347	0.0179728	40.4	254.8	4.7	61.76	34.08	61.05	43.9	33.5	101.9	141.3	281	276.4	4.4	5.1	12.6	222420	87097.7	392173	1.0354e+06	1.65088e+06	2.01187e+06			62038.5	464853
AT1G68010.1	hydroxypyruvate reductase	8.41	35.164	0.00338624	0.00246858	18	56	0	FALSE	High	Master Protein	80.512	18	333	386	42.2	7.15	138.64	18	0.239	0.413549	0.996195	0.0790122	0.0682572	56.6	236.7	6.7	122.74	57.07	134.22	6.6	44.5	201.5	186	89.2	311.9	51.3	3.8	5.3		101857	656448	1.14866e+06	428102	1.90473e+06	323647			58689.2
AT1G17860.1	Kunitz family trypsin and protease inhibitor protein	8.087	6.192	0.00416657	0.908666	7	48	0	FALSE	High	Master Protein	21.484	7	91	196	22.1	8.78	37.71	7	1.306	0.136248	0.986325	0.0895949	0.999737	158.8	121.6	19.6	50.98	51.01	106.09	139.7	77.4	227.9	56.2	107	168.9	14.5	17.3	91.2	133689	39745.4	178861	68604.4	102684	246959			95619.2	299293
AT5G27720.1	Small nuclear ribonucleoprotein family protein	7.982	16.666	0.00446236	0.407338	6	36	0	FALSE	High	Master Protein	26.533	6	81	129	14.3	9.92	45.5	6	0.479	0.836263	0.996195	0.0952514	0.997568	93.4	194.9	11.7	79.16	29.27	104	21.1	90.6	169.2	130.1	189.2	238.8	11.4	5.1	44.4	31358.1	111551	296336	431744	501310	783992	26081.9		110792	100725
AT1G73350.2	unknown protein; FUNCTIONS IN: molecular_function unknown; INVOLVED IN: biological_process unknown; EXPRESSED IN: 25 plant structures; EXPRESSED DURING: 15 growth stages; Has 50 Blast hits to 50 proteins in 20 species: Archae - 0; Bacteria - 0; Metazoa - 7; Fungi - 3; Plants - 36; Viruses - 0; Other Eukaryotes - 4 (source: NCBI BLink).	7.963	9.442	0.00451648	0.836274	8	40	0	FALSE	High	Master Protein	21.454	8	57	210	23.1	8.91	23.61	8	0.843	0.33492	0.996195	0.0952514	0.999737	129.8	153.9	16.3	71.7	17.28	35.64	24.3	189.3	142.3	133.1	168.7	188.9	17.9	24.1	11.4	32912.3	153132	171460	281478	307568	426746	25531.6	79387.8		79776.9
AT5G65410.1	homeobox protein 25	7.91	91.372	0.00467864	3.18933e-05	4	15	0	FALSE	High	Master Protein	19.109	4	60	279	31.1	6.38	33.09	4	0.087	0.0342097	0.585293	0.0980429	0.00308244	23.7	273.3	3	112.66	11.39	70.07	4.3	21.9	81.2	234.8	292.6	252.8	2.8	2.2	7.5		59480.7	329927	1.80763e+06	1.79824e+06	1.92443e+06			33925	47340.9
AT1G56110.1	homolog of nucleolar protein NOP56	7.899	10.517	0.00471246	0.080622	22	62	0	FALSE	High	Master Protein	160.587	36	857	522	58.6	8.7	355.14	36	0.751	0.518226	0.996195	0.0981266	0.616704	122	162.5	15.5	18.27	12.07	56.3	144.5	103	111.8	148	181.8	148.9	13.8	14.2	34.2	3.65406e+06	1.32962e+06	2.0541e+06	5.15384e+06	5.05201e+06	5.1271e+06	495880	692662	954356	7.24722e+06
AT4G01560.1	Ribosomal RNA processing Brix domain protein	7.818	6.875	0.00497022	0.996438	16	49	0	FALSE	High	Master Protein	39.3	16	114	343	39.8	9.67	49.47	16	1.137	0.238666	0.986325	0.100498	0.999737	149.5	131.4	19.1	10.92	21.77	22.48	162.6	140.2	132.1	113.3	168.4	123.3	25.3	17	17.9	177564	78161.5	104776	170352	202145	183306	18036.2		14533.5	352170
AT3G52050.3	5'-3' exonuclease family protein	7.813	2.797	0.0049851	0.276084	9	31	0	FALSE	High	Master Protein	24.589	9	49	448	49.2	7.59	14.06	9	2.793	0.0242739	0.467136	0.100498	0.933152	201.9	72.3	25.8	88.44	58.55	125.42	19.9	186.8	345.4	16.3	66.9	67.6	12.6	23.9	160.6		68613	185991	14052.3	37074.9	54920.9			118395	29263.8
AT2G31410.1	unknown protein; Has 1719 Blast hits to 1091 proteins in 184 species: Archae - 5; Bacteria - 24; Metazoa - 559; Fungi - 169; Plants - 192; Viruses - 1; Other Eukaryotes - 769 (source: NCBI BLink).	7.765	7.767	0.00514657	0.993492	4	19	0	FALSE	High	Master Protein	10.072	4	41	199	22.7	10.11	20.91	4	1	0.29947	0.996195	0.101011	0.999737	140.9	140.9	18.1	84.44	79.22	70.11	194.8	5.6	152.5	33.1	277.9	152.5	19.6	13.8	50.2	168068		95545.5		263456	179145			48379.1	333335
AT1G32360.1	Zinc finger (CCCH-type) family protein	7.735	14.248	0.00525079	0.606596	8	27	0	FALSE	High	Master Protein	31.974	8	106	384	40.7	7.87	40.86	8	0.543	0.623226	0.996195	0.101393	0.999737	101	186	13.1	14.52	30.12	94.87	114.8	104	85.6	114.3	213.5	191.6	53.1	13.4	9.6	114765	58721.5	60504.8	181865	271191	281271	84595.7			263066
AT1G48620.1	high mobility group A5	7.669	36.728	0.00548465	0.0203742	14	31	0	FALSE	High	Master Protein	47.948	14	127	479	51.4	9.8	44.77	14	0.209	0.321571	0.996195	0.103704	0.307418	50.7	242.7	6.6	65.8	20.32	101.1	30.3	51.6	112.3	169.9	247	248.9	6.7	4.4	28.9	95642.6	94595.8	293167	840392	975036	1.21765e+06			108551	215615
AT1G79550.2	phosphoglycerate kinase	7.552	62.649	0.00593171	0.000185201	17	69	0	FALSE	High	Master Protein	75.182	21	284	401	42.1	5.68	131.23	21	0.121	0.0902695	0.898516	0.111516	0.0116189	31.8	264	4.2	79.53	10.09	68	19.5	30.5	87.3	252.9	270	220.7	11.4	3.7	4	98711.1	83018.8	333751	1.85739e+06	1.5823e+06	1.6028e+06	64996.5			206079
AT2G27840.1	histone deacetylase-related / HD-related	7.533	9.821	0.00600731	0.831647	6	31	0	FALSE	High	Master Protein	31.134	6	101	203	22.6	4.48	28.97	6	0.767	0.421595	0.996195	0.111594	0.999737	123.1	160.5	16.3	25.25	15.51	86.86	160.6	99.4	116	165	151.2	120.8	15.4	13.5	58	243556	77002.8	127792	344709	252059	249599	21425.7		92762.1	483053
AT5G23060.1	calcium sensing receptor	7.496	0.845	0.00615963	0.164268	10	39	0	FALSE	High	Master Protein	28.705	10	78	387	41.3	9.39	27.76	10	8.87	0.00010345	0.0177836	0.112584	0.834713	240.7	27.1	32.1	80.25	41	50.04	26.4	266.5	376.7	52.1	24.6	30	64.1	24	35.6		44698	96075.7	8760.28	6327.62	12767.8		4724.33	11556.5	18379.1
AT3G47520.1	malate dehydrogenase	7.455	10.615	0.00633477	0.755478	12	45	0	FALSE	High	Master Protein	37.914	13	76	403	42.4	8.51	25.07	13	0.702	0.447084	0.996195	0.113949	0.999737	117.3	167	15.7	30.4	25.47	39.35	64.5	111	120.7	158.1	154.7	237.2	12.9	14.9	26	66451	58373.5	90282.3	224178	175012	332583			29889.7	131794
AT3G08590.1	Phosphoglycerate mutase, 2,3-bisphosphoglycerate-independent	7.279	19.121	0.00713728	0.187059	14	41	0	FALSE	High	Master Protein	68.109	22	318	560	60.7	5.85	162.13	22	0.381	0.830042	0.996195	0.126928	0.868492	79.7	209.4	10.9	68.14	22.55	125.76	35	151	73.9	194.2	143.4	227.8	10.2	60.9	3.7	58845.7	176409	120845	612069	355634	709870		262493		158708
AT1G29250.1	Alba DNA/RNA-binding protein	7.237	8.391	0.00734552	0.689096	3	43	0	FALSE	High	Master Protein	34.44	8	129	130	14.6	5.36	60.45	8	0.862	0.41046	0.996195	0.129929	0.999737	130.6	151.4	18	39.6	34.1	63.55	120.6	65.9	155.5	139.9	119.9	223.5	43.1	16.7	14.9	334078	84275.5	312894	533529	365125	842927	173068	57719.9	36488.4	662588
AT5G27410.2	D-aminoacid aminotransferase-like PLP-dependent enzymes superfamily protein	7.173	2.391	0.00767681	0.406478	7	10	0	FALSE	High	Master Protein	14.373	7	29	936	104.7	5.69	9.14	7	3	0.0244567	0.467136	0.133633	0.997568	203.7	67.9	28.4	55.91	148.94	80.87	129.8	158.2	40.8	5	459.9	43.3	5.7	39.3	18.1	94692.7	58953.3			368972					187807
AT5G16470.1	zinc finger (C2H2 type) family protein	7.1	9.148	0.00807316	0.679998	2	14	0.001	FALSE	High	Master Protein	5.534	2	36	104	11.2	9.83	20.46	2	0.776	0.402299	0.996195	0.134756	0.999737	123.5	159.1	17.4	37.02	6.89	117.78	97.2	186.3	108.9	131.3	150.7	140.2	66.6	3.5	15.3	196266	192124	159735	365389	334581	385777	194713			389261
AT3G49100.1	Signal recognition particle, SRP9/SRP14 subunit	7.099	9.649	0.00808395	0.752666	3	32	0.001	FALSE	High	Master Protein	6.551	3	16	103	12	9.03	8.1	3	0.736	0.440114	0.996195	0.134756	0.999737	120	163.1	16.9	82.83	54	134.51	89.5	11.7	149.9	111.6	121.6	274.8	12.6	8.4	119.8	143188		174292	246028	213948	598823			214269	283990
AT5G20160.2	Ribosomal protein L7Ae/L30e/S12e/Gadd45 family protein	7.087	13.889	0.00814963	0.0396463	2	29	0	FALSE	High	Master Protein	13.807	4	80	160	17.6	8.15	41.94	4	0.51	0.879479	0.996195	0.134756	0.438933	96.7	189.6	13.7	30.63	14.16	87.01	66.2	103.8	125.9	203.4	207.5	159	0.3	14.6	19.3	834446	668507	1.15376e+06	3.53358e+06	2.87708e+06	2.73127e+06		366331	271293	1.65498e+06
AT3G06530.2	ARM repeat superfamily protein	7.073	17.101	0.00822569	0.511854	68	33	0	FALSE	High	Master Protein	178.283	68	489	2199	246.2	7.28	212.4	68	0.414	0.817216	0.996195	0.134756	0.999737	84.3	203.8	11.9	56.81	44.57	77.22	187.8	79.9	72.7	84.5	229	193.2	33.2	8.3	11.3	233903	48616.3	50935.2	131311	311422	334276	33378.7			477483
AT4G16500.1	Cystatin/monellin superfamily protein	6.916	0.868	0.00917866		4	36	0	FALSE	High	Master Protein	14.015	4	51	117	12.5	9.13	26.9	4	7.971	0.000241756	0.032911	0.146451		236.2	29.6	34.2	70.71	24.83	38.64	41.9	329.5	290.7	50.6	36.5	31.7	42	23.3	53.7		93936.2	115918							46401
AT1G09560.1	germin-like protein 5	6.911	13.876	0.00921438	0.503644	5	21	0	FALSE	High	Master Protein	12.123	6	45	219	22.9	8.44	25.34	6	0.498	0.690885	0.996195	0.146451	0.999737	95.2	191.1	13.8	67.32	81.2	135.54	52.6	42.2	137.1	105.6	94.9	365.3	7.6	7.2	87.4	101634	35561.7	210317	304385	224548	1.09478e+06			197458	229515
AT4G12600.1	Ribosomal protein L7Ae/L30e/S12e/Gadd45 family protein	6.874	5.528	0.00945755	0.897596	2	37	0	FALSE	High	Master Protein	13.527	4	55	128	14	6.54	32.62	4	1.244	0.196675	0.986325	0.147466	0.999737	153.9	123.7	22.4	37.31	24.2	18.42	152.9	200.5	90.4	104.4	166.3	122.9	16.5	22.2	23.8	501512	335964	215582	471832	599595	549287	78517.5	144705	87370.3	994667
AT5G16680.1	RING/FYVE/PHD zinc finger superfamily protein	6.853	27.128	0.00959564	0.0795888	22	21	0	FALSE	High	Master Protein	56.26	22	80	1311	142.2	6.71	27.33	22	0.253	0.942219	0.996195	0.148214	0.616038	58.8	232.7	8.6	58.87	61.14	68.87	27.1	69.3	106.9	66.8	274.3	318.9	5.1	10.1	21.6			38726.3		150383	216652				26833.7
AT2G19385.1	zinc ion binding	6.732	9.434	0.0104523	0.866272	11	44	0	FALSE	High	Master Protein	34.074	11	90	275	30.6	8.98	28.1	11	0.714	0.460911	0.996195	0.157744	0.999737	117.7	164.9	17.5	34.63	31.05	36.89	112.6	68.2	142.3	128.9	233.2	157.9	26.8	13.3	16.7	135051	35151.8	127526	219036	296855	265134				275518
AT5G52470.1	fibrillarin 1	6.712	8.764	0.0106046	0.122667	5	59	0	FALSE	High	Master Protein	80.653	20	866	308	32.8	10.14	339.75	20	0.766	0.502206	0.996195	0.159311	0.743484	122.2	159.6	18.2	74.71	26.52	87.76	140.7	13.7	143.8	111.5	183.7	186.9	18.5	21	80.4	1.30216e+06	63641.8	962359	1.41777e+06	1.86015e+06	2.35117e+06	239223	382159	822201	2.58263e+06
AT3G16980.1	RNA polymerases M/15 Kd subunit	6.69	23.881	0.0107706	0.379122	3	39	0	FALSE	High	Master Protein	14.145	4	74	114	13.3	7.58	30.74	4	0.28	0.894977	0.996195	0.160279	0.997568	63.6	226.9	9.5	101.96	21.78	44.32	14.4	58.1	180	158.6	207.4	247.6	8.7	17.1	8.2	19821.4	40879.9	180102	300932	314070	464458	17330.5			39312.5
AT2G48100.1	Exonuclease family protein	6.57	1.047	0.0117379		7	20	0	FALSE	High	Master Protein	14.406	7	32	344	39.1	8.34	11.51	7	6.273	0.000582756	0.0513109	0.169902		228.7	36.5	34.8	72.69	67.4	59.92	38.2	341.7	292.5	11	65.4	46.6	49.1	44.5	10.9		98747.3	120249							42835.6
AT5G48240.3	unknown protein; FUNCTIONS IN: molecular_function unknown; INVOLVED IN: biological_process unknown; CONTAINS InterPro DOMAIN/s: Protein of unknown function DUF1665 (InterPro:IPR012459); Has 286 Blast hits to 283 proteins in 145 species: Archae - 0; Bacteria - 2; Metazoa - 103; Fungi - 97; Plants - 41; Viruses - 1; Other Eukaryotes - 42 (source: NCBI BLink).	6.56	6.355	0.011826	0.887842	9	20	0	FALSE	High	Master Protein	24.07	9	65	356	39.7	8.34	29.88	9	1.032	0.239646	0.986325	0.169902	0.999737	141.4	137	21.6	49.95	20.59	25.03	196	63.5	139.8	117.4	174.8	135.4	20.4	31.4	21.3	306256	44271.6	158701	252743	300256	288221	19691.7	90178.8	18008.3	607409
AT2G40360.1	Transducin/WD40 repeat-like superfamily protein	6.533	7.472	0.0120545	0.994976	21	32	0	FALSE	High	Master Protein	75.592	21	244	753	85.3	5.3	92.81	21	0.874	0.356248	0.996195	0.172432	0.999737	130.6	149.4	20	25.29	46.45	22.58	177.6	116.9	117.9	134.8	219.5	85	11.9	18.3	18	205966	63161.8	99522.1	215735	281429	128764				424817
AT1G53500.1	NAD-dependent epimerase/dehydratase family protein	6.472	65.448	0.0125962	0.0990425	2	16	0	FALSE	High	Master Protein	21.853	10	46	667	75.2	6.46	23.84	10	0.099	0.262559	0.986325	0.177259	0.679951	26.6	269.3	4.1	140.9	19.26	152.34	20.7	6.7	190.9	158.5	209.4	234.4	3.2	3.2	72.9	28694.8		192193	302634	318957	442492			112943	56911.4
AT3G18520.1	histone deacetylase 15	6.363	9.35	0.0136326	0.870497	11	24	0	FALSE	High	Master Protein	31.882	11	83	552	60	5.87	36.57	11	0.681	0.4911	0.996195	0.187662	0.999737	114.2	167.8	17.9	13.26	46.35	10.44	99.7	119.5	92.9	146.4	275.2	118.8	17.5	14.3	15.7	125061	78739.4	77926.4	261868	404434	195502	20221.3			264218
AT5G49360.1	beta-xylosidase 1	6.351	16.567	0.0137589	0.426945	21	39	0	FALSE	High	Master Protein	64.55	22	226	774	83.5	8.51	93.64	22	0.383	0.919285	0.996195	0.188611	0.999737	79.7	207.8	12.5	45.58	24	103.71	51.2	67.2	120.6	172.9	175.2	258	40	10.6	4.4	76979.9	56820.2	145696	415468	323561	613058	89808.3			177360
AT5G04600.1	RNA-binding (RRM/RBD/RNP motifs) family protein	6.295	9.069	0.0143306	0.787332	8	35	0	FALSE	High	Master Protein	29.758	8	96	222	25.2	9.83	30.93	8	0.694	0.478764	0.996195	0.194397	0.999737	115.4	166.3	18.3	93.23	12.62	98.82	267	26.6	102.1	124.9	147.1	161	50.1	5	16.2	617019	20745.4	163978	391095	364130	491356	133354		37611.2	1.22375e+06
AT3G14750.1	unknown protein; BEST Arabidopsis thaliana protein match is: unknown protein (TAIR:AT1G67170.1); Has 4036 Blast hits to 3091 proteins in 519 species: Archae - 61; Bacteria - 669; Metazoa - 1503; Fungi - 255; Plants - 421; Viruses - 4; Other Eukaryotes - 1123 (source: NCBI BLink).	6.268	12.011	0.014623	0.362978	13	51	0	FALSE	High	Master Protein	53.405	13	187	331	36.7	5.97	68.97	13	0.522	0.856948	0.996195	0.196366	0.986845	97.5	186.9	15.6	32.37	36.64	26.75	71.9	109.1	141.4	100.7	213.5	209	17.4	13.7	23.3	214836	169456	312459	421797	713922	866059	57579.5	71229.8	67496.8	433667
AT5G13850.1	nascent polypeptide-associated complex subunit alpha-like protein 3	6.258	10.781	0.0147217	0.166125	2	42	0	FALSE	High	Master Protein	27.207	6	154	204	22	4.55	49.38	6	0.58	0.524324	0.996195	0.196888	0.836706	104.1	179.3	16.6	66.3	15.71	109.81	97.1	26.1	142.6	167.3	153.1	206.4	15.5	10.8	81.1			28352.6	63067.7	46056.6	76927.5			24794.1	52715.1
AT5G13970.1	unknown protein; FUNCTIONS IN: molecular_function unknown; INVOLVED IN: biological_process unknown; LOCATED IN: endomembrane system; EXPRESSED IN: 23 plant structures; EXPRESSED DURING: 13 growth stages; BEST Arabidopsis thaliana protein match is: unknown protein (TAIR:AT5G13310.1); Has 1807 Blast hits to 1807 proteins in 277 species: Archae - 0; Bacteria - 0; Metazoa - 736; Fungi - 347; Plants -…	6.244	7.3		0.314055	3	12	0	FALSE	High	Master Protein	8.368	3	13	404	45.7	4.56	3.95	3	0.855	0.319021	0.996195		0.955482	128.8	150.6	20.6	9.7	91.41	119.57	116.8	129.5	106.7	8	136.6	245.4	13.8	18.7	124.6					42259.7	94076.8				65220.7
AT3G03960.1	TCP-1/cpn60 chaperonin family protein	6.184	14.528	0.0155536	0.599657	16	36	0	FALSE	High	Master Protein	38.826	16	76	549	58.9	5.35	29.17	16	0.426	0.774317	0.996195	0.205507	0.999737	85.4	200.7	13.8	90	22.05	142.81	9.9	140.7	67.8	159.3	142.7	215.2	11	8.3	145.2		74209.3	50854.9	226515	161925	302632			167580	20358.7
AT1G23820.1	spermidine synthase 1	6.147	11.678	0.0159801	0.723202	10	49	0	FALSE	High	Master Protein	46.675	13	136	378	41.7	5.17	52.7	13	0.526	0.645455	0.996195	0.20863	0.999737	98	186.1	15.9	58.22	9.05	37.31	32.4	98.4	133.3	187	215.4	183	23.5	16	11	36644.9	72181.6	135783	369845	338482	355347	27081.4			92175.1
AT3G56990.1	embryo sac development arrest 7	6.033	3.961	0.0173985	0.598329	19	30	0	FALSE	High	Master Protein	41.151	19	172	711	79.6	7.62	84.66	19	1.523	0.100061	0.933381	0.220158	0.999737	164.6	108.1	27.3	28.47	9.53	13.06	196.3	169.6	108.5	126.7	105.6	111.4	30.3	28.1	23.4	198128	87442.9	71235.3	161259	111019	143409				392953
AT2G21440.1	RNA-binding (RRM/RBD/RNP motifs) family protein	5.992	3.639	0.0179331	0.827139	32	34	0	FALSE	High	Master Protein	101.005	32	256	1003	112	9.38	113.79	32	1.647	0.0988426	0.93165	0.225191	0.999737	169.1	102.7	28.2	28.62	3.95	10.68	217.4	171.8	120.3	98.2	105.9	104.3	29.4	24	28.7	737173	297440	293368	454819	387605	467511	131237	140239	99515	1.46206e+06
AT4G10710.1	global transcription factor C	5.926	15.806	0.0188535	0.053193	51	51	0	FALSE	High	Master Protein	157.824	51	474	1074	120.5	6.01	209.55	51	0.375	0.808288	0.996195	0.235847	0.519721	78.2	208.6	13.2	60.33	10.37	65.46	39.1	72.7	137.8	178.9	193.9	219.4	11.9	12.3	34.1	184837	185559	500551	1.23146e+06	1.06529e+06	1.49338e+06	71508.7	116683	185020	387679
AT3G52380.1	chloroplast RNA-binding protein 33	5.908	8.508	0.0191049	0.918195	8	28	0	FALSE	High	Master Protein	23.055	8	41	329	35.7	4.64	17.11	8	0.694	0.425447	0.996195	0.237929	0.999737	115	165.6	19.5	64.26	32.97	78.12	27.7	104.5	144.2	144.7	150.5	251.6	10.8	17.7	48.4		56624.8	103165	186700	163979	355055			51826	58308.3
AT5G67610.2	Uncharacterized conserved protein (DUF2215)	5.87	10.879	0.0196598	0.363719	2	4	0.003	FALSE	High	Master Protein	3.657	2	5	498	54.9	9.35	2.03	2	0.54	0.512152	0.996195	0.241083	0.986845	99.2	183.9	16.9	44.72	14.14	72.09	41.5	109.1	106.8	161.4	197.8	214.2	18.2	41.6	9.4		32236.6	44874.1	128617	125813	168778				47633.2
AT4G37090.1	unknown protein; FUNCTIONS IN: molecular_function unknown; INVOLVED IN: biological_process unknown; LOCATED IN: cellular_component unknown; EXPRESSED IN: 23 plant structures; EXPRESSED DURING: 13 growth stages; Has 30201 Blast hits to 17322 proteins in 780 species: Archae - 12; Bacteria - 1396; Metazoa - 17338; Fungi - 3422; Plants - 5037; Viruses - 0; Other Eukaryotes - 2996 (source: NCBI BLink).	5.858	5.753	0.0198524	0.878101	6	37	0	FALSE	High	Master Protein	15.866	6	63	186	21.5	6	30.13	6	1.018	0.206658	0.986325	0.241083	0.999737	139.3	136.9	23.8	42.17	38.32	31.82	161.8	66.1	158.5	83.5	191.6	155.7	27.1	19.1	36.6	106964	21175.3	76127.9	70041.1	139241	140176	15775.9	23368.3	18217	212145
AT4G35450.5	ankyrin repeat-containing protein 2	5.852	40.718	0.0199315	0.154537	8	31	0	FALSE	High	Master Protein	31.518	9	75	350	38	4.64	27.24	9	0.144	0.236639	0.986325	0.241083	0.823582	36.9	256.8	6.3	118.9	53.45	18.86	8.5	32	148.2	112.1	222.9	358.9	4.9	7	5.5		32252.5	220254	315892	501288	1.00012e+06	7615.73			34406.6
AT1G50670.1	OTU-like cysteine protease family protein	5.804	35.574	0.0206699	0.108878	9	53	0	FALSE	High	Master Protein	26.314	9	67	208	23.4	5.11	29.45	9	0.163	0.208981	0.986325	0.249099	0.704675	41.1	251.8	7.1	59.85	31.83	10.16	12.8	46.9	57.6	160.8	310.1	287.3	7.4	9.1	8.1		41397.3	70950.1	414758	661627	759568				49224.8
AT4G26630.1	DEK domain-containing chromatin associated protein	5.794	40.301	0.0208291	0.00116993	29	35	0	FALSE	High	Master Protein	111.209	29	328	763	85.2	5.07	156.31	29	0.144	0.141936	0.986325	0.250101	0.0403204	36.9	256.7	6.4	91.55	19.36	25.46	23.5	35.7	128	179.8	263.6	248.4	5.8	6.2	9	316274	246654	1.26044e+06	3.35627e+06	3.92677e+06	4.5857e+06	106256	139771	121729	631819
AT1G01470.1	Late embryogenesis abundant protein	5.779	20.677	0.0210703	0.264781	4	25	0	FALSE	High	Master Protein	11.825	4	41	151	16.5	4.96	22.84	4	0.28	0.567715	0.996195	0.252077	0.92546	63.1	225.9	10.9	104.34	32.39	67.73	11.5	57.3	177	138.7	271.6	204.9	23	6.2	9.9		61391.4	269979	391330	626695	585761	53875.1			47794.8
AT4G16630.1	DEA(D/H)-box RNA helicase family protein	5.739	3.917	0.0217306	0.655847	27	37	0	FALSE	High	Master Protein	76.919	27	284	789	89.3	5.66	130.79	27	1.465	0.112779	0.964129	0.256948	0.999737	161.6	110.3	28.2	28.85	22.62	17.29	200.1	111	152.6	104.1	149.1	101.5	26.6	22.8	32.2	413614	117162	229100	285994	337209	279129	62217.9	84013.8	49921.9	820334
AT5G09850.1	Transcription elongation factor (TFIIS) family protein	5.693	16.615	0.0224997	0.219407	10	37	0	FALSE	High	Master Protein	28.322	10	94	353	40	5.3	36.08	10	0.343	0.720587	0.996195	0.263431	0.88734	73.3	213.9	12.9	68.54	6.06	90.43	42.6	67.2	159.2	176.9	197.4	196.1	7.6	11.8	41.2	148155	120180	404855	853030	759908	935320	26069.6	43218.8	152427	295687
AT5G62440.1	Protein of unknown function (DUF3223)	5.689	23.226	0.0225799	0.371243	5	25	0	FALSE	High	Master Protein	21.541	5	56	202	22.5	5.94	22.87	5	0.245	0.678686	0.996195	0.263433	0.992202	57	232.9	10	85.76	71.2	23.18	16.6	71.1	153.5	36.7	291.7	290.1	11	17	12.5		41128.5	138915	61546.5	429020	514826				43996.5
AT3G11964.1	RNA binding;RNA binding	5.674	4.297	0.0228285	0.890385	64	41	0	FALSE	High	Master Protein	208.059	64	745	1896	211.5	8.22	329.08	64	1.321	0.171304	0.986325	0.265392	0.999737	155.2	117.5	27.3	32.42	43.79	6.38	190.8	97.2	144.8	85.6	193.7	109.6	24.8	25.5	28	568745	150641	319079	355506	646117	443609	101442	133558	91453.1	1.14786e+06
AT3G25230.2	rotamase FKBP 1	5.624	24.185	0.0237199	0.175296	16	27	0	FALSE	High	Master Protein	41.424	16	147	562	62.9	5.58	83.68	16	0.233	0.460044	0.996195	0.270967	0.847104	54.8	235.5	9.7	91.76	33.56	41.37	10.4	46.7	113	200.7	176.2	322.2	15.2	7.4	8.3	17421	54397.5	186237	630869	429320	1.00173e+06	32509.2			47062.7
AT3G07050.1	GTP-binding family protein	5.607	11.9	0.0240381	0.0594315	30	46	0	FALSE	High	Master Protein	104.279	30	362	582	65.7	8.54	175.43	30	0.471	0.960355	0.99672	0.27258	0.554121	90.9	192.9	16.2	34.1	17.44	115.61	88.5	48.2	99	141.1	198.9	187.8	14.5	15.8	106.2	581465	160816	477811	1.30311e+06	1.466e+06	1.71572e+06	109231	174832	795832	1.17721e+06
AT5G61150.1	leo1-like family protein	5.603	21.337	0.0241097	0.111664	10	19	0	FALSE	High	Master Protein	36.751	10	105	625	71.7	4.67	50.11	10	0.263	0.485163	0.996195	0.27258	0.709256	60.2	229.1	10.7	92.67	20.55	132.6	47.5	20.6	146.2	251.3	180.7	177.4	8.5	3.6	64.4	149477	25953	341649	1136626	643406	789144			236245	309091
AT5G64420.1	DNA polymerase V family	5.572	6.881	0.0247081	0.85136	42	36	0	FALSE	High	Master Protein	129.021	42	407	1306	146	5.35	165.29	42	0.81	0.41854	0.996195	0.278389	0.999737	124.2	153.5	22.3	49.96	20.54	51.36	171.7	55.3	124.7	197.8	154	132.7	9.8	31.5	22.4	438993	69603.8	227250	706590	435903	458666		151241	44833.7	883506
AT5G55920.1	S-adenosyl-L-methionine-dependent methyltransferases superfamily protein	5.562	8.582	0.0248942	0.128452	18	30	0	FALSE	High	Master Protein	75.609	22	422	682	76.7	5.11	206.82	22	0.648	0.647335	0.996195	0.279529	0.759249	110.2	170	19.8	17.66	16.82	38.47	129.2	90.3	111.3	188.3	171.8	134.2	18.8	20	36	1.06245e+06	379204	664975	2.13255e+06	1.55242e+06	1.50301e+06	217241	317038	330863	2.1072e+06
AT5G24840.1	tRNA (guanine-N-7) methyltransferase	5.516	8.507	0.0257894	0.809106	3	14	0	FALSE	High	Master Protein	8.238	3	23	251	28.8	8.24	8.89	3	0.648	0.456269	0.996195	0.284989	0.999737	110.2	169.9	20	83.73	14.2	52.26	6.1	151.7	111.6	170.3	217	172	20.2	13.5	37.6		65097.4	68125.5	197104	200445	196938				10195.9
AT2G46230.1	PIN domain-like family protein	5.502	5.056	0.0260735	0.706315	6	30	0	FALSE	High	Master Protein	21.159	6	62	196	22.5	9.45	25.64	6	1.088	0.212028	0.986325	0.284989	0.999737	142.8	131.2	26	12.92	21.13	35.65	165.3	132.7	133.6	158.1	122.8	104.7	19.9	24.3	38.7	171593	75618.2	97497.4	242888	150542	155390	28292.7	28472.8	46554.4	365842
AT3G07220.1	SMAD/FHA domain-containing protein	5.49	22.937	0.0263183	0.28701	10	37	0	FALSE	High	Master Protein	35.807	10	96	320	36	6.11	36.92	10	0.239	0.485105	0.996195	0.286713	0.945944	56	233.8	10.2	73.66	30.56	76.36	52.2	35.4	139.3	146.4	218.3	276.8	9.5	3	19	107183	37516.5	230996	460282	547792	860806			31377.6	236584
AT1G35720.1	annexin 1	5.482	8.984	0.0264872	0.74883	6	21	0	FALSE	High	Master Protein	12.912	6	34	317	36.2	5.38	13.33	6	0.61	0.430717	0.996195	0.2876	0.999737	106.3	174.3	19.4	80.45	19.43	126.65	102.3	6.5	123.3	147.5	167.7	214.4	18.7	6.5	113	58848.1		51490.9	116855	106011	167936			72633.7	116715
AT2G30580.1	DREB2A-interacting protein 2	5.469	24.154	0.0267463	0.228479	7	19	0	FALSE	High	Master Protein	18.041	7	48	420	47.2	9.23	22.1	7	0.226	0.78198	0.996195	0.289458	0.901813	53.6	236.6	9.8	49.5	15.15	61.35	49.1	48.3	107.1	188.3	216.7	254.7	6.6	9	20.3	43293.1	21757.1	68657.9	228844	210156	306059				85864.7
AT5G22010.1	replication factor C1	5.453	20.092	0.0270864	0.275868	27	31	0	FALSE	High	Master Protein	75.163	27	281	956	104.3	9.26	125.16	27	0.271	0.628159	0.996195	0.292178	0.933152	61.6	227.1	11.3	7.94	42.72	46.83	61.6	72.1	68.7	110.9	283.8	253	11.7	25.6	12.6	103911	59201.5	75546.6	255222	553514	611395		78581		216874
AT5G20600.1	FUNCTIONS IN: molecular_function unknown; INVOLVED IN: rRNA processing; LOCATED IN: preribosome, small subunit precursor; EXPRESSED IN: 22 plant structures; EXPRESSED DURING: 13 growth stages; CONTAINS InterPro DOMAIN/s: Nucleolar, Nop52 (InterPro:IPR010301); Has 543 Blast hits to 530 proteins in 201 species: Archae - 0; Bacteria - 10; Metazoa - 211; Fungi - 164; Plants - 46; Viruses - 0; Other E…	5.399	4.236	0.0282719	0.543291	14	26	0	FALSE	High	Master Protein	43.106	14	120	532	60	9.5	44.53	14	1.274	0.198212	0.986325	0.301018	0.999737	152.3	119.5	28.2	32.99	29.03	12.22	196.4	137.6	101.5	107.9	173.2	108	25.5	21.9	28	249729	89338	93796	188982	241988	186959	36956.3	35368.3	32232.3	495296
AT5G09250.1	ssDNA-binding transcriptional regulator	5.364	58.725	0.0290584	0.117529	4	51	0	FALSE	High	Master Protein	13.229	4	38	107	12.1	7.34	11.38	4	0.091	0.156027	0.986325	0.306417	0.72542	24.7	270.7	4.6	97.34	24.35	114.95	17.4	22.3	95.9	184	244.3	302.6	26	3.4	4.2			96455.7	350720	371678	570394				47664.4
AT1G13030.1	sphere organelles protein-related	5.328	15.25	0.0298885	0.322474	16	31	0	FALSE	High	Master Protein	41.026	16	114	608	68.6	5.78	50.81	16	0.349	0.764789	0.996195	0.312169	0.955482	74.1	212	13.9	69.86	21.02	21.31	27.2	76.6	140.8	153.8	233.5	219.2	14.4	14.2	20.3	51696.8	96060.4	251131	520225	630312	733250	25183.5	33819.4	32868	132399
AT3G44750.1	histone deacetylase 3	5.314	4.799	0.0302188	0.856459	6	20	0	FALSE	High	Master Protein	18.516	6	77	245	26.4	5.2	35.21	6	1.107	0.253149	0.986325	0.313627	0.999737	143.5	129.5	27	29.7	28.01	52.44	167.5	90.6	130.4	117.8	183.1	114.4	24.5	20.4	51.4	748622	208813	429222	734867	912061	705661	143560	151974	246950	1.50482e+06
AT4G34910.1	P-loop containing nucleoside triphosphate hydrolases superfamily protein	5.3	6.641	0.0305513	0.681917	21	43	0	FALSE	High	Master Protein	66.016	21	203	626	69.5	8.73	98.35	21	0.798	0.469213	0.996195	0.316081	0.999737	122.9	154	23.2	15.32	29.34	77.54	151.3	113.2	122.9	96.9	179	154	23.2	8.7	50.8	463969	174455	276596	413613	609359	649715	95231.3		175883	929375
AT3G52300.1	ATP synthase D chain, mitochondrial	5.21	9.987	0.0328071	0.661539	5	27	0	FALSE	High	Master Protein	12.4	5	27	168	19.6	5.19	13.61	5	0.522	0.57662	0.996195	0.337298	0.999737	96.5	185	18.5	58.64	35.14	48.4	33.6	86.2	132	144.4	165.2	271.3	16.5	34.9	15.8		43305	94339.8	195710	178658	363506				65604.6
AT2G31390.1	pfkB-like carbohydrate kinase family protein	5.176	3.317		0.8374	7	32	0	FALSE	High	Master Protein	26.88	8	60	325	35.3	5.49	22.04	8	1.561	0.109764	0.964129		0.999737	163.6	104.8	31.6	49.73	48.09	95.82	136.5	77.9	221.7	87.5	165.5	68.3	26.4	99.9	16.4					27296.3					40620.3
AT5G59180.1	DNA-directed RNA polymerase II	5.175	8.421	0.0337481	0.708682	7	56	0	FALSE	High	Master Protein	30.429	7	81	176	19.4	7.37	24	7	0.614	0.434865	0.996195	0.344457	0.999737	106.4	173.1	20.6	65.52	42.94	49.64	26	127.8	151.6	88.6	207.9	226.5	35.3	11.6	24.7		44772.7	75261	81908.9	153054	201103				36178.1
AT3G55510.1	Noc2p family	5.151	7.76	0.0343772	0.998368	8	18	0	FALSE	High	Master Protein	24.632	8	68	594	68.3	8.79	31.78	8	0.664	0.493889	0.996195	0.346196	0.999737	111.1	167.3	21.6	29.11	22.07	57.37	156.9	92.2	104.7	132.9	204.6	157.8	20.3	24.5	6	172778	50061	79845.9	202652	249043	229324		32301.3		344564
AT4G37300.1	maternal effect embryo arrest 59	5.138	9.419	0.0347455	0.570962	6	40	0	FALSE	High	Master Protein	14.662	6	27	173	18.8	4.68	10.01	6	0.545	0.504011	0.996195	0.347455	0.999737	99.1	181.6	19.3	82.04	7.38	71.49	101.5	7.1	137.2	186.1	205.3	178.1	19.8	51.3	13.7	62147.1		61001.6	156930	138176	148457				123258
AT3G54670.1	Structural maintenance of chromosomes (SMC) family protein	5.092	33.034	0.0360626	0.0710186	59	46	0	FALSE	High	Master Protein	189.982	59	408	1238	143.1	7.81	174.23	59	0.154	0.167703	0.986325	0.356294	0.578304	39	253.3	7.7	79.88	19.82	74.06	28.7	38.7	119.5	173.9	251.6	251	6.4	7.6	22.6	81941.9	55719.4	271185	748222	863821	1.06796e+06	18594		70671.7	178050
AT1G52980.1	GTP-binding family protein	5.07	7.599	0.0366852	0.589783	23	45	0	FALSE	High	Master Protein	74.228	23	270	576	65	8	124.18	23	0.667	0.620734	0.996195	0.360281	0.999737	111.3	166.8	21.9	9.55	35.35	19.97	114.8	94.8	105.9	120	239.7	158.7	18.3	20.9	26.9	391812	165153	255861	555357	899102	733753	74810.5	129667	85432.5	777094
AT1G78850.1	D-mannose binding lectin protein with Apple-like carbohydrate-binding domain	5.012	6.479	0.0384547	0.849237	15	39	0	FALSE	High	Master Protein	44.869	15	152	441	49	7.65	71.09	15	0.774	0.411948	0.996195	0.374308	0.999737	120.4	155.6	24	7.66	22.56	107.8	98.4	114.6	105.8	110	136.8	173	21.1	19.5	120.7	138277	81615.8	97661.9	213078	211423	331151	31167.9	54384.6	189619	274249
ATCG00840.1	ribosomal protein L23.1	4.995	20.555	0.038975	0.119995	3	32	0	FALSE	High	Master Protein	9.396	3	44	93	10.8	10.65	23.74	3	0.243	0.425338	0.996195	0.37714	0.733506	56.4	232.3	11.3	36.2	19.7	118.94	54.7	51.5	95.1	235	160.1	225.3	5.5	11	61.8	157776	73147.6	209543	1.00079e+06	543955	948376	16219.1		213643	335622
AT5G16970.1	alkenal reductase	4.971	20.082	0.0397454	0.0543936	10	56	0	FALSE	High	Master Protein	44.026	15	114	345	38.1	6.18	47.56	15	0.248	0.439135	0.996195	0.381117	0.524643	57.2	231.2	11.5	40.78	3.64	83.96	46.9	55	97.4	222.2	209.2	223.6	5	11.1	29.5	167310	101349	250463	1.11103e+06	830225	1.10573e+06		46826.9	108032	337874
AT1G52100.1	Mannose-binding lectin superfamily protein	4.969	34.759	0.039814	0.00206282	20	61	0	FALSE	High	Master Protein	74.578	22	275	437	47.6	7.62	123.15	22	0.143	0.139962	0.986325	0.381117	0.0609641	36.6	256	7.4	55.34	16.5	73.09	34.8	28.9	76.3	207.8	243.4	289.1	11.1	7	1.5	298148	125182	486995	2.53328e+06	2.36748e+06	3.48392e+06	121461	103960		610659
AT2G44860.2	Ribosomal protein L24e family protein	4.968	9.203	0.0398493	0.858048	2	12	0.001	FALSE	High	Master Protein	5.295	2	23	159	18.9	10.05	15.8	2	0.54	0.62896	0.996195	0.381117	0.999737	98.2	182	19.8	76.42	85.04	71.06	30.9	106.9	205.2	198	282.7	10.6	37.6	21.5	6.5		47026.6	128428	234953	267688					52821.8
AT1G65930.1	cytosolic NADP+-dependent isocitrate dehydrogenase	4.94	25.338	0.0407499	0.00636676	19	61	0	FALSE	High	Master Protein	107.789	27	492	410	45.7	6.57	237.75	27	0.195	0.280617	0.996195	0.386361	0.133144	47.4	243	9.6	87.26	12.43	102.36	42.1	18	116.5	216.1	210.6	262.5	8.5	24.3	1.4	521389	110330	1.06625e+06	3.74925e+06	2.9157e+06	4.50449e+06	129769	561650		1.05259e+06
AT2G46020.2	transcription regulatory protein SNF2, putative	4.939	82.171	0.0405863	0.00539089	61	35	0	FALSE	High	Master Protein	186.697	61	366	2193	245.3	8.84	133	61	0.06	0.00976289	0.279714	0.385922	0.118354	16.8	279.8	3.4	103.37	20.04	58.74	8.6	14.4	61.9	234.1	239.5	329.6	6.7	2.4	2.9	18328.1	13805.9	133965	1.00244e+06	808830	1.39559e+06				52979.9
AT3G60410.1	Protein of unknown function (DUF1639)	4.9	19.059	0.042098	0.233603	5	23	0	FALSE	High	Master Protein	16.767	5	21	324	35	9.95	8.81	5	0.257	0.93997	0.996195	0.397996	0.90702	58.9	229.1	12	75.41	4.94	89.33	43.9	52	158.5	210.5	202.4	190.7	27.9	3.5	10.6		19979.1	86565.5	217943	167249	195277				65420.3
AT1G29220.1	transcriptional regulator family protein	4.872	9.148	0.0430797	0.710612	6	23	0	FALSE	High	Master Protein	22.412	6	64	351	39	4.81	29.32	6	0.533	0.693214	0.996195	0.404672	0.999737	97.3	182.7	20	28.87	27.99	96.06	70.1	127.7	102.8	116.2	204.3	192.9	5.7	21.1	59.2	133635	127466	144842	297299	438926	513469		66071.3	128089	271533
AT5G63550.2	DEK domain-containing chromatin associated protein	4.869	20.9	0.0431733	0.014505	15	30	0	FALSE	High	Master Protein	43.443	15	131	531	59.5	5.17	54.41	15	0.233	0.394698	0.996195	0.404672	0.244447	54.6	234.2	11.2	62.87	21.82	30.72	40.2	55.5	127.9	158.4	238.3	238.5	11.2	11.4	18.6	213588	150774	494152	1.15991e+06	1392859	1.7267e+06	65150.5	105648	105943	423617
AT3G21540.1	transducin family protein / WD-40 repeat family protein	4.836	4.703	0.0443725	0.741289	32	41	0	FALSE	High	Master Protein	88.701	32	230	955	106	7.28	90.28	32	1.028	0.239002	0.986325	0.414731	0.999737	137.7	133.9	28.5	15.89	28.29	15.31	144.2	145.6	108.4	140.3	177.7	99.1	23.3	31.5	29.8	243423	125523	132943	326104	329628	212132	42643.1	101148	40914.9	482789
AT5G12140.1	cystatin-1	4.831	12.468	0.0445628	0.671246	4	65	0	FALSE	High	Master Protein	22.839	5	78	101	11.2	5.22	18.2	5	0.387	0.877179	0.996195	0.415243	0.999737	79.2	204.4	16.4	56.84	43.82	15.26	45	74.3	141.4	115.3	289	191.8	11.9	15.4	16	49710.6	48120.6	153127	230126	473605	379507	3356.62	24483.1		133069
AT5G64680.3	unknown protein; FUNCTIONS IN: molecular_function unknown; INVOLVED IN: biological_process unknown; EXPRESSED IN: 22 plant structures; EXPRESSED DURING: 13 growth stages; Has 53 Blast hits to 53 proteins in 20 species: Archae - 0; Bacteria - 8; Metazoa - 8; Fungi - 0; Plants - 34; Viruses - 0; Other Eukaryotes - 3 (source: NCBI BLink).	4.805	10.329	0.0455026	0.791854	7	40	0	FALSE	High	Master Protein	21.174	7	67	211	23.3	9.01	27.18	7	0.465	0.716499	0.996195	0.420515	0.999737	89.3	192.1	18.6	40.79	53.64	34.8	56	95.1	133.3	74.4	264.5	204.5	18.7	19.8	33.7	49987	44940	91765.4	83043.5	275502	248285	19935			105175
AT4G10920.2	transcriptional coactivator p15 (PC4) family protein (KELP)	4.785	6.924	0.0462653	0.65592	8	44	0	FALSE	High	Master Protein	25.008	8	84	165	19.2	5.63	47.51	8	0.691	0.589392	0.996195	0.425175	0.999737	113	163.4	23.6	40.69	15.37	55.56	109	79	175.3	122	157.7	164.2	50.8	22.8	19.4	381059	138695	452336	605621	624815	796990	230765	129395	70936.1	779134
AT3G11910.1	ubiquitin-specific protease 13	4.751	21.799	0.0475603	0.311219	21	42	0	FALSE	High	Master Protein	120.906	45	347	1115	130.6	5.58	170.14	45	0.218	0.414692	0.996195	0.434648	0.955482	51.7	237.4	10.9	106.97	17.79	28.91	9.5	45.2	149.8	194.3	207.2	268.6	5.7	9.5	10.3		45168.7	223618	553396	470890	756568				39088.7
AT4G23680.1	Polyketide cyclase/dehydrase and lipid transport superfamily protein	4.737	15.279	0.0481401	0.36507	6	46	0	FALSE	High	Master Protein	33.903	8	117	151	17.5	6.34	62.47	8	0.31	0.700674	0.996195	0.438728	0.988822	67.6	218.1	14.3	66.83	25.44	20.11	30.1	71.5	134.5	146.2	242.7	230.5	17.7	11.8	15.1	52412.9	79581.1	222718	459261	608321	715691	51503.6	35032.9	21769.6	135942
AT4G23540.1	ARM repeat superfamily protein	4.729	14.327	0.048457	0.531623	27	30	0	FALSE	High	Master Protein	77.987	27	180	1131	123.4	7.4	66.05	27	0.33	0.958057	0.99672	0.440397	0.999737	70.7	214.3	15	27.69	19.74	36.8	68.8	110.2	71.6	217	230.4	155.9	15.1	9.8	21	55809.9	54314.9	37558.3	288456	244386	198525				131675
AT3G24080.1	KRR1 family protein	4.705	8.042	0.0494394	0.967552	11	17	0	FALSE	High	Master Protein	23.347	11	83	638	74.9	4.82	49.42	11	0.585	0.575634	0.996195	0.444414	0.999737	102.7	175.5	21.8	38.49	20.12	17.59	85.8	166.4	93.9	134	199.9	160.5	23.3	16.3	20	89536.5	95991	72795.7	208491	248161	246827	25949.5	34652.6	12160.5	192189
AT1G25260.1	Ribosomal protein L10 family protein	4.694	4.423	0.0498929	0.939323	13	60	0	FALSE	High	Master Protein	42.005	13	146	235	27.2	8.21	72.41	13	1.061	0.276542	0.996195	0.447269	0.999737	139.2	131.2	29.7	44.85	13.94	69.3	194.9	72	147.9	153.6	139.4	116	31.5	39.2	5.6	725669	133294	398733	793458	570377	589890	150891	245402		1.45486e+06
AT3G12290.1	Amino acid dehydrogenase family protein	4.686	14.85	0.050217	0.522605	12	47	0	FALSE	High	Master Protein	24.65	12	64	299	31.6	8.16	29.72	12	0.316	0.915891	0.996195	0.448802	0.999737	68.5	216.9	14.6	60.94	16.09	65.19	47.8	66.4	147.9	210.3	159.6	217.3	14.2	7.5	29	52820.1	50107.7	152338	428288	259362	437551			36124.3	140172
AT1G61730.1	DNA-binding storekeeper protein-related transcriptional regulator	4.647	22.666	0.0518454	0.00921656	11	31	0	FALSE	High	Master Protein	42.867	11	141	376	40.9	5.55	64.51	11	0.205	0.310292	0.996195	0.448802	0.176207	49.2	240.2	10.6	87.37	20.13	66.02	47.4	18	125.7	176.1	265.6	231.3	10.2	5.1	20.6	255728	44318	492420	1.30812e+06	1.57464e+06	1.69871e+06	75841.6	44976.7	115614	507194
AT5G15970.1	stress-responsive protein (KIN2) / stress-induced protein (KIN2) / cold-responsive protein (COR6.6) / cold-regulated protein (COR6.6)	4.641	2.862	0.0521277	0.731425	3	71	0	FALSE	High	Master Protein	16.642	4	95	66	6.5	9.13	51.7	4	1.621	0.103004	0.941469	0.448802	0.999737	163.7	101	35.3	32.85	50.74	74.41	84.1	162.5	159.9	98.6	216	94.1	4.9	45.7	34.4	292650	301646	417901	490681	863063	453238		309957	125594	606435
AT5G08420.1	RNA-binding KH domain-containing protein	4.639	23.397	0.05219	0.386281	12	36	0	FALSE	High	Master Protein	35.409	12	128	391	45.3	9.5	61.86	12	0.198	0.600872	0.996195	0.448802	0.997568	47.9	241.7	10.3	115.32	16.1	72.7	15.7	41.4	194.6	208.8	238.7	172.3	8.9	2.9	16.6		20652.8	199587	406020	370379	331257				43859.3
AT1G06720.1	P-loop containing nucleoside triphosphate hydrolases superfamily protein	4.613	4.141	0.0533359	0.526793	27	23	0	FALSE	High	Master Protein	63.192	27	245	1147	131.1	7.85	125.6	27	1.114	0.245774	0.986325	0.454171	0.999737	141.9	127.4	30.8	28.72	67.45	30.87	110	150.6	85	92	277.7	98.8	38.8	23.1	23.9	151420	102593	83737.6	165077	426838	183141	61871.8	48546.3	29567.7	305153
AT3G24860.1	Homeodomain-like superfamily protein	4.601	8.94	0.0538592	0.847381	4	14	0	FALSE	High	Master Protein	8.197	4	24	310	35.2	9.2	17.22	4	0.515	0.599629	0.996195	0.456693	0.999737	94.9	184.4	20.6	36.84	5.93	9.98	48.6	99.4	105.2	193	205.3	182.4	21.6	24.4	20.1	42752.5	44599	67142.4	233692	198338	218291				84792.5
AT5G62200.1	Embryo-specific protein 3, (ATS3)	4.595	0.823	0.0541525	0.0171482	3	20	0	FALSE	High	Master Protein	9.737	3	28	190	21.1	7.14	11.78	3	5.582	0.00271033	0.142861	0.456801	0.276264	214.8	38.5	46.7	75.47	115.3	82.36	29.3	294.3	219.4	7.2	153.3	39.3	11.8	97.7	47.8	14097.5	72290.7	76674.6		81044.4			93193.8	25664.7	27960
AT5G15960.1	stress-responsive protein (KIN1) / stress-induced protein (KIN1)	4.593	3.472	0.0542588	0.609834	3	71	0	FALSE	High	Master Protein	18.034	4	96	66	6.5	9.13	51.41	4	1.323	0.17061	0.986325	0.456801	0.999737	152	114.9	33.1	12.72	58.1	12.21	130.8	166.4	162.4	43	173.1	122.8	35.4	37	29.2	1.20997e+06	785955	1.09134e+06	529996	1.75961e+06	1.54648e+06	452273	665539	281725	2.39977e+06
AT1G69410.1	eukaryotic elongation factor 5A-3	4.568	13.78	0.055367	0.301639	4	46	0	FALSE	High	Master Protein	26.029	8	83	158	17.2	5.94	44.25	8	0.332	0.689214	0.996195	0.464687	0.955482	70.8	213.7	15.5	90.82	11.03	124.91	62.8	11.6	141.1	189.3	180.7	221.9	13.7	3.8	75	153948		251351	639610	487128	741362			205605	305330
AT3G09720.1	P-loop containing nucleoside triphosphate hydrolases superfamily protein	4.56	4.372	0.0557786	0.59551	21	38	0	FALSE	High	Master Protein	54.42	21	168	541	60.9	9.39	76.58	21	1.043	0.265725	0.986325	0.465766	0.999737	137.7	132.1	30.2	11.45	19.82	38.68	152.9	124.8	127.6	122.1	169.6	122.4	36.6	16	28	169121	70509.7	102548	185988	206185	184326	58693.8	16501.4	16795.3	335424
AT3G47800.1	Galactose mutarotase-like superfamily protein	4.56	7.685	0.0557707	0.956747	8	29	0	FALSE	High	Master Protein	26.685	8	60	358	39.7	9.07	27.07	8	0.593	0.554672	0.996195	0.465766	0.999737	103.3	174.1	22.6	80.43	21.41	26.83	18	173	98.2	158.5	165.5	230.2	21.5	22	13		138621	111901	342553	285356	491978				55982.5
AT1G22360.1	UDP-glucosyl transferase 85A2	4.55	18.469	0.05622	0.222319	9	23	0	FALSE	High	Master Protein	23.634	10	51	481	54.3	5.49	17.48	10	0.246	0.908085	0.996195	0.465904	0.888282	56.8	230.7	12.5	81.21	82.67	64.6	66.7	25.4	157.5	10.9	316.2	270.8	29.9	7.9	14.7			57834.6		175627	186384				66869.2
AT3G25940.1	TFIIB zinc-binding protein	4.539	0.596	0.0567663		4	30	0	FALSE	High	Master Protein	9.22	4	22	119	13.6	7.2	10.13	4	7.611	0.000246148	0.032911	0.469249		221.9	29.2	48.9	59.19	53.65	24.08	63.9	266.1	275.1	28.3	35	73.7	38.1	58.6	61.2		50539.6	74329.3							47163.4
AT5G64160.1	unknown protein; FUNCTIONS IN: molecular_function unknown; INVOLVED IN: biological_process unknown; LOCATED IN: cellular_component unknown; EXPRESSED IN: 24 plant structures; EXPRESSED DURING: 15 growth stages; Has 30201 Blast hits to 17322 proteins in 780 species: Archae - 12; Bacteria - 1396; Metazoa - 17338; Fungi - 3422; Plants - 5037; Viruses - 0; Other Eukaryotes - 2996 (source: NCBI BLink).	4.527	17.56	0.0573255	0.224434	9	51	0	FALSE	High	Master Protein	33.403	9	109	227	24.9	5.45	40.24	9	0.258	0.470496	0.996195	0.472684	0.89076	58.8	228.2	13	77.41	29.73	91.59	12.3	60	102.4	146.3	232.8	272.6	13.3	9.9	50.3	22665.7	76893.6	189594	529582	672548	975799	40994.9	34640.5	138199	64121.9
AT1G62380.1	ACC oxidase 2	4.494	22.531	0.0589268	0.324996	8	42	0	FALSE	High	Master Protein	33.983	10	97	320	36.2	5.12	38.58	10	0.199	0.536234	0.996195	0.480808	0.955482	48.1	241.2	10.7	75.75	19.05	36.84	20.9	47	107	184.4	235.7	271.8	7.3	15.4	10.5	16477.3	38461.1	138386	452000	460975	658790	8875.5	33825.8		73719.9
AT3G62030.2	rotamase CYP 4	4.486	29.405	0.0593338	0.0822419	7	26	0	FALSE	High	Master Protein	20.153	8	71	313	34.3	9.1	50.67	8	0.153	0.163691	0.986325	0.480808	0.623087	38.6	252.8	8.6	101.46	60.24	92.08	18.4	35.1	138.1	230.3	82.4	346.5	33.7	7.5	7.8	34002.2	37947.4	249011	814695	231539	1.21204e+06	111739			93861.6
AT3G12140.3	Emsy N Terminus (ENT)/ plant Tudor-like domains-containing protein	4.479	33.356	0.0596702	0.0774248	10	43	0	FALSE	High	Master Protein	43.754	13	112	383	43.3	7.34	46.65	13	0.134	0.119726	0.973444	0.481164	0.607173	34.6	257.7	7.7	54.32	18.57	29.47	32.9	34.3	79.6	194.2	282.7	255.5	8.5	4.6	7.7	82663.5	46176.8	155526	718951	835314	935289				175351
AT4G17060.1	FRIGIDA interacting protein 2	4.474	16.901	0.0599241	0.271831	5	21	0	FALSE	High	Master Protein	20.369	5	62	310	34.4	6.1	32.14	5	0.265	0.491627	0.996195	0.48203	0.932768	60	226.6	13.4	84.01	17.7	34.25	58.6	16.1	129	175.3	251.1	221.5	13.1	12.8	22.5	134123	19422.4	218958	571665	653640	714393	27413.7	39704.2	42523.4	275407
AT5G41410.1	POX (plant homeobox) family protein	4.428	8.866	0.0622986	0.906986	6	18	0	FALSE	High	Master Protein	18.491	7	33	611	69.4	6.98	7.33	7	0.499	0.681592	0.996195	0.491517	0.999737	92.9	186.1	21	87.9	14.5	53.59	19.6	206.4	94.9	146.2	190	190.7	24.1	21.4	6.8		155101	101432	296316	307256	382053				57073.8
AT4G38630.1	regulatory particle non-ATPase 10	4.424	32.17	0.0619857	0.269933	10	26	0	FALSE	High	Master Protein	29.215	10	63	386	40.7	4.6	28.68	10	0.138	0.425029	0.996195	0.491517	0.931915	35.3	256.7	8	46.2	13.18	86.03	20.7	53.2	32.8	230.1	238.8	291.8	7.4	21.4	3.7		22705.3	17101.8	366727	303808	459982				47513.9
ATCG00470.1	ATP synthase epsilon chain	4.398	6.742	0.0639074	0.89257	2	19	0	FALSE	High	Master Protein	8.207	2	40	132	14.5	6.1	12.27	2	0.652	0.406308	0.996195	0.500984	0.999737	108.7	166.6	24.7	45.93	31.16	85.28	44.3	122.6	114.8	106.4	176	204.8	26.1	18.5	86.5	37853.9	57331.6	64414.9	129976	177095	255373			77567.1	80442.4
AT2G45810.1	DEA(D/H)-box RNA helicase family protein	4.396	10.795	0.0640424	0.759901	10	53	0	FALSE	High	Master Protein	63.016	20	164	528	60.4	7.59	49.26	20	0.407	0.801408	0.996195	0.500984	0.999737	81.4	200	18.5	54.85	48.18	46.64	45.4	82.6	143.9	89.4	202.8	266.7	35.3	18.8	15.1	31667.3	40883.7	105025	98594.3	234639	384982	34372			95480.5
AT3G57940.1	Domain of unknown function (DUF1726) ;Putative ATPase (DUF699)	4.394	9.904	0.0641077	0.681229	20	39	0	FALSE	High	Master Protein	107.376	35	298	1028	115.4	7.5	136.59	35	0.444	0.911311	0.996195	0.500984	0.999737	86.2	194.2	19.6	54.36	17.43	64.31	88	46.2	147.9	148.1	198.3	208.2	20	8.1	35.3	177306	43923.1	227172	431345	460910	599660	50009.9		81772	369001
AT1G18850.1	unknown protein; FUNCTIONS IN: molecular_function unknown; INVOLVED IN: biological_process unknown; LOCATED IN: nucleolus; EXPRESSED IN: 22 plant structures; EXPRESSED DURING: 13 growth stages; Has 40 Blast hits to 40 proteins in 13 species: Archae - 0; Bacteria - 0; Metazoa - 0; Fungi - 0; Plants - 40; Viruses - 0; Other Eukaryotes - 0 (source: NCBI BLink).	4.388	7.082	0.0644376	0.846781	7	23	0	FALSE	High	Master Protein	13.883	7	28	399	43.9	5.29	11.43	7	0.62	0.42708	0.996195	0.502369	0.999737	105.6	170.4	24.1	39.18	4.13	8.68	57.5	134.6	107.2	173.1	184.5	171	25.9	21.8	24.4	26693.8	39962.7	44185	155798	130596	140740	6670.71	13438.5	8169.7	74506.3
AT3G58660.1	Ribosomal protein L1p/L10e family	4.363	4.027	0.0658235	0.773745	19	41	0	FALSE	High	Master Protein	57.862	19	199	446	49.9	9.55	88.3	19	1.084	0.264837	0.986325	0.511961	0.999737	139.4	128.6	31.9	6.71	24.36	39.79	145.4	129.1	130.3	120.3	168.5	107.5	29.9	21.7	47.3	781479	354448	509087	890684	996089	787437	215913	223242	284451	1.54993e+06
AT1G09310.1	Protein of unknown function, DUF538	4.344	6.803	0.0669398	0.596831	7	40	0	FALSE	High	Master Protein	32.543	8	124	179	19.9	5.38	56.94	8	0.639	0.661065	0.996195	0.519113	0.999737	107.3	168	24.7	64.44	20.87	20.06	55.7	102.3	209.7	121.7	186.5	160.2	16.4	23.9	23.6	220922	218235	636299	688250	842904	907196	86098.2	170980	100421	461191
AT3G28930.1	AIG2-like (avirulence induced gene) family protein	4.339	13.283	0.0672165	0.577482	3	27	0.001	FALSE	High	Master Protein	6.743	3	14	170	19.4	5.05	7.51	3	0.327	0.943129	0.996195	0.519113	0.999737	69.9	214	16.1	82.49	23.5	66.04	12.6	75	134.9	151.9	229.6	242	30.3	6.5	17.3	21224.2	64716.9	165562	353514	426459	556900	74152.6	21836.7		42094.7
AT3G29350.1	histidine-containing phosphotransmitter 2	4.331	14.074	0.06768	0.255897	4	40	0	FALSE	High	Master Protein	18.424	5	26	156	17.5	5.17	11.61	5	0.308	0.912993	0.996195	0.519132	0.923668	67	217.6	15.5	51.32	61.06	87.78	46	74.8	130.5	54.3	253.4	242.9	65.9	15.1	17.3			44580.3		130958	155580				42866
AT5G38720.1	unknown protein; Has 13419 Blast hits to 9093 proteins in 698 species: Archae - 38; Bacteria - 1038; Metazoa - 4949; Fungi - 1086; Plants - 485; Viruses - 44; Other Eukaryotes - 5779 (source: NCBI BLink).	4.33	1.315	0.0676923	0.0776643	7	32	0	FALSE	High	Master Protein	23.496	7	94	306	35.3	9.79	17.23	7	3.293	0.00672516	0.223646	0.519132	0.607719	195.5	59.4	45.1	61.16	22.88	69.44	280.1	200.2	61.7	60.4	88.2	60.8	16.9	85.5	46.2	197761	72174.1	25660.4	35695.1	68461.9	38175.5		83835.6		392226
AT2G42540.2	cold-regulated 15a	4.323	13.612	0.0681025	0.39879	3	35	0	FALSE	High	Master Protein	11.4	5	27	139	14.6	7.24	13.07	5	0.318	0.896334	0.996195	0.519214	0.997568	68.5	215.7	15.8	61.22	10.85	102.73	59.5	36.1	122	185.9	187.4	224.1	13.8	9.4	61.9	32653.4		48602.9	140453	113013	167396			37934.4	64762.7
AT4G32050.1	neurochondrin family protein	4.294	2.806		0.997973	2	3	0.002	FALSE	High	Master Protein	3.72	2	7	618	68.2	5	1.86	2	1.53	0.117794	0.968651		0.999737	159	103.9	37	75.13	16.73	96.97	155.7	17	183.3	101.8	123	88.4	31.5	36.3	163.1				27273.1	26299.7	23412.3				60099.2
AT5G27120.1	NOP56-like pre RNA processing ribonucleoprotein	4.287	6.41	0.0702574	0.328909	22	57	0	FALSE	High	Master Protein	124.274	26	443	533	58.7	9.28	164.92	26	0.669	0.618709	0.996195	0.52894	0.955482	109.9	164.4	25.6	17.2	15.02	14.26	108.6	81.5	114	155.5	203.8	162.5	20.9	25.3	27.9	577070	224282	444087	1154299	1.20766e+06	1.19275e+06	136763	263493	142628	1.1616e+06
AT4G28450.1	nucleotide binding;protein binding	4.236	4.799	0.0734136	0.641023	11	31	0	FALSE	High	Master Protein	33.872	11	110	452	51.3	9.45	48.43	11	0.883	0.352111	0.996195	0.542354	0.999737	126.6	143.5	29.9	14.81	26	20.66	117.3	142.2	107	122.4	194.6	132.9	27.7	22.2	33.7	144767	93219.6	93139.1	203196	274491	219193	28854.3	43230.3	33172.3	298686
AT5G22470.1	NAD+ ADP-ribosyltransferases;NAD+ ADP-ribosyltransferases	4.232	28.117	0.0736248	0.0247467	37	51	0	FALSE	High	Master Protein	117.35	37	307	814	91.3	5.22	113.9	37	0.151	0.158562	0.986325	0.542354	0.34568	38.1	252.9	9	85.76	42.8	4.29	21.2	41.7	120.6	116.2	277.1	293.5	10.4	9.5	9.9	73674.1	78211.9	334098	609048	1.16168e+06	1524575	34872.1	56362	32970.5	160472
AT1G75410.1	BEL1-like homeodomain 3	4.231	16.24		0.150087	4	13	0	FALSE	High	Master Protein	18.757	6	34	524	59.6	6.74	17.91	6	0.261	0.862909	0.996195		0.815672	59.1	226.9	14	78.45	12.73	92.76	84	8.1	54.3	206.7	208.5	256.9	12.4	12.8	56.2				121711	97965.2	149601				71247.7
AT5G54430.1	Adenine nucleotide alpha hydrolases-like superfamily protein	4.228	17.704	0.0739262	0.380709	7	42	0	FALSE	High	Master Protein	28.455	9	100	242	26.2	6.57	39.59	9	0.239	0.50148	0.996195	0.542896	0.997568	55.3	231.6	13.1	100.02	33.87	37.97	7.4	53.9	139.2	141.6	225.8	289.4	12.8	9.7	20.2		57619.7	219109	422480	537886	854011	27848.5		25253.6	31716.5
AT4G02510.1	translocon at the outer envelope membrane of chloroplasts 159	4.221	2.818	0.0719046	0.652693	11	9	0	FALSE	High	Master Protein	24.919	11	51	1503	160.7	4.55	15.92	11	1.498	0.0791192	0.87297	0.537651	0.999737	157.5	105.2	37.3	51.66	95.19	104.6	54.7	175.9	122	230.4	81.5	23.9	155.8	28.9	27		20793.2		73465.4						25108.1
AT5G19310.1	Homeotic gene regulator	4.216	12.641	0.074653	0.409834	7	12	0	FALSE	High	Master Protein	32.917	13	53	1064	122.8	6.9	21.69	13	0.334	0.858613	0.996195	0.545767	0.997568	70.8	212.4	16.8	59.7	8.84	3.64	41.7	68.2	136.9	182.2	217.4	204.5	16.2	15.9	17	25951.7	21663.1	61859.6	156103	148649	173213	14572.9	19617	11846.3	51470.8
AT4G25730.1	FtsJ-like methyltransferase family protein	4.214	7.384	0.0748148	0.591531	19	23	0	FALSE	High	Master Protein	59.054	19	192	821	92.2	8.79	97.68	19	0.571	0.768244	0.996195	0.545767	0.999737	100.3	175.8	23.8	36.95	11.42	63.01	132.8	99	60.8	173.6	209	171.5	23.5	24.9	4.9	428658	165208	136548	780863	750550	763076	100183	148015		860360
AT1G42440.1	FUNCTIONS IN: molecular_function unknown; INVOLVED IN: ribosome biogenesis; LOCATED IN: nucleus; EXPRESSED IN: 22 plant structures; EXPRESSED DURING: 13 growth stages; CONTAINS InterPro DOMAIN/s: AARP2CN (InterPro:IPR012948), Protein of unknown function DUF663 (InterPro:IPR007034); BEST Arabidopsis thaliana protein match is: P-loop containing nucleoside triphosphate hydrolases superfamily protein…	4.21	5.072	0.0750266	0.802357	12	20	0	FALSE	High	Master Protein	30.427	12	105	793	89.4	7.21	49.21	12	0.83	0.285103	0.996195	0.546101	0.999737	122.8	148	29.2	64.5	18.5	33.77	32.6	134.4	175.7	184.9	126.9	161.8	31.9	34.7	17.1		46144.6	87459.6	182120	90450.4	149350				48493
AT1G13160.1	ARM repeat superfamily protein	4.204	7.853	0.0754614	0.880979	17	25	0	FALSE	High	Master Protein	42.122	17	99	804	89.3	7.61	38.94	17	0.535	0.550732	0.996195	0.548053	0.999737	96.6	180.4	23	30.26	18.76	40.68	100.7	66	124.4	142.9	209	188.2	13.1	31.6	24	79397.1	26562.5	71218.7	155180	181079	202014	12551.8	36861.8	15939	157471
AT5G25080.1	Sas10/Utp3/C1D family	4.198	11.37	0.0758168	0.369465	5	27	0	FALSE	High	Master Protein	16.863	5	30	217	23.7	7.97	11.75	5	0.369	0.781039	0.996195	0.549421	0.991003	76	205.9	18.1	73.85	83.24	53.29	74.3	146	25.7	201.2	349.5	28.4	17.7	16.9	40.3	28143.6	26426.3		107748	176686					67745.4
AT4G29830.1	Transducin/WD40 repeat-like superfamily protein	4.192	4.768	0.0762109	0.983253	7	28	0	FALSE	High	Master Protein	17.098	7	36	321	34.2	6.29	16.97	7	0.879	0.276812	0.996195	0.550935	0.999737	126.3	143.6	30.1	66.19	49.67	32.22	27.9	156	167.6	177.5	61.7	192.1	27.5	37.2	52.5		32348.2	54154.1	107919	18254	120934				27425.9
AT3G02710.1	ARM repeat superfamily protein	4.19	19.11	0.0763606	0.133931	15	34	0	FALSE	High	Master Protein	55.264	16	232	529	60.1	5.11	111.39	16	0.219	0.352951	0.996195	0.550935	0.774981	51.7	235.9	12.3	84.78	26.64	60.56	53.8	14.3	119.1	154.6	245.3	265.6	8	12.8	26.5	187696	19463.6	301921	743421	941034	1.26276e+06	20019	55845.4	98950.4	372263
AT2G37990.1	ribosome biogenesis regulatory protein (RRS1) family protein	4.161	7.62	0.0783	0.165262	18	56	0	FALSE	High	Master Protein	56.874	18	306	318	35.5	9.8	141.86	18	0.546	0.811663	0.996195	0.558805	0.834713	97.7	178.9	23.5	57.43	17.96	43.61	212.1	91.1	79.9	169.2	166.8	120.7	21.9	10.5	27.7	2.02516e+06	444131	551728	2.22544e+06	1.75072e+06	1.55852e+06	301539	171555	294062	4.01656e+06
AT5G15550.1	Transducin/WD40 repeat-like superfamily protein	4.158	2.944	0.0784704	0.643863	16	47	0	FALSE	High	Master Protein	41.565	16	103	433	47.3	5.81	39.5	16	1.412	0.116031	0.964129	0.558805	0.999737	154	109	37	99.72	93.44	25.94	304.1	118.6	16.2	35.5	260.2	84	19.5	33.4	28.5	273241	48167.9		28995.7	247395	84867.6				541928
AT2G41680.1	NADPH-dependent thioredoxin reductase C	4.155	12.385		0.0916859	4	10	0	FALSE	High	Master Protein	7.629	4	10	529	57.9	6.77	4.62	4	0.335	0.977223	0.996806		0.653699	71.1	211.8	17.1	24.4	15.54	100.33	78.5	47.5	65.8	196.1	180.3	242	9.5	15.8	64.4				83289.5	61105.8	101612				47989.6
AT5G57120.1	FUNCTIONS IN: molecular_function unknown; INVOLVED IN: biological_process unknown; LOCATED IN: nucleolus; EXPRESSED IN: 21 plant structures; EXPRESSED DURING: 13 growth stages; CONTAINS InterPro DOMAIN/s: LisH dimerisation motif (InterPro:IPR006594), SRP40, C-terminal (InterPro:IPR007718); Has 101969 Blast hits to 55488 proteins in 2506 species: Archae - 424; Bacteria - 13843; Metazoa - 37674; Fu…	4.15	6.3	0.0790219	0.239896	19	49	0	FALSE	High	Master Protein	64.331	19	267	330	37.6	6.24	126.61	19	0.659	0.632345	0.996195	0.560141	0.911834	108.7	165.1	26.2	41.88	44.11	42.63	127.8	57.7	144.4	79.7	210.1	194.1	30.8	15.6	39.8	1.06704e+06	245806	875798	906706	1.92784e+06	2.20601e+06	368410	252248	359270	2.11629e+06
AT4G12610.2	transcription activators;DNA binding;RNA polymerase II transcription factors;catalytics;transcription initiation factors	4.148	23.985	0.0791689	0.271308	11	27	0	FALSE	High	Master Protein	40.382	11	111	506	56.1	5.1	37.63	11	0.173	0.301598	0.996195	0.560141	0.931984	42.7	247	10.3	81.5	70.1	16.46	44.7	34.9	145.3	46.7	336.4	258.6	13.2	10.8	9.5	66038	23143.8	167053	95647.2	598978	568652				143683
AT2G38530.1	lipid transfer protein 2	4.145	10.781	0.0793877	0.759473	5	47	0	FALSE	High	Master Protein	14.32	5	53	118	11.9	8.97	22.69	5	0.384	0.876753	0.996195	0.560484	0.999737	78.1	203.1	18.8	97.83	69.29	26.78	25.7	83.3	252.5	226.3	216.7	31.7	20.1	27.4	16.2		46995.8	202664	344274	263099					56334.7
AT5G66540.1	FUNCTIONS IN: molecular_function unknown; INVOLVED IN: rRNA processing; LOCATED IN: cytosol, nucleolus, nucleus; EXPRESSED IN: 22 plant structures; EXPRESSED DURING: 12 growth stages; CONTAINS InterPro DOMAIN/s: U3 small nucleolar ribonucleoprotein complex, subunit Mpp10p (InterPro:IPR012173), Mpp10 protein (InterPro:IPR007151); Has 30201 Blast hits to 17322 proteins in 780 species: Archae - 12; …	4.129	4.268	0.080485	0.827606	8	16	0	FALSE	High	Master Protein	21.414	8	45	524	59.7	4.6	15.68	8	0.968	0.212579	0.986325	0.564131	0.999737	131.8	136.3	31.9	3.07	50.92	23.13	113.1	114.3	119.8	118.2	250	104.8	27.7	32.2	20	60804.9	38662.3	57236.7	114785	201751	93404.2				164766
AT5G22640.1	MORN (Membrane Occupation and Recognition Nexus) repeat-containing protein	4.127	11.302	0.0805902	0.381917	3	4	0.001	FALSE	High	Master Protein	5.246	3	13	871	99.9	4.48	7.77	3	0.365	0.8111	0.996195	0.564131	0.997568	75.4	206.4	18.3	94.65	83.76	136.96	11.2	79.1	181.4	250.6	6.5	216.6	19.2	2.9	132.5		74439.9	242932	636244		543606			272906	40798.3
AT5G67240.1	small RNA degrading nuclease 3	4.106	5.757	0.0820988	0.915191	26	34	0	FALSE	High	Master Protein	80.724	26	218	782	87.4	7.15	84.62	26	0.713	0.43275	0.996195	0.569915	0.999737	113.4	159	27.6	28.81	49.22	89.13	58.9	97.7	106.4	120.1	280.7	137	9.4	23.8	66.1	101194	88292.1	141437	302235	572147	344338		46308.2	131576	216770
AT2G17410.1	ARID/BRIGHT DNA-binding domain-containing protein	4.102	48.197	0.0824107	0.0199231	27	38	0	FALSE	High	Master Protein	89.435	28	189	786	86.5	4.67	87.82	28	0.085	0.0324064	0.571166	0.569915	0.30317	23.1	271.3	5.6	114.25	25.84	10.22	19.5	18.9	130.7	182.7	228.7	304.9	5.4	4.7	4.5	56799	31306.6	369470	979109	978077	1.61546e+06				150189
ATMG00290.1	mitochondrial ribosomal protein S4	4.102	13.493	0.082383	0.351907	5	15	0	FALSE	High	Master Protein	13.455	5	28	362	43	11.17	13	5	0.304	0.794864	0.996195	0.569915	0.976921	66.2	217.7	16.1	108.37	87.72	127.11	7.8	63.3	194.8	4.4	208.4	289.2	108.5	15.4	8.1		49562.6	216848		350897	603382	240804			23575
AT5G46020.1	CONTAINS InterPro DOMAIN/s: Casein kinase substrate, phosphoprotein PP28 (InterPro:IPR019380); Has 30201 Blast hits to 17322 proteins in 780 species: Archae - 12; Bacteria - 1396; Metazoa - 17338; Fungi - 3422; Plants - 5037; Viruses - 0; Other Eukaryotes - 2996 (source: NCBI BLink).	4.095	58.614		0.0416459	2	13	0	FALSE	High	Master Protein	7.455	3	16	164	19	7.27	6.78	3	0.07	0.196673	0.986325		0.452276	19.3	276	4.7	23.16	78.67	6.83	25.2	21.1	33.1	361.4	413.9	26.4	6.2	6	6.8				255453	233418					25695.4
AT3G20670.1	histone H2A 13	4.091	1.053	0.0831698	0.0550269	3	46	0	FALSE	High	Master Protein	29.678	8	258	132	13.8	10.15	132.56	8	3.884	0.0217287	0.441114	0.569915	0.528969	199.7	51.4	48.8	69.23	135.02	22.03	39.4	137	224.3	23.7	341.3	35.3	33.5	40.1	25.5		41325.5	113588		261538					54519.5
AT5G09900.1	26S proteasome regulatory subunit, putative (RPN5)	4.089	13.859	0.083307	0.613697	11	27	0	FALSE	High	Master Protein	26.741	11	54	442	50.8	7.4	28.03	11	0.295	0.945696	0.996195	0.569915	0.999737	64.7	219.4	15.8	76.48	5.93	41.63	15.7	63	113.7	208.4	213.4	232.9	15.4	25.9	11.7		24570.4	82757.4	287582	235045	317781				31112.1
AT5G42980.1	thioredoxin 3	4.087	5.43	0.0834951	0.312801	8	69	0	FALSE	High	Master Protein	32.863	8	205	118	13.1	5.14	98.96	8	0.753	0.516426	0.996195	0.569915	0.955482	116.6	154.9	28.5	36.89	31.43	33.32	81.4	112.4	169.5	105.8	201.4	149.3	27.5	17.4	35.2	557901	397737	853589	1.0096e+06	1.54939e+06	1.42078e+06	266016	230114	264622	1.1306e+06
AT5G06360.1	Ribosomal protein S8e family protein	4.073	2.533	0.084509	0.692366	11	49	0	FALSE	High	Master Protein	32.671	11	91	260	29.7	10.15	37.64	11	1.608	0.105228	0.954456	0.575641	0.999737	160.7	99.9	39.4	35.88	42.81	33.94	156	78.2	164.9	83.7	178.3	97	37.8	38.3	65.9	565646	142720	434477	414769	710696	468626	183126	243315	253107	1.12187e+06
AT4G18130.1	phytochrome E	4.058	9.464	0.0855687	0.833237	20	25	0	FALSE	High	Master Protein	51.229	21	82	1112	122.4	6.1	29.03	21	0.429	0.792166	0.996195	0.581655	0.999737	83.8	195.5	20.7	59.12	16.61	65.81	26.4	113.3	85.9	157.2	200.2	219.6	21.2	19.2	57.2	25530.7	72262.9	83455.9	289617	294447	400073	39325.2	37544.1	85525.4	69940.8
AT2G20490.1	nucleolar RNA-binding Nop10p family protein	4.046	4.546	0.0864782	0.446935	5	63	0	FALSE	High	Master Protein	19.495	5	64	64	7.4	9.5	20.04	5	0.89	0.387864	0.996195	0.585418	0.999737	126.6	142.2	31.3	17.42	42.5	33.59	109	147.4	112	125.8	214.3	95.5	24.1	27.7	44.2	737468	509664	550874	1.17323e+06	1.59439e+06	880496	216827	371644	323499	1.46265e+06
AT3G59970.3	methylenetetrahydrofolate reductase 1	4.041	34.268	0.0868513	0.139668	17	48	0	FALSE	High	Master Protein	68.802	22	189	592	66.2	5.82	71.81	22	0.118	0.114051	0.964129	0.586737	0.784068	30.8	261.5	7.6	98.62	20.42	68.46	14.2	30.8	109	185.7	260.8	278.8	11.3	7.6	1.9		31591.7	164800	530939	610298	803545	18797.1			60091
AT3G20810.1	2-oxoglutarate (2OG) and Fe(II)-dependent oxygenase superfamily protein	4.031	19.085	0.0876755	0.301553	8	22	0	FALSE	High	Master Protein	28.815	8	91	418	46.8	5.31	38.12	8	0.211	0.392276	0.996195	0.588162	0.955482	50.1	237.4	12.4	38.57	17.05	27.08	30	45.8	66.4	215.5	287	216.8	16.8	10.4	11.4	52233	44316.2	90231.9	605769	643654	602503	26001.8		12238.1	121249
AT4G24270.2	EMBRYO DEFECTIVE 140	4.021	29.129	0.0884376	0.00460841	36	43	0	FALSE	High	Master Protein	124.563	36	286	817	92.8	5.76	134.17	36	0.138	0.128323	0.978615	0.590182	0.10984	35.3	255.9	8.8	75.11	9.51	52.26	30.7	33.7	106	210.1	252.4	243.9	3.4	11.5	8.4	151904	88310.5	395487	1.48656e+06	1.42543e+06	1.70619e+06		111063	38933.3	312413
AT1G29940.1	nuclear RNA polymerase A2	4.017	9.073	0.088736	0.895322	29	26	0	FALSE	High	Master Protein	79.27	29	214	1178	132.3	8.72	101.61	29	0.443	0.76182	0.996195	0.590974	0.999737	85.5	193.2	21.3	13.59	15.44	31.21	76	86.4	99.7	162.1	221.6	195.1	12.9	24.8	21.5	64649.4	45747	77404.2	241141	263007	287011		26606.8		162741
AT5G12220.1	las1-like family protein	4.013	5.933	0.090836	0.385543	3	5	0.001	FALSE	High	Master Protein	6.279	3	16	611	69.2	7.09	7.2	3	0.676	0.484607	0.996195	0.597431	0.997568	110	162.6	27.4	57.02	20.19	88.35	118.9	118.2	30.5	128.5	193.4	174.7	29.4	15.6	90.8	24162.9	12263.7		35972.8	43210.6					47923.2
AT1G15750.1	Transducin family protein / WD-40 repeat family protein	4.01	42.298	0.0892427	0.00096658	12	46	0	FALSE	High	Master Protein	193.458	48	801	1131	124.2	7.24	369.83	48	0.095	0.0453711	0.665812	0.593067	0.0363841	25.4	268.2	6.3	90.58	8.44	48.1	14.7	23.9	81.9	233.2	252.5	275.9	6	3.1	8.8	93579.9	88049.9	426128	2.31322e+06	1.99884e+06	2.70675e+06	49302.9		55187.2	210640
AT2G27600.1	AAA-type ATPase family protein	4.008	17.042	0.0894108	0.27424	22	65	0	FALSE	High	Master Protein	69.866	22	183	435	48.6	6.96	79	22	0.235	0.884955	0.996195	0.593067	0.933152	54.5	231.9	13.6	40.73	41.31	32	29.4	49.1	69.6	156.3	208.6	345.8	12.2	10.2	18.6		16134.7	34145	175048	188074	395050				48910.5
AT1G06380.1	Ribosomal protein L1p/L10e family	3.998	4.826	0.0902191	0.66831	3	9	0	FALSE	High	Master Protein	8.735	3	32	254	28.7	9.45	20.63	3	0.828	0.280664	0.996195	0.596026	0.999737	122.1	147.4	30.5	50.21	9.97	40.45	54.3	170.9	126.2	132.2	161.1	152.4	49.3	22	31.6		42094.7	35630.2	65444.4	65850.1	79707				51958.1
AT1G72150.1	PATELLIN 1	3.953	1.928	0.0938509	0.105932	18	37	0	FALSE	High	Master Protein	58.779	20	148	573	64	4.83	76.58	20	2.05	0.0489872	0.688739	0.611425	0.703184	172.3	84.1	43.6	56.17	111.04	18.49	46.5	151.5	182.3	73.9	27.6	314.2	38.4	38.3	27.3		26559.7	49851.8			155122	10000.7	8768.17	7550.63	36950.1
AT3G01340.2	Transducin/WD40 repeat-like superfamily protein	3.93	5.422	0.0957896	0.800085	10	44	0	FALSE	High	Master Protein	29.519	11	75	302	32.6	6.05	33.81	11	0.725	0.371612	0.996195	0.619151	0.999737	113.9	157.1	29	54.9	34.12	25.73	46.3	166.4	117.5	107.3	162.1	218.1	29.9	19.5	33	41830.9	76854.7	77178.1	133575	161103	268626	39156	34943.8	33300.7	82964.7
AT3G05060.1	NOP56-like pre RNA processing ribonucleoprotein	3.917	5.178	0.09688	0.338856	26	57	0	FALSE	High	Master Protein	148.056	30	760	533	59	9.22	290.66	30	0.756	0.512323	0.996195	0.623748	0.961727	116.4	153.9	29.7	23.52	11.11	28.46	115.7	75.6	119.5	149.9	182.5	153	28.3	29.6	45.9	2.0688e+06	689691	1.55208e+06	3.69128e+06	3.58531e+06	3.72497e+06	731933	1.04758e+06	917221	4.10313e+06
AT1G16470.1	proteasome subunit PAB1	3.905	33.868	0.0979075	0.203382	9	47	0	FALSE	High	Master Protein	24.666	9	41	235	25.7	5.69	15.75	9	0.115	0.316226	0.996195	0.626378	0.885408	30.2	262	7.7	111.36	74.12	72.08	25.9	32.6	186.9	30.3	306.7	282.8	21.2	8.3	5.4			110873		275266	314500				41896.2
AT5G58230.1	Transducin/WD40 repeat-like superfamily protein	3.903	59.118	0.09805	0.00752218	13	38	0	FALSE	High	Master Protein	43.827	13	73	424	48.2	4.82	30.18	13	0.066	0.0137357	0.349159	0.626378	0.150275	18.3	277	4.7	138.59	19.25	28.75	5.7	16.7	143.7	189.5	253	279.6	4.3	4.8	2.7		31663.5	403390	1.008e+06	1.07436e+06	1.47099e+06				43335.9
AT5G15920.1	structural maintenance of chromosomes 5	3.901	4.211	0.101576	0.625501	7	8	0	FALSE	High	Master Protein	11.863	7	15	1053	121.4	6.95	3.99	7	0.926	0.304692	0.996195	0.638979	0.999737	128.4	138.7	32.9	12.16	52.93	64.56	129.5	151.9	120.3	47.6	166.9	139.8	33.2	83.6	27.2			15041.9		31582.7					44207.5
AT1G13930.2	Involved in response to salt stress. Knockout mutants are hypersensitive to salt stress.	3.891	9.391	0.0991168	0.10507	5	36	0	FALSE	High	Master Protein	19.029	5	118	155	16.2	4.92	51.36	5	0.414	0.908602	0.996195	0.629525	0.703184	81.7	197.3	21	55.62	45.24	28.74	43.6	84	143.5	96.6	202.7	264.7	15.5	21.6	27.9	565080	561881	1.36595e+06	1.73811e+06	2.91896e+06	4.72378e+06	277080	525138	396901	1.13271e+06
AT5G27470.1	seryl-tRNA synthetase / serine--tRNA ligase	3.863	9.679	0.101576	0.290977	5	12	0	FALSE	High	Master Protein	11.883	5	17	451	51.6	6.67	6.4	5	0.399	0.805511	0.996195	0.638979	0.949391	79.7	199.7	20.6	72.06	56.11	94.68	80.7	15.2	114.6	86	202.2	309.6	7.7	20.9	63.2			28018.7	39865.9	74761	141854			23745.4	53841.5
AT5G23590.1	DNAJ heat shock N-terminal domain-containing protein	3.859	9.691	0.101993	0.680586	13	49	0	FALSE	High	Master Protein	34.651	13	121	296	33.5	9.17	39.77	13	0.398	0.718115	0.996195	0.640377	0.999737	79.6	199.8	20.6	74.49	24.17	20.63	79.1	24.6	150.4	146.2	240.3	198.8	20.5	15.9	24.2	46413.5	3913.48	75846.6	137010	183274	181993	6216.87	7618.34	17883.1	108928
AT5G40200.1	DegP protease 9	3.843	10.95	0.103381	0.685061	16	29	0	FALSE	High	Master Protein	53.363	16	147	592	65.1	6.81	64.72	16	0.351	0.847377	0.996195	0.643872	0.999737	73	208	19	67.97	64.3	34.8	24	79.9	129.8	60	313.2	227.7	20.8	14.8	29.8		24342.9	55522.7	51326.1	249827	220695				34482
AT4G02450.1	HSP20-like chaperones superfamily protein	3.809	18.122	0.106541	0.0185592	11	35	0	FALSE	High	Master Protein	41.842	11	151	241	25.5	4.54	71.93	11	0.21	0.325729	0.996195	0.656406	0.286068	49.8	237.1	13.1	67.67	10.53	9.98	50.5	23	100.3	201.5	240.2	245.9	11.4	13.9	13.3	349752	81328.9	504914	1.92286e+06	1.82895e+06	2.31962e+06	110820	168557	94859.8	693674
AT4G38890.1	FMN-linked oxidoreductases superfamily protein	3.801	16.515	0.107334	0.0244095	34	52	0	FALSE	High	Master Protein	123.087	34	387	691	77.5	6.51	179.18	34	0.23	0.386083	0.996195	0.65796	0.343655	53.5	232.4	14.1	60.97	14.32	87.85	45.4	52.2	128	175.4	227	228.1	13.7	27.9	2.3	306889	183427	639254	1.66129e+06	1.71532e+06	2.13575e+06	120124	375635		618468
AT2G01530.1	MLP-like protein 329	3.798	26.488	0.107594	0.112129	8	60	0	FALSE	High	Master Protein	55.756	11	160	151	17.6	5.55	82.39	11	0.143	0.141026	0.986325	0.65796	0.710944	36.4	254	9.6	46.67	27.48	40.05	37.3	30.6	70.9	169.9	260	300.6	6.4	14.5	9.8	93355.6	43452.5	139254	650587	794612	1.1383e+06		52925.2	22119.9	205593
AT3G11410.1	protein phosphatase 2CA	3.788	6.862	0.108586	0.357611	7	23	0	FALSE	High	Master Protein	16.546	7	24	399	43.3	6.38	6.15	7	0.552	0.62829	0.996195	0.66157	0.982195	97.5	176.7	25.8	79.09	40.07	43.45	9.9	89.5	126.6	145.2	162.2	291.5	14.9	23.6	36.5		11469.2	23069.7	50156.4	44716.8	99560.2	5408.35	11758.5		4946.81
AT3G28900.1	Ribosomal protein L34e superfamily protein	3.771	2.836	0.11027	0.981756	4	35	0	FALSE	High	Master Protein	13.347	5	100	120	13.6	11.37	64.07	5	1.33	0.168559	0.986325	0.668119	0.999737	148.7	111.8	39.4	145.06	164.87	84.27	13.5	270.6	19.4	14.6	3.6	549.4	18.9	4.7	5.2		208548				1.12911e+06				40328.8
AT1G77030.1	hydrolases, acting on acid anhydrides, in phosphorus-containing anhydrides;ATP-dependent helicases;nucleic acid binding;ATP binding;RNA binding;helicases	3.76	3.934	0.11133	0.746556	32	46	0	FALSE	High	Master Protein	110.054	32	373	845	93.4	9.91	149.39	32	0.956	0.339935	0.996195	0.673301	0.999737	129.7	135.8	34.5	21.88	16.49	42.47	166.5	107.8	131	137.1	149.3	107.2	18.9	34.8	47.5	916038	302927	523615	1.03877e+06	903041	800164	138810	366718	285285	1.81681e+06
AT5G05610.2	alfin-like 1	3.751	2.691		0.288853	4	16	0	FALSE	High	Master Protein	11.058	5	44	241	27.2	5.97	32.12	5	1.394	0.120163	0.974809		0.947282	151.2	108.5	40.3	40.34	113.32	94.84	106.5	44.9	99.5	71.4	398.4	48.5	13.5	90.8	26.5					146612					70719.3
AT5G22650.1	histone deacetylase 2B	3.744	3.971	0.112968	0.509095	13	44	0	FALSE	High	Master Protein	42.096	13	165	306	32.3	4.79	66.83	13	0.943	0.348813	0.996195	0.678218	0.999737	128.9	136.7	34.4	7.2	20.2	77.26	125.5	110.4	111.8	117.6	164.9	118.6	29.9	26	95.3	3.36786e+06	1.51251e+06	2.18075e+06	4.34729e+06	4.86437e+06	4.33632e+06	1.14734e+06	1.36224e+06	2.85834e+06	6.67959e+06
AT2G28900.1	outer plastid envelope protein 16-1	3.729	1.173	0.114484	0.0695322	3	20	0	FALSE	High	Master Protein	8.083	3	30	148	15.5	9.13	18.56	3	3.178	0.00828203	0.257034	0.684202	0.57825	189.5	59.6	50.8	68.85	10.35	128.96	165.6	240.6	38.6	52.1	43.3	52.1	9.3	253.9	44.4	85775.9	63629.7						260859		170122
AT2G30870.1	glutathione S-transferase PHI 10	3.711	9.639	0.116331	0.839998	6	37	0	FALSE	High	Master Protein	17.243	7	58	215	24.2	5.67	30.42	7	0.385	0.885094	0.996195	0.684202	0.999737	77.6	201.5	20.9	44.57	84.23	47.08	71.4	92.7	164.6	240.9	264.4	5.2	25	26.4	9.3	76189.8	50562.4	127660	354245	310260					151110
AT2G22300.2	signal responsive 1	3.71	8.315	0.116408	0.661813	17	22	0	FALSE	High	Master Protein	58.04	17	89	1032	116	5.55	30.35	17	0.446	0.638482	0.996195	0.684202	0.999737	85.4	191.5	23	87	40.19	34.9	78.6	28.5	203.3	99.4	176.1	236.2	21.2	20.3	36.4	58659.6		110290	102268	144519	240217				116342
AT3G16830.1	TOPLESS-related 2	3.709	58.314	0.116509	0.000253807	39	52	0	FALSE	High	Master Protein	169.518	49	671	1131	124.7	7.27	316.76	49	0.064	0.0120104	0.325997	0.684202	0.0145337	17.7	277.6	4.8	134.73	27.13	60.73	1.2	15.6	92.9	197.7	245.9	336.6	4.2	1	4.8		134225	1.14777e+06	4.63661e+06	4.60334e+06	7.80821e+06	74267.6		68864.7	41466.8
AT4G05420.1	damaged DNA binding protein 1A	3.705	47.821	0.11695	0.164674	14	29	0	FALSE	High	Master Protein	81.738	28	173	1088	121.2	5.29	89.11	28	0.077	0.0903494	0.898516	0.684202	0.834713	21.2	273.1	5.7	133.3	39.76	49.98	6.3	19.9	142.1	135.8	256.6	322.7	8.3	2.8	5.4			135285	245101	369551	575951				16440.2
AT3G22590.1	PLANT HOMOLOGOUS TO PARAFIBROMIN	3.704	14.685	0.117024	0.252726	22	59	0	FALSE	High	Master Protein	59.445	22	203	415	47.5	7.5	98.54	22	0.252	0.453489	0.996195	0.684202	0.922688	57.3	227.2	15.5	67.29	33.09	40.49	58.4	44.7	148.6	121.2	235.5	231.4	15	15.8	29.5	187571	74912.5	354053	544222	848723	1.0331e+06	59184.9	74083.8	81658.4	379460
AT3G45830.1	unknown protein; FUNCTIONS IN: molecular_function unknown; INVOLVED IN: biological_process unknown; LOCATED IN: cellular_component unknown; EXPRESSED IN: 24 plant structures; EXPRESSED DURING: 15 growth stages; BEST Arabidopsis thaliana protein match is: unknown protein (TAIR:AT1G02290.1); Has 499 Blast hits to 438 proteins in 100 species: Archae - 0; Bacteria - 7; Metazoa - 236; Fungi - 15; Plan…	3.703	9.338	0.117194	0.879374	23	20	0	FALSE	High	Master Protein	61.004	23	106	1298	147	5.55	46.47	23	0.396	0.837317	0.996195	0.684202	0.999737	79.1	199.5	21.4	69.7	8.76	43.92	13.2	88.6	97.4	224.6	191.7	223.4	23.9	10.2	27		34820	63942.5	279532	183642	274962				23665.6
AT3G51840.1	acyl-CoA oxidase 4	3.702	11.18	0.117213	0.234964	9	24	0	FALSE	High	Master Protein	25.484	9	52	436	47.5	8.32	16.85	9	0.331	0.933353	0.996195	0.684202	0.90856	69.9	211.2	18.9	79.93	35.6	28.12	58.2	50	192.9	119.9	175.6	248.7	14.9	15.7	24.1		12155.9	66637.5	78548.9	91815.4	161087	10230.1			54859.2
AT5G38480.1	general regulatory factor 3	3.698	15.019	0.117717	0.591513	8	62	0	FALSE	High	Master Protein	66.467	17	379	255	28.6	4.79	181.32	17	0.246	0.722912	0.996195	0.684202	0.999737	56.3	228.5	15.2	64.97	6.15	44.31	56.6	17.2	86.3	246.5	218.1	229.9	21.8	8.4	15.3	65188.3		73061.5	433544	306205	399871				143357
AT3G18035.1	winged-helix DNA-binding transcription factor family protein	3.696	5.667	0.117916	0.752917	10	20	0	FALSE	High	Master Protein	39.718	10	112	480	51.5	9.94	42	10	0.652	0.495946	0.996195	0.684202	0.999737	107	164.1	28.9	77.89	10.41	104.83	175	22.1	97.3	127	149.3	155.5	26.3	19.5	128	186198		70082.1	159975	160582	225910		29210.4	146723	379089
AT3G09440.1	Heat shock protein 70 (Hsp 70) family protein	3.676	33.009	0.119992	0.0143746	12	53	0	FALSE	High	Master Protein	150.591	36	689	649	71.1	5.07	300.62	36	0.111	0.0726086	0.837435	0.690162	0.244447	29.3	262.8	8	110.7	17.92	91.82	16.8	24.9	131	190.5	223.5	272	6.2	6.8	28.4	51461.2	52345.8	399758	1.10241e+06	1.03212e+06	1.55609e+06			120112	139976
AT5G08180.2	Ribosomal protein L7Ae/L30e/S12e/Gadd45 family protein	3.673	5.509	0.12038	0.305086	6	40	0	FALSE	High	Master Protein	25.695	6	149	156	16.9	9.39	67.32	6	0.667	0.621582	0.996195	0.691185	0.955482	108.2	162.3	29.5	29.83	26.39	46.38	116	62.7	105.5	131.5	218.8	158.3	23.9	28.7	54.7	1.93492e+06	533748	1.27849e+06	3.02028e+06	4.01145e+06	3.59513e+06	562765	950303	1.01989e+06	3.83759e+06
AT3G11100.1	sequence-specific DNA binding transcription factors	3.668	25.095	0.120862	0.186424	6	28	0	FALSE	High	Master Protein	23.837	7	58	249	28.4	5.54	28.13	7	0.146	0.191292	0.986325	0.692628	0.866907	37	252.9	10.1	110.31	19.72	24.41	6.5	36.8	126.8	181.4	268	252.1	6.9	10	11.5	4347.12	33113.1	199902	542302	639427	745275			14532	27944.2
AT1G27150.1	Tetratricopeptide repeat (TPR)-like superfamily protein	3.666	3.132		0.898082	2	6	0.004	FALSE	High	Master Protein	3.165	2	4	468	53.6	5.85	1.16	2	1.171	0.167835	0.986325		0.999737	141	120.5	38.5	34.11	65.08	95.91	160	138.5	77.6	118.3	35.6	179.9	132.8	19.6	37.8						56354.6				72976.5
AT5G48160.2	Protein of unknown function (DUF1423)	3.657	18.513	0.122097	0.438359	22	45	0	FALSE	High	Master Protein	72.662	26	149	574	65	6.83	71.99	26	0.198	0.55439	0.996195	0.69406	0.999737	47.3	239.7	12.9	30.2	26.49	40.89	36.9	42	64	212.6	196.5	314.3	11.5	15.8	6.6	34620.1	29190.7	59538	429684	312950	628145		27081.3		107387
AT2G30800.1	helicase in vascular tissue and tapetum	3.65	6.747	0.122831	0.941339	21	27	0	FALSE	High	Master Protein	70.66	27	152	1299	144.4	7.99	54.79	27	0.541	0.507418	0.996195	0.69406	0.999737	96.1	177.6	26.3	30.53	43.04	77.5	56.9	97.5	107	180.3	273.3	111.7	42	4.4	26.7		31137.6	48607.2	155227	187756	95083.3				70579.9
AT5G26210.1	alfin-like 4	3.645	17.51	0.123358	0.18756	3	18	0	FALSE	High	Master Protein	13.499	4	71	255	28.8	5.08	41.35	4	0.208	0.319713	0.996195	0.69406	0.868492	49.4	237.1	13.5	66.67	82.45	32.75	55.7	43.9	142.3	12.4	267.3	323.5	15.3	25.3	14.5	118081	48970.8	238329		677499	1.01584e+06		113384		254501
AT5G41340.1	ubiquitin conjugating enzyme 4	3.645	7.564	0.123412	0.987206	2	10	0.001	FALSE	High	Master Protein	5.571	2	25	187	21.3	4.39	14.4	2	0.482	0.704148	0.996195	0.69406	0.999737	89.6	185.9	24.6	39.88	32.81	14.03	87.7	42.6	101.5	142.1	268.9	182.1	22.2	24.1	29	99191.6	19330.3	80878	217009	334184	258175	33593.9		23422.4	196730
AT5G57580.1	Calmodulin-binding protein	3.619	27.397	0.126301	0.107108	18	31	0	FALSE	High	Master Protein	60.025	19	146	647	72.3	6.1	63.55	19	0.132	0.11482	0.964129	0.707891	0.703184	33.9	256.7	9.4	78.54	30.14	25.59	29.7	32.6	108.6	157.2	295.9	246.5	7.8	12.7	9	53200.5	35218	185708	513884	777390	799275		40551.4		140812
AT2G06990.1	RNA helicase, ATP-dependent, SK12/DOB1 protein	3.615	11.503	0.126807	0.0647378	45	51	0	FALSE	High	Master Protein	172.632	46	656	995	111.8	6.44	262.25	46	0.314	0.639519	0.996195	0.709193	0.572606	67.3	214.1	18.6	47.91	23.76	94.04	65.6	45.4	115.7	140.2	208.7	226.6	11.8	18.1	67.8	707485	250017	906672	2.08337e+06	2.47467e+06	3.32882e+06	179504	370142	816902	1.40318e+06
AT3G23620.1	Ribosomal RNA processing Brix domain protein	3.612	2.796	0.12709	0.787975	16	48	0	FALSE	High	Master Protein	68.63	16	290	314	35.7	9.73	130.67	16	1.292	0.180305	0.986325	0.709193	0.999737	146.3	113.2	40.5	31.53	28.6	29.43	205	116.3	131	101.4	139.2	78.9	34.7	36.3	57.2	1.69404e+06	490821	786640	1.15449e+06	1.264e+06	881926	413079	580266	521504	3.35985e+06
AT1G24290.1	AAA-type ATPase family protein	3.601	10.039	0.12838	0.152151	4	11	0	FALSE	High	Master Protein	11.234	4	15	525	57.4	7.15	4.47	4	0.359	0.929459	0.996195	0.709193	0.820653	73.8	205.7	20.5	24.14	39.42	111.98	69	74.6	106.3	93.8	208	214.4	102.1	11.1	20.7			23356.7	39105.7	69167.2	88356.2				41380.9
AT3G16810.1	pumilio 24	3.59	4.335	0.129734	0.753466	26	46	0	FALSE	High	Master Protein	82.94	26	293	641	71.6	9.07	124.74	26	0.828	0.440746	0.996195	0.711967	0.999737	120.7	145.7	33.6	49.71	18.48	73.08	174.5	57.5	121.6	146.9	179.7	124.5	33.9	7.6	53.8	778692	131034	394252	902681	881482	746786	209221	36553.4	256113	1.54441e+06
AT3G13990.1	Kinase-related protein of unknown function (DUF1296)	3.587	6.482	0.130058	0.942845	6	10	0	FALSE	High	Master Protein	16.689	6	28	848	92.2	8.59	8.35	6	0.553	0.622144	0.996195	0.711967	0.999737	97.2	175.7	27.1	18.94	20.1	43.11	98.3	74.5	109.4	133.3	200.7	177.6	27.4	25.8	53	135385	52441.8	109517	252930	304013	333229	54673.9		81611.5	268514
AT4G23670.1	Polyketide cyclase/dehydrase and lipid transport superfamily protein	3.582	12.784	0.130625	0.173594	10	56	0	FALSE	High	Master Protein	47.686	11	154	151	17.5	6.37	70.25	11	0.28	0.538462	0.996195	0.713883	0.847104	61.9	220.8	17.3	98.56	21.44	67.44	57.7	6.6	139.2	166.6	256.3	205.9	16.1	11.6	39.9	215451	4261.91	379376	861140	1.05694e+06	1.03598e+06	77194.6	58757.5	164639	429316
AT4G29730.1	nucleosome/chromatin assembly factor group C5	3.572	9.869	0.131761	0.663358	9	36	0	FALSE	High	Master Protein	33.053	12	68	487	54	6.58	25.35	12	0.362	0.788312	0.996195	0.718897	0.999737	74.2	205	20.8	31.32	19.02	14.49	45.9	73.5	88.8	172.8	251.7	203.1	18.8	20.6	24.8		20230.5	40730.7	160267	198617	186576				65339.3
AT3G04500.1	RNA-binding (RRM/RBD/RNP motifs) family protein	3.568	6.474	0.13233	0.68101	7	33	0	FALSE	High	Master Protein	27.723	7	134	245	27	9.54	66.41	7	0.551	0.802607	0.996195	0.720805	0.999737	96.9	175.9	27.2	75.11	41.47	84.6	18	99	151.5	179.7	224.1	90.1	27.7	19.5	90.4	49853.7	153038	333073	749062	745758	360758	117134	86762	305946	108207
AT1G03110.1	Transducin/WD40 repeat-like superfamily protein	3.546	2.51	0.134974	0.347125	8	23	0	FALSE	High	Master Protein	22.682	8	49	427	46.4	5.62	18.35	8	1.413	0.085422	0.881158	0.729372	0.96978	150.8	106.7	42.5	50.18	69.18	79.6	116.2	108.7	249.8	82.2	160.1	33.9	21.4	95	32.8	64338.3	31591.9	103285	45683	83137.7	11939.7		83188.4		131138
AT3G05070.1	CONTAINS InterPro DOMAIN/s: mRNA splicing factor, Cwf18 (InterPro:IPR013169); Has 292 Blast hits to 292 proteins in 153 species: Archae - 0; Bacteria - 0; Metazoa - 118; Fungi - 83; Plants - 38; Viruses - 11; Other Eukaryotes - 42 (source: NCBI BLink).	3.545	4.852	0.135052	0.615014	10	56	0	FALSE	High	Master Protein	28.231	10	87	144	16.4	4.93	47.93	10	0.731	0.541199	0.996195	0.729372	0.999737	113.2	154.9	31.9	66.14	47.99	55.7	49.7	94.9	196.5	93.6	234.7	129.9	19.2	26.8	54.7	251010	244931	721451	645850	1.30372e+06	885286	129326	268308	309156	497837
AT4G02930.1	GTP binding Elongation factor Tu family protein	3.542	2.931	0.135496	0.328643	17	45	0	FALSE	High	Master Protein	51.694	18	148	454	49.4	6.7	63.81	18	1.208	0.199388	0.986325	0.729372	0.955482	142.2	117.7	40.1	59.33	125.05	7.55	33.4	105.6	143.1	87.4	14.7	429.7	29.8	30.2	26.3		46213.1	87432.3	82639.7		501634				56702.9
AT4G29350.1	profilin 2	3.537	11.958	0.136109	0.155531	4	59	0	FALSE	High	Master Protein	32.402	7	195	131	14	5.02	77.33	7	0.296	0.585038	0.996195	0.729372	0.823971	64.3	217.5	18.2	64.3	34.92	63.43	70.3	26.6	119.3	124.3	237.7	258.6	19.9	8.3	35	292647	50362.8	360718	712896	1.08771e+06	1.46623e+06	116640	53186.7	152048	580418
AT5G05550.2	sequence-specific DNA binding transcription factors	3.533	15.104	0.136563	0.556605	4	19	0	FALSE	High	Master Protein	12.736	5	39	249	28.5	8.59	21.39	5	0.234	0.78384	0.996195	0.729372	0.999737	54	230.7	15.3	59.99	27.26	32.6	53.8	41.6	122.5	146	255.8	230.2	12.1	15.2	22.7	39982.5	13756.3	86286.2	200187	278315	317808				108617
AT4G17950.1	AT hook motif DNA-binding family protein	3.525	10.188	0.1375	0.560106	8	26	0	FALSE	High	Master Protein	28.028	8	63	439	46.2	9.54	24.62	8	0.346	0.811764	0.996195	0.733185	0.999737	71.9	207.7	20.4	47.03	12.5	48.1	28.5	76	81.6	193.5	219.6	248.6	7.8	23.1	21.5	45233.7	79888.3	130203	589992	534357	749596		66603.2	32435.4	125095
AT1G23280.1	MAK16 protein-related	3.515	4.727	0.138769	0.951045	11	30	0	FALSE	High	Master Protein	27.112	11	95	303	35.7	5.8	48.31	11	0.744	0.460014	0.996195	0.734315	0.999737	114.1	153.4	32.5	57.19	25.08	31.89	165.1	42.6	115.4	155.2	191	114.1	30.6	32.8	53.1	352074	39749.1	172710	456360	439125	318469	74885.4	113710	111034	701888
AT3G16840.1	P-loop containing nucleoside triphosphate hydrolases superfamily protein	3.508	3.928	0.139721	0.509328	11	17	0	FALSE	High	Master Protein	30.973	11	111	826	93.9	8.4	39.34	11	0.893	0.258649	0.986325	0.734315	0.999737	124.7	139.7	35.6	64.49	29.78	59.85	190.5	38.4	126.1	102.7	188.4	141.2	35.9	15.9	60.8	161699	4993.03	70264.1	120094	175790	163260	21234.7		40426.6	320703
AT1G29260.1	peroxin 7	3.498	4.658	0.140971	0.998069	10	39	0	FALSE	High	Master Protein	26.319	10	72	317	35.5	5.5	29.29	10	0.751	0.337756	0.996195	0.736642	0.999737	114.6	152.6	32.8	67.61	27.44	36.59	28.2	131.7	175.3	175.4	105.7	182.3	37.7	43.8	20		23115.1	49917.6	113113	47983.3	106111				26204.3
AT1G67700.2	unknown protein; FUNCTIONS IN: molecular_function unknown; INVOLVED IN: biological_process unknown; LOCATED IN: chloroplast, chloroplast envelope; EXPRESSED IN: 22 plant structures; EXPRESSED DURING: 13 growth stages; Has 49 Blast hits to 49 proteins in 20 species: Archae - 0; Bacteria - 0; Metazoa - 0; Fungi - 0; Plants - 44; Viruses - 0; Other Eukaryotes - 5 (source: NCBI BLink).	3.493	6.798	0.141616	0.958368	6	26	0	FALSE	High	Master Protein	20.137	6	63	231	26.1	9.57	24.1	6	0.514	0.542571	0.996195	0.736642	0.999737	92.8	180.6	26.6	71.49	56.66	69.47	24.6	163.7	104.8	215.1	54.8	204	30	23.3	79.7		43581.4	43670.9	169952	30595.5	159327			51063.4	27964.6
AT1G78300.1	general regulatory factor 2	3.492	26.638	0.141731	0.118944	9	64	0	FALSE	High	Master Protein	63.114	16	398	259	29.1	4.79	195.96	16	0.131	0.112569	0.964129	0.736642	0.730187	33.7	256.7	9.6	85.01	29.7	59.98	32.5	30.5	122.6	154.9	248.2	288.3	2.5	11.2	9.3	73802.8	31321.3	230140	547186	705061	1.01484e+06		25747.7		166768
AT3G48990.1	AMP-dependent synthetase and ligase family protein	3.487	27.115	0.142342	0.00504899	19	36	0	FALSE	High	Master Protein	60.763	19	261	514	55.5	6.54	127.92	19	0.129	0.107146	0.964129	0.738654	0.115738	33.1	257.4	9.5	104.43	24.54	15.94	12.2	28.3	109.9	195.7	220	308.2	10.1	7.5	8.1	133654	181362	1.00545e+06	3.3937e+06	3.04483e+06	5.28509e+06	176606	168540	96404.2	305749
AT5G04940.2	SU(VAR)3-9 homolog 1	3.485	26.074	0.142696	0.260642	11	20	0	FALSE	High	Master Protein	35.125	11	81	670	74.4	8.25	35.66	11	0.134	0.204644	0.986325	0.739323	0.92546	34.2	256	9.8	92.71	27.32	21.99	35.4	19.9	121.1	157.3	265.2	266.7	14.4	9.8	10.2	49946.9	16588.8	159271	387703	534053	652331	4028.34			128778
AT4G38180.1	FAR1-related sequence 5	3.483	12.67	0.148364	0.141115	7	8	0	FALSE	High	Master Protein	15.836	7	20	788	90.4	6.86	7.77	7	0.275	0.848035	0.996195	0.749053	0.789714	60.9	221.6	17.5	40.54	42.82	72.08	78.9	32.7	70.4	105.8	256.1	265.4	55.2	20.2	15.2		1893.96	7224.11	36472.5	96295	123652				53561.4
AT2G21470.2	SUMO-activating enzyme 2	3.472	20.198	0.144346	0.0544302	18	25	0	FALSE	High	Master Protein	65.741	18	193	700	78.5	6.01	68.06	18	0.172	0.214937	0.986325	0.740034	0.524643	42.2	245.6	12.2	71.07	37.43	29.46	39.9	27.6	102.8	145.3	231.9	319	7.7	11.5	14.3	176752	61337.8	331268	887335	1.13027e+06	1.92641e+06	44962.1	85372.4	66338.7	350558
AT2G46520.1	cellular apoptosis susceptibility protein, putative / importin-alpha re-exporter, putative	3.471	24.587	0.144408	0.289781	26	35	0	FALSE	High	Master Protein	76.234	26	172	972	108.6	5.59	85.35	26	0.141	0.236316	0.986325	0.740034	0.948953	35.8	253.8	10.3	74.33	16.76	21.98	15.2	33.1	74.4	216	234.3	295.5	8.9	13.2	9.5		29675.9	88312.6	522713	452387	707131				52828.7
AT4G27320.1	Adenine nucleotide alpha hydrolases-like superfamily protein	3.469	13.974	0.144693	0.439791	4	26	0	FALSE	High	Master Protein	20.396	6	59	260	28.1	6.25	31.9	6	0.248	0.489773	0.996195	0.740342	0.999737	56.4	227.3	16.3	63.19	48.79	14.81	57.4	40.2	130.9	97	231.3	296.2	16.6	17.4	13	126180	38442.3	206272	275276	572346	907960	28635.2	36578.1	22453.2	256381
AT3G22630.1	20S proteasome beta subunit D1	3.454	1.315	0.146708		2	26	0	FALSE	High	Master Protein	12.915	5	45	204	22.5	6.39	28.67	5	2.626	0.0204461	0.441114	0.746536		179.6	68.4	52	77.86	42.17	50.68	93.1	372.6	124.3	37.7	82.4	47.3	36	31.4	75.2		52994.4								51429.6
AT2G34357.1	ARM repeat superfamily protein	3.451	8.011	0.147188	0.973927	25	18	0	FALSE	High	Master Protein	63.287	25	205	1280	141.7	8.48	98.16	25	0.431	0.751663	0.996195	0.747299	0.999737	83.1	192.9	24.1	8.95	37.45	22.77	73.9	62.4	72.2	167.6	299.5	160.4	16.8	20.9	26.5	59336.7	27589.9	43078.1	237080	346082	223307			23712.9	154064
AT3G16400.2	nitrile specifier protein 1	3.442	22.17	0.148301	0.313676	15	48	0	FALSE	High	Master Protein	60.861	18	158	470	51.6	5.53	78.96	18	0.155	0.281979	0.996195	0.749053	0.955482	38.8	249.9	11.3	83.61	19.75	53.03	28.8	35.9	122.5	231.2	269.8	180.4	16	4.9	10.4	39268.3	28152.9	160853	575633	536001	429525				103205
AT5G44020.1	HAD superfamily, subfamily IIIB acid phosphatase	3.437	3.515	0.149029	0.60025	10	46	0	FALSE	High	Master Protein	57.117	13	533	272	31	7.91	257.06	13	0.978	0.325246	0.996195	0.750852	0.999737	129.7	132.6	37.7	83.65	89.54	125.65	83.8	23	183.1	31.8	85.7	234.8	22.8	24.4	210.6	4.02434e+06	562489	6.38976e+06	2.10471e+06	4.52459e+06	1.53618e+07	1.58057e+06	2.30215e+06	1.13021e+07	7.98348e+06
AT1G51720.1	Amino acid dehydrogenase family protein	3.429	3.812	0.150136	0.792903	5	9	0	FALSE	High	Master Protein	9.952	5	9	637	70.9	6.73	3.01	5	0.899	0.228497	0.986325	0.75412	0.999737	124.8	138.8	36.4	57.17	39.38	74.19	117.7	229.8	74.1	61.4	130.8	142.9	88	21.1	34.3	49633.9	49503.2	22703.7		60659.5	82077.2	53774.9	17610.4		98440.5
AT3G06720.1	importin alpha isoform 1	3.417	12.301	0.151739	0.346516	12	58	0	FALSE	High	Master Protein	88.96	23	334	532	58.6	5.27	120.71	23	0.278	0.531242	0.996195	0.757543	0.968837	61.3	220.7	17.9	60.59	10.31	30.98	30.8	60.9	112.3	188.3	219.1	230.7	25.9	14.3	17.8	75975.2	89008.7	253873	807216	755484	985537	95494.5	64121.6	42082.7	191643
AT5G40340.1	Tudor/PWWP/MBT superfamily protein	3.406	19.449	0.153303	0.331396	41	44	0	FALSE	High	Master Protein	120.421	41	262	1008	114.2	5.07	115.27	41	0.175	0.302531	0.996195	0.76419	0.958696	42.8	244.6	12.6	55.26	25.48	57.76	44.6	33.6	92.8	162.3	270.4	254.5	22.3	6.3	13.1	76809.8	22255	124778	422734	561982	655498	46412.4		13119.1	167173
AT3G61240.2	DEA(D/H)-box RNA helicase family protein	3.402	6.192	0.153861	0.926108	7	40	0	FALSE	High	Master Protein	47.771	15	138	498	56.7	8.4	49.62	15	0.549	0.625229	0.996195	0.76526	0.999737	96.3	175.3	28.3	58.37	18.57	50.44	30.4	90.5	124.9	164.8	162.9	222.8	26.6	22.5	54.6	37361.9	69261.9	133024	339986	256559	446447	37367.4	54848.3	89083.6	90259.3
AT3G13940.1	DNA binding;DNA-directed RNA polymerases	3.401	3.428	0.153982	0.471456	15	44	0	FALSE	High	Master Protein	44.861	15	106	442	50.6	9.03	31.3	15	0.992	0.208038	0.986325	0.76526	0.999737	130.3	131.4	38.3	41.11	20.08	24.88	112.8	111.4	216.7	94.6	141.1	113.6	29.7	46.9	33.2	81538.7	33954	110803	94262.6	109876	111775		63677.7	18272	167187
AT2G18220.1	Noc2p family	3.387	4.934	0.156041	0.756122	15	26	0	FALSE	High	Master Protein	44.803	15	97	764	86.9	7.02	32.22	15	0.686	0.483673	0.996195	0.773154	0.999737	109	158.8	32.2	11.98	17.6	31.82	96.7	122.3	105.8	141.2	196.4	154.2	34.5	17.8	31.2	124877	85789.2	104830	270119	299807	291670	54900.4		25443.8	266401
AT3G19130.1	RNA-binding protein 47B	3.384	2.468	0.156426	0.188664	7	32	0	FALSE	High	Master Protein	42.611	11	242	435	48.1	6.57	121.71	11	1.371	0.11181	0.964129	0.773899	0.868492	148.2	108	43.8	18.02	93.29	85.55	97.1	138.7	130.3	215.3	95	14.6	32.1	38.5	138.4	50214.8	37486.1	48000	168054	51846.4				87143.8	118746
AT3G47340.1	glutamine-dependent asparagine synthase 1	3.375	24.476	0.157743	0.328915	13	35	0	FALSE	High	Master Protein	46.966	16	166	584	65.6	6.64	74.47	16	0.138	0.308105	0.996195	0.776907	0.955482	35.1	254.5	10.4	115.72	16.1	71.04	31.7	5	121.5	195.4	229.8	269.9	28.4	9.4	9	41461.8		134456	409818	384613	559820	46348.1			95688.7
AT3G10850.1	Metallo-hydrolase/oxidoreductase superfamily protein	3.361	11.212	0.159818	0.606091	6	30	0	FALSE	High	Master Protein	15.183	6	30	258	28.8	6.38	10.64	6	0.3	0.959505	0.99672	0.785583	0.999737	64.7	216	19.3	23.94	15.38	24.6	54.7	66.9	87.7	174	223.1	235.2	19.9	24	14.5	41903.9	25698.5	51927.6	202675	207354	270886				91663.4
AT1G11840.6	glyoxalase I homolog	3.35	5.982	0.161436	0.822986	5	17	0	FALSE	High	Master Protein	11.974	5	39	322	36.3	5.5	21.22	5	0.56	0.497558	0.996195	0.788444	0.999737	97.3	173.7	29	47.02	25.54	33.26	108	39.7	112.6	123	193	205.2	32.3	31.6	54.6	48120.9	9038.62	36431.8	75445.7	94464.7	124503	20807.9			95439.9
AT4G18905.1	Transducin/WD40 repeat-like superfamily protein	3.348	3.264	0.161702	0.858696	14	38	0	FALSE	High	Master Protein	48.471	14	170	494	54.4	4.65	69.01	14	1.026	0.296113	0.996195	0.788444	0.999737	131.9	128.6	39.4	22.21	25.19	16.19	165.4	107	127.7	93.7	156.6	124.5	37.5	38.1	49.5	552565	182093	309910	431057	575056	566386	181511	236709	184817	1.09592e+06
AT1G76880.1	Duplicated homeodomain-like superfamily protein	3.348	41.96	0.161763	0.0175772	11	19	0	FALSE	High	Master Protein	44.901	12	164	603	67.8	6.73	79.49	12	0.08	0.0262832	0.486577	0.788444	0.278125	21.7	271.8	6.5	115.9	12.22	39.95	20.4	16.3	129.6	205.1	255.9	255.4	8	3.4	6.1	74632.4	31774.6	358392	1.07559e+06	1.07083e+06	1.32419e+06				153841
AT1G02870.1	FUNCTIONS IN: molecular_function unknown; INVOLVED IN: biological_process unknown; EXPRESSED IN: 23 plant structures; EXPRESSED DURING: 13 growth stages; CONTAINS InterPro DOMAIN/s: Ribosome biogenesis protein Nop16 (InterPro:IPR019002); Has 104 Blast hits to 104 proteins in 57 species: Archae - 0; Bacteria - 0; Metazoa - 0; Fungi - 63; Plants - 35; Viruses - 0; Other Eukaryotes - 6 (source: NCBI…	3.345	3.885		0.810115	4	31	0	FALSE	High	Master Protein	19.18	4	50	193	22.1	9.58	17.55	4	0.861	0.253417	0.986325		0.999737	121.9	141.6	36.5	29.09	93.29	91.09	84.9	80.4	132.5	317.6	98.6	46.5	95.3	25.4	18.9				106446						40973
AT1G65970.1	thioredoxin-dependent peroxidase 2	3.344	10.747	0.16236	0.770955	4	59	0	FALSE	High	Master Protein	20.957	6	67	162	17.4	5.54	22.12	6	0.311	0.983344	0.996806	0.788795	0.999737	66.5	213.7	19.9	33.72	33.09	22.26	67.9	42.8	87.1	140.3	218.3	281.2	16.4	25.6	20.3	65011.3	22650.7	74425.5	206856	268199	450167	26226.2			158364
AT5G08590.1	SNF1-related protein kinase 2.1	3.34	4.511	0.162918	0.612299	7	33	0	FALSE	High	Master Protein	25.637	11	100	353	40.2	6.06	52.37	11	0.74	0.336445	0.996195	0.788795	0.999737	113.2	152.9	33.9	70.41	9.88	27.03	18.3	141.6	127.5	145.2	174.2	172.2	52.1	38.2	30.6		55330.6	70864.9	153001	146479	179428	57691.6	57921.7		27831.5
AT2G43650.1	Sas10/U3 ribonucleoprotein (Utp) family protein	3.334	3.258	0.163869	0.409548	15	22	0	FALSE	High	Master Protein	36.553	15	121	654	73.9	5.15	59.62	15	1.023	0.203715	0.986325	0.788795	0.997568	131.7	128.8	39.5	48.43	19.18	29.52	138.1	158.5	52.3	124.1	176.9	135	25.8	41.4	47.9	82059.7	58171.8	16417.7	113259	138348	125865	20769.2	33162.4	21180.5	196892
AT1G78280.1	transferases, transferring glycosyl groups	3.333	3.613	0.163985	0.83607	6	6	0	FALSE	High	Master Protein	12.942	6	36	943	108.4	5.17	16.13	6	0.922	0.223921	0.986325	0.788795	0.999737	125.8	136.4	37.8	75.92	64.94	52.04	13.9	162.5	140.2	152	228.9	45.2	42.1	83.3	31.8		32982.8	40497.1	83230.6	100015					10972
AT3G44620.2	protein tyrosine phosphatases;protein tyrosine phosphatases	3.33	20.909	0.164355	0.419944	5	28	0	FALSE	High	Master Protein	20.109	5	44	262	29.7	8.43	17.83	5	0.159	0.44398	0.996195	0.788795	0.999737	39.6	248.5	11.9	95.67	15.84	26.52	18.2	38.2	129.3	184.6	251.3	239.8	16.8	11.5	10.4		23751.9	125718	362489	393885	451692				51448.7
AT4G02120.1	CTP synthase family protein	3.33	14.356	0.164336	0.508381	7	17	0	FALSE	High	Master Protein	15.289	7	37	556	60.9	6.6	18.59	7	0.232	0.791313	0.996195	0.788795	0.999737	53.5	230.5	16.1	76.02	13.09	58.3	28.8	50.1	128.7	179.6	216	233.3	35.4	15	13.1		23610.6	86241.7	228150	219058	293103				52678.5
AT5G65900.1	DEA(D/H)-box RNA helicase family protein	3.322	3.383	0.165634	0.7128	18	32	0	FALSE	High	Master Protein	52.094	19	143	633	72	8.79	60.31	19	0.982	0.214566	0.986325	0.788795	0.999737	129.3	131.7	38.9	55.74	43.03	38.72	175.2	46.8	127	94.6	217.4	129.4	38.2	21.6	49.8	80938.6		42238.3	34622.4	114094	82385.8	13921.8		17292.3	165962
AT1G70850.3	MLP-like protein 34	3.32	10.459	0.165987	0.794317	7	33	0	FALSE	High	Master Protein	25.471	9	70	316	35.5	5.25	39.38	9	0.317	0.98798	0.996861	0.788795	0.999737	67.4	212.3	20.3	68.57	27.88	43.44	30.9	71.4	140.6	136.2	224.8	239.1	25.7	21.5	9.8	30231	44076.3	140075	257180	338833	446573	24398.4	37678.1		83918.5
AT3G04590.2	AT hook motif DNA-binding family protein	3.317	25.74	0.166367	0.232777	13	36	0	FALSE	High	Master Protein	45.428	13	113	411	43.4	8.92	42.11	13	0.129	0.141076	0.986325	0.788795	0.905558	33.1	256.9	10	121.57	11.85	32.32	7.8	30.9	150.9	197.9	239.6	248.8	9.7	9.3	5		31066.8	235426	595668	575457	740470				33816.9
AT3G22320.1	Eukaryotic rpb5 RNA polymerase subunit family protein	3.317	18.169	0.16639	0.0184155	14	59	0	FALSE	High	Master Protein	41.912	14	121	205	24.3	9.55	51.69	14	0.183	0.244791	0.986325	0.788795	0.286068	44.3	242.4	13.3	98.77	18.33	110.59	36.1	24.3	149.3	185.3	197.6	258.5	1.6	10.9	36.5	190746	68776.4	619164	1.45689e+06	1.24015e+06	2.00962e+06		104488	220164	408508
AT1G21130.1	O-methyltransferase family protein	3.309	12.682	0.167625	0.684861	11	39	0	FALSE	High	Master Protein	35.083	11	122	373	40.7	5.15	46.39	11	0.261	0.84151	0.996195	0.791413	0.999737	58.4	223.9	17.7	89.31	11.03	18.13	51.4	36.8	183.7	170.9	197.1	213.2	15.5	18.5	12.8	45961.5	21351.7	173543	308653	284211	380819		23876.2		133796
AT3G18600.1	P-loop containing nucleoside triphosphate hydrolases superfamily protein	3.293	3.732	0.170098	0.836567	26	50	0	FALSE	High	Master Protein	94.382	27	347	568	63.8	9.25	155.47	27	0.882	0.341394	0.996195	0.791413	0.999737	123.1	139.5	37.4	79.02	18.39	11.58	302.1	98	74.7	89.3	129.8	111.1	29.8	29.3	35.9	984722	159819	167735	384074	451547	461819	123688	173545	118683	1.95303e+06
AT3G06670.1	binding	3.292	47.366	0.170322	0.0386628	27	39	0	FALSE	High	Master Protein	86.017	27	203	865	97.2	5.27	80.68	27	0.069	0.0164595	0.371369	0.791413	0.436071	19.1	275.1	5.8	136.17	19.81	51.21	5.5	17.9	138.7	184.5	272.7	257.8	5.4	5.3	12.1		13755.9	271164	683611	806381	944634			26631.1	29342.5
AT3G13300.1	Transducin/WD40 repeat-like superfamily protein	3.289	3.674	0.170692	0.485384	15	20	0	FALSE	High	Master Protein	50.425	23	84	1344	145.6	6.1	36.11	23	0.895	0.25695	0.986325	0.791413	0.999737	123.9	138.4	37.7	133.22	103.86	136.35	12.7	46.4	318.5	37.3	51.9	244	12.7	14.1	162.3		23241.7	276408	49028.1	59903	413521			210221	31620.9
AT3G03920.1	H/ACA ribonucleoprotein complex, subunit Gar1/Naf1 protein	3.279	6.545	0.172265	0.223274	6	38	0	FALSE	High	Master Protein	31.633	6	258	202	21	11.41	93.92	6	0.501	0.897878	0.996195	0.791413	0.890042	90.9	181.4	27.7	77.04	43.6	55.59	97	17.9	157.2	85.8	226.2	193.6	25.8	29.6	66.8	1.12212e+06	105581	1.32095e+06	1.36699e+06	2.87613e+06	3.05021e+06	432897	678643	863433	2.22555e+06
AT5G25520.2	SPOC domain / Transcription elongation factor S-II protein	3.279	24.923	0.17227	0.16801	8	10	0	FALSE	High	Master Protein	18.55	10	47	997	109.1	5.25	22.25	10	0.132	0.445602	0.996195	0.791413	0.841059	33.7	256	10.3	117.54	64.43	106.05	15.1	34.9	180.4	52.2	265.2	287.8	6.1	10.6	47.6			82787.3		184073	247497				18919
AT1G29690.1	MAC/Perforin domain-containing protein	3.275	1.218		0.391527	2	7	0.004	FALSE	High	Master Protein	2.967	2	4	561	62.2	8.05	0.47	2	2.69	0.0357083	0.597747		0.997568	178.9	66.5	54.6	79.29	14.5	73.5	192.1	244.5	16.1	74	56	71.4	36.9	58.6	150.4					9120.76	14418.4				56475.4
AT5G56140.1	RNA-binding KH domain-containing protein	3.273	3.937	0.17326	0.492092	6	31	0	FALSE	High	Master Protein	22.166	8	62	315	34	8.15	28.08	8	0.831	0.290207	0.996195	0.791413	0.999737	119.6	143.9	36.5	27.42	37.4	56.11	69.3	118.4	116.4	96.7	206.5	140.1	83.8	35.6	33.2	40701.9	38034.2	47338	69111.9	150100	112648	72942.7	38546		90898.8
AT1G02930.1	glutathione S-transferase 6	3.271	16.028	0.173536	0.403695	4	60	0	FALSE	High	Master Protein	41.995	12	217	208	23.5	6.23	97.05	12	0.204	0.406676	0.996195	0.791413	0.997568	48.3	236.9	14.8	77.3	31.39	26.68	34.3	48	139.4	135.1	235.2	259.5	12.8	14.7	21	57953.9	47547.7	215028	391727	552234	741052	26762.9	33031.8	38769.8	145216
AT2G42620.1	RNI-like superfamily protein	3.269	5.97	0.174012	0.983733	16	32	0	FALSE	High	Master Protein	49.424	16	83	693	77.4	5.58	29.59	16	0.547	0.51161	0.996195	0.791413	0.999737	95.8	174.9	29.3	49.77	18.87	21.55	34.6	94.2	109.2	168.4	172	232.6	23.7	36.4	28.8	10581.2	27658.5	44764.9	136461	111234	186337	4818.4		7914.53	40329.4
AT3G28730.1	high mobility group	3.265	11.735	0.17464	0.213531	18	30	0	FALSE	High	Master Protein	53.505	18	143	646	71.6	5.81	64.29	18	0.278	0.532455	0.996195	0.791413	0.88734	61.2	220	18.8	64.27	26.76	6.78	36.4	63.7	133.4	140.1	229.1	238	19.5	18.6	21.2	137130	124262	375973	743878	976765	1.25737e+06	107552	108217	79667.1	279908
AT4G27500.1	proton pump interactor 1	3.26	7.148	0.175386	0.878567	18	32	0	FALSE	High	Master Protein	44.576	18	128	612	68.8	9.03	53.02	18	0.456	0.65555	0.996195	0.7937	0.999737	85.7	188	26.3	59.12	72.17	110.3	20.3	83.2	87.6	39.3	182.5	278.3	25.5	25.1	158.3	10930.1	25397.5	41043.1	31475.5	133656	248935	8871.08	22423.6	107323	27524.9
AT5G42520.1	basic pentacysteine 6	3.256	4.666	0.176105	0.753007	14	47	0	FALSE	High	Master Protein	39.364	14	82	342	38.2	9.17	38.32	14	0.698	0.472379	0.996195	0.794134	0.999737	109.5	156.9	33.6	32.89	15.04	16.66	67.5	135.5	112.4	139.8	188.8	161.1	34.5	34.8	25.6	92653.9	97599.2	115219	271621	292706	309581	56403.9	75215.5	30123	188802
AT3G58610.2	ketol-acid reductoisomerase	3.248	3.943	0.17737	0.510324	10	19	0	FALSE	High	Master Protein	24.357	10	37	591	63.8	6.8	13.59	10	0.824	0.370308	0.996195	0.796019	0.999737	119	144.4	36.6	149.52	16.16	17.38	19.9	635.5	44.1	53.5	44.9	62.2	15.5	13.6	10.9	34539	862928	85209	196099	131113	225091	59500.5	71618.8	14682.6	105017
AT5G65780.2	branched-chain amino acid aminotransferase 5 / branched-chain amino acid transaminase 5 (BCAT5)	3.232	57.602	0.180078	0.00608697	46	41	0	FALSE	High	Master Protein	142.276	46	268	1018	118.1	5.16	118.67	46	0.056	0.00753061	0.24058	0.797518	0.128799	15.7	279.5	4.9	123.92	29.86	34	16.7	6.3	96.7	167.2	300.5	297.9	3.1	5.2	6.4	38785.9	6501.8	236304	774698	1.11092e+06	1.36472e+06				111491
AT5G41970.1	Metal-dependent protein hydrolase	3.207	13.812	0.184289	0.514606	16	46	0	FALSE	High	Master Protein	38.7	16	88	373	42.3	6.29	45.01	16	0.232	0.582488	0.996195	0.810208	0.999737	53.4	230	16.6	52.95	19.08	17.98	50.7	43.2	108.5	175.2	218.3	258.1	17.8	15.8	12.4	85174.5	41488.2	148254	460973	469111	686966	37493	37184.7	20586.2	196506
AT2G05250.1	DNAJ heat shock N-terminal domain-containing protein	3.202	8.261	0.185033	0.766811	16	28	0	FALSE	High	Master Protein	39.529	16	105	706	79	8.7	45.31	16	0.388	0.946697	0.996264	0.810208	0.999737	77.1	198.8	24.1	36.77	13.41	21.73	57.4	78.4	118.8	160	202.2	205.6	24.5	32	21	110673	77165.6	166393	424887	428453	539772	59005.2	122447	43257.3	219502
AT1G72320.1	pumilio 23	3.201	2	0.185289	0.236902	24	38	0	FALSE	High	Master Protein	60.175	24	150	753	84.8	7.81	52.09	24	1.601	0.0681721	0.835997	0.810208	0.908971	154.9	96.8	48.4	18.55	15.62	17.77	162.4	164.4	116	124.9	101.5	92.7	50.8	50.7	36.6	99828.4	51602.8	51809.4	105725	60480.5	71207.9	45264.8	41853.7	10496.2	197993
AT1G20920.1	P-loop containing nucleoside triphosphate hydrolases superfamily protein	3.187	8.794	0.187629	0.206344	54	48	0	FALSE	High	Master Protein	197.75	54	713	1166	133	5.87	294.18	54	0.362	0.774948	0.996195	0.810208	0.885408	73.7	203.2	23.1	55.94	19.97	68.42	67.1	44.1	131.3	148.3	185	222.2	20.1	21	60.9	357811	115367	508976	1.08959e+06	1.08519e+06	1.61463e+06	138615	214696	363204	709660
AT4G21280.1	photosystem II subunit QA	3.187	6.204	0.187695	0.715103	7	46	0	FALSE	High	Master Protein	22.461	8	106	223	23.8	9.64	39.89	8	0.514	0.573565	0.996195	0.810208	0.999737	92	179.1	28.9	55.23	50.82	58.68	37	99.5	136.3	75.6	193.7	245.9	19.2	61.7	31.2		20595.4	47308.1	39563.1	108536	170751				37385.6
AT1G74910.1	ADP-glucose pyrophosphorylase family protein	3.186	10.997	0.187866	0.546467	12	37	0	FALSE	High	Master Protein	38.949	12	91	415	45.5	7.21	41.63	12	0.29	0.644855	0.996195	0.810208	0.999737	63	217.3	19.8	35.51	35.79	33.65	63.7	60.3	109.8	118.6	255	219.9	33.6	20	19.1	113859	55992.3	151275	310174	550208	572037	88868.8	51739.4	29002.9	248018
AT2G40930.1	ubiquitin-specific protease 5	3.183	4.919	0.188398	0.655186	25	35	0	FALSE	High	Master Protein	78.952	25	128	924	103.8	5.8	50.14	25	0.647	0.463671	0.996195	0.810208	0.999737	104.9	162.1	33	41.97	38.94	2.28	42.9	96.6	107.4	149.3	141.8	271.9	30.3	30.6	29.3	28032.6	43384.4	77215	218510	160312	393606	26687.8	36917.4	20406.3	90402.9
AT1G60420.1	DC1 domain-containing protein	3.181	16.899	0.188669	0.269645	21	42	0	FALSE	High	Master Protein	58.333	21	133	578	65.1	5.01	58.92	21	0.188	0.279241	0.996195	0.810208	0.931915	45.3	240.5	14.2	73.96	8.63	15.02	18.1	45.6	95.6	209.2	242.2	245.5	14.3	12.6	16.9	30722.5	53963.2	152790	667904	616948	774764	20883.4	32728.4	28607	83319.6
AT1G67170.1	unknown protein; BEST Arabidopsis thaliana protein match is: unknown protein (TAIR:AT3G14750.1); Has 5478 Blast hits to 4354 proteins in 533 species: Archae - 87; Bacteria - 653; Metazoa - 2554; Fungi - 380; Plants - 418; Viruses - 16; Other Eukaryotes - 1370 (source: NCBI BLink).	3.181	5.088	0.188721	0.836994	13	32	0	FALSE	High	Master Protein	45.324	13	126	359	39.7	7.44	47.67	13	0.625	0.680724	0.996195	0.810208	0.999737	103	164.7	32.4	36.4	17.84	56.68	103.8	61.9	134.5	121.9	166	171.9	30.2	32.6	77.2	347395	103227	326928	561963	610801	783740	146274	209347	288531	689002
AT1G60170.1	pre-mRNA processing ribonucleoprotein binding region-containing protein	3.176	8.86	0.189623	0.119769	19	42	0	FALSE	High	Master Protein	63.599	19	300	485	52.6	5.78	163.44	19	0.358	0.7642	0.996195	0.810208	0.733379	73.1	203.9	23	69.88	14.95	67.85	71	30.1	142	153.3	198.2	203.8	22.4	18.9	60.3	742128	160486	1.07793e+06	2.20605e+06	2.27564e+06	2.89936e+06	335614	378411	704001	1.47189e+06
AT1G65030.1	Transducin/WD40 repeat-like superfamily protein	3.161	4.24	0.192291	0.96601	14	46	0	FALSE	High	Master Protein	45.885	14	155	345	37.4	6.9	69.92	14	0.746	0.524306	0.996195	0.819283	0.999737	112.9	151.4	35.7	11.79	24.01	56.21	110.1	87.4	104.7	121.1	191.2	140.4	32.2	33.1	79.8	341730	138479	236079	517726	652447	593589	130298	196347	276705	677766
AT1G28420.1	homeobox-1	3.153	21.248	0.193791	0.34013	31	24	0	FALSE	High	Master Protein	93.747	33	156	1705	191.9	5.48	62.46	33	0.148	0.327711	0.996195	0.819283	0.963009	37.2	251	11.8	36.92	25.52	32.67	21	40.9	46.3	177.5	297.2	275.7	18.6	9.7	13	23113.2	25904.6	40265.2	361358	482907	539991				61632.6
AT4G30690.1	Translation initiation factor 3 protein	3.152	8.437	0.193885	0.520919	4	19	0	FALSE	High	Master Protein	8.032	4	25	281	31.8	9.52	10.8	4	0.374	0.826395	0.996195	0.819283	0.999737	75.1	201.1	23.8	61.76	20.18	48.31	31.5	68.7	122.8	184	172.7	248.1	13.7	21.8	36.6		16497.8	41925.4	119102	89224.6	158835				29346.9
AT5G05210.1	Surfeit locus protein 6	3.15	3.046	0.194356	0.89005	15	31	0	FALSE	High	Master Protein	35.781	15	165	386	45.1	9.77	98.11	15	1.034	0.291388	0.996195	0.819283	0.999737	131.3	127	41.7	48.04	18.57	24.82	196.8	71.8	123.4	119.3	158.8	114.5	39.2	28.5	47.5	1.13633e+06	206085	517744	949296	1.00826e+06	900893	327735	326662	306831	2.25372e+06
AT2G43110.1	unknown protein; Has 212 Blast hits to 211 proteins in 96 species: Archae - 0; Bacteria - 6; Metazoa - 62; Fungi - 91; Plants - 31; Viruses - 0; Other Eukaryotes - 22 (source: NCBI BLink).	3.147	2.954	0.194735	0.358591	10	35	0	FALSE	High	Master Protein	28.334	10	97	288	32.6	9.47	46.55	10	1.065	0.184382	0.986325	0.819283	0.984129	133	124.8	42.2	15.51	60.82	66.57	133.5	169.9	129.2	125.3	38.1	172.2	42.4	73.9	15.5	81002.8	53004.6	53601.9	106296		157222		68700.4		186324
AT1G74970.1	ribosomal protein S9	3.14	9.094	0.196083	0.257125	4	26	0	FALSE	High	Master Protein	13.404	4	62	208	22.6	10.46	32.86	4	0.345	0.727916	0.996195	0.822848	0.923668	71.2	206.1	22.7	63.15	48.16	73.58	20.7	81	105.3	234.6	83.9	246.9	23.2	25.8	78.7	57127.9	129637	242859	1.03436e+06	274639	1.07611e+06	90975.9	131423	273496	131207
AT3G19590.1	Transducin/WD40 repeat-like superfamily protein	3.137	12.139	0.196563	0.543222	13	44	0	FALSE	High	Master Protein	37.324	13	107	340	37.9	8.4	52.19	13	0.258	0.629015	0.996195	0.823812	0.999737	57.8	223.7	18.4	71.43	6.37	11.7	41.1	53.9	146.4	186.5	208.5	208.9	16.8	17.2	20.6	74654.5	50544.4	213879	516514	460839	572108	35706.5	47771.3	34391.3	163828
AT4G24660.1	homeobox protein 22	3.127	11.612	0.198475	0.701925	3	14	0	FALSE	High	Master Protein	11.027	3	20	220	24	7.93	11.63	3	0.269	0.786177	0.996195	0.823815	0.999737	59.6	221.3	19.1	104.08	21.9	21.01	17.1	54.6	189.2	202.6	233.3	149	22.1	17.5	14.6		39117.6	194695	418346	386719	295958				51133
AT5G10060.1	ENTH/VHS family protein	3.124	16.624	0.199038	0.441641	16	40	0	FALSE	High	Master Protein	56.822	17	139	469	51.9	8.62	44.64	17	0.188	0.665903	0.996195	0.823815	0.999737	45.2	240.4	14.5	84.47	36.26	35.73	23.1	47.6	131.6	124.7	253.1	264.3	15.2	26.2	14.3		15985.7	85525	147161	248745	321957				40908.3
AT5G21274.1	calmodulin 6	3.124	11.276	0.199009	0.0680307	11	56	0	FALSE	High	Master Protein	39.716	11	181	149	16.8	4.27	68.92	11	0.277	0.529073	0.996195	0.823815	0.572606	60.9	219.7	19.5	72.57	24.04	66.57	30.7	54.9	131.2	162.6	198	261	35.4	17.6	8.6	203117	189682	645165	1.51605e+06	1.47344e+06	2.40591e+06	339513	212988	60931.6	412534
AT5G53480.1	ARM repeat superfamily protein	3.115	36.242	0.200792	0.0672097	20	27	0	FALSE	High	Master Protein	73.762	20	172	870	96.2	4.81	66.81	20	0.086	0.0334337	0.577111	0.825879	0.572606	23.2	269.4	7.4	110.81	17.54	20.4	10.1	22.5	101.4	199	261.7	282.4	6.4	7.2	9.4		20873	176063	678445	719921	962572				50292.4
AT2G47730.1	glutathione S-transferase phi 8	3.115	13.204	0.200822	0.0453958	9	41	0	FALSE	High	Master Protein	48.327	10	308	263	29.2	8.5	124.34	10	0.236	0.403525	0.996195	0.825879	0.478523	54	228.7	17.3	63.64	11.75	31.27	51	29.9	107	195.5	216.1	246.7	13.3	16.4	24.2	943962	277923	1.43951e+06	4.98605e+06	4.39894e+06	6.22298e+06	354656	601117	501305	1.87219e+06
AT1G76440.2	HSP20-like chaperones superfamily protein	3.1	8.405	0.203641	0.8191	3	28	0.001	FALSE	High	Master Protein	5.462	3	18	143	15.5	7.72	6.71	3	0.369	0.773555	0.996195	0.832272	0.999737	74.4	201.6	24	71.61	35.73	47.24	30.7	80.4	158.2	110.6	233.5	218	31.8	25.9	10.9		26963.5	75505.6	100051	168598	194995	30231.6			39986.1
AT1G12840.1	vacuolar ATP synthase subunit C (VATC) / V-ATPase C subunit / vacuolar proton pump C subunit (DET3)	3.096	5.041		0.605185	8	22	0	FALSE	High	Master Protein	15.834	8	43	375	42.6	5.54	19.57	8	0.614	0.572092	0.996195		0.999737	101.6	165.5	32.8	45.87	20.63	58.93	122.4	44	111.8	136.9	182	208.6	11	47.2	36.1				52410.4	55628.7	78983.1				67510.6
AT1G67230.1	little nuclei1	3.088	100	0.205842	1e-17	50	36	0	FALSE	High	Master Protein	175.533	50	383	1132	129	5.3	167.87	50	0.024	0.000179657	0.0270235	0.835692	2.10353e-15	7	290.7	2.3	153.17	21.14	23.05	3.2	6.2	112.8	203.9	255.7	312.7	2	1.4	2.2		21180	673759	2.30913e+06	2.31111e+06	3.50137e+06				52943.7
AT1G67325.2	Ran BP2/NZF zinc finger-like superfamily protein	3.088	3.295	0.205965	0.384624	4	17	0	FALSE	High	Master Protein	13.534	4	38	288	31.2	8.98	8	4	0.937	0.23261	0.986325	0.835692	0.997568	125.5	133.9	40.6	100.29	22.37	103.44	26.9	310.1	101.9	89.1	139	108.8	87.8	33	3.4		133344	62362.1	103352	128643	124761	107045			44878
AT1G77470.1	replication factor C subunit 3	3.087	8.39	0.205987	0.806078	19	54	0	FALSE	High	Master Protein	50.836	19	95	369	41.3	8.44	43.03	19	0.368	0.781145	0.996195	0.835692	0.999737	74.2	201.7	24	50.58	15.94	40.98	43.1	76.6	125.2	158.4	208.1	215.1	24.8	14.3	34.3	31653.6	20437.1	66814.9	160262	168017	215162	26389.7	8184.66	28154.9	62779.7
AT3G10520.1	haemoglobin 2	3.087	4.69	0.205979	0.806132	6	47	0	FALSE	High	Master Protein	16.892	6	36	158	17.9	5.58	14.39	6	0.658	0.418914	0.996195	0.835692	0.999737	105.5	160.3	34.2	59.85	51.77	64.95	123.7	31	140.1	63.5	187.8	213.6	40.1	79.9	20.3	38020.8		31306.9	26910.6	63484.9	89435.4	17837.5			75408
AT3G12490.2	cystatin B	3.086	12.623	0.206344	0.531355	6	32	0	FALSE	High	Master Protein	22.417	7	69	234	26.3	6.27	30.67	7	0.244	0.548469	0.996195	0.835692	0.999737	55.4	226.6	18	98.58	23.36	41.16	10.5	56.9	151.8	152.6	240.6	232.9	25.6	18.5	10.6		52334.3	209405	399147	502220	602500	47131.8	50052.2		39411.8
AT4G11420.1	eukaryotic translation initiation factor 3A	3.08	6.171	0.207495	0.924071	29	28	0	FALSE	High	Master Protein	78.274	29	203	987	114.2	9.17	97.6	29	0.499	0.681364	0.996195	0.83659	0.999737	90.1	180.6	29.3	72.78	24.26	21.93	17.2	94	134.7	188.3	137.8	227	28.3	30.5	42.1		58033.2	129560	343397	187631	409366	46219.7	63503.9	48294.4	45214.6
AT4G24240.1	WRKY DNA-binding protein 7	3.078	9.593	0.207874	0.826273	11	33	0	FALSE	High	Master Protein	33.831	12	70	353	38.3	9.58	27.67	12	0.321	0.958949	0.99672	0.837092	0.999737	67.5	210.5	21.9	53.91	50.43	24.85	29.5	106	82.3	83.7	260.6	256.4	20.6	34.1	26.7		44066	45490.4	84904.9	236157	287833	14573.3			48303.6
AT2G16485.1	nucleic acid binding;zinc ion binding;DNA binding	3.076	13.275	0.208269	0.141422	43	26	0	FALSE	High	Master Protein	130.478	44	348	1773	194.9	4.79	180.96	44	0.232	0.390743	0.996195	0.837659	0.790197	53.2	229.5	17.3	45.53	19.58	13.09	28.5	57.7	78.1	174.3	249.1	252.1	18.4	18.8	23.1	105499	107704	208413	909832	1.03771e+06	1.30118e+06	98099.6	125862	95100.1	214204
AT2G43770.1	Transducin/WD40 repeat-like superfamily protein	3.068	11.494	0.209781	0.240069	13	45	0	FALSE	High	Master Protein	48.944	13	179	343	37.9	7.33	58.29	13	0.267	0.498285	0.996195	0.84271	0.911834	59.1	221.6	19.3	115.34	41.49	38.63	53.2	7.3	197	113	199.3	275.5	25.7	11.7	17.3	237180		651188	692237	996723	1.70652e+06	162620	79485.4	68346.8	480035
AT5G43130.2	TBP-associated factor 4	3.067	14.096	0.207018	0.534295	16	23	0	FALSE	High	Master Protein	42.56	16	79	852	93.7	8.92	28.45	16	0.218	0.806177	0.996195	0.835692	0.999737	50.7	232.8	16.5	39.71	10.19	78.93	26.2	62.4	52.8	206.1	250.7	242.7	17.2	36.3	5.5		18820.2	23152.6	232397	225549	270584				42602.1
AT5G20730.2	Transcriptional factor B3 family protein / auxin-responsive factor AUX/IAA-related	3.065	1.466		0.51745	10	16	0	FALSE	High	Master Protein	26.149	12	33	1164	128.8	6.86	13.74	12	2.091	0.0715758	0.835997		0.999737	166.3	79.5	54.2	74.35	47.84	95.91	150.5	15	152.3	131.8	72	53.3	47.6	228.4	49.1					12052.1	11064.8				45477.1
AT5G42540.2	exoribonuclease 2	3.056	11.198	0.212118	0.561624	12	14	0	FALSE	High	Master Protein	28.05	13	84	1023	117.6	8.85	41.46	13	0.273	0.709664	0.996195	0.845822	0.999737	60.1	220.2	19.7	65.85	30.41	95.09	58.9	29.8	119.3	130.8	247.1	215.7	10.7	19.3	68.5	94565	25020.5	135783	302249	463678	487699			116618	199284
AT1G15270.1	Translation machinery associated TMA7	3.046	5.644	0.21414	0.762935	3	34	0	FALSE	High	Master Protein	7.509	3	49	64	7	9.95	26.25	3	0.54	0.823223	0.996195	0.850321	0.999737	94.3	174.7	31	23.8	17.82	112.96	77	79.9	115.9	110.3	148	156.6	23	26.2	163	322101	170614	352012	635309	680411	892163	115062	204093	761873	638834
AT3G15880.2	WUS-interacting protein 2	3.044	87.385	0.214519	0.00190344	24	34	0	FALSE	High	Master Protein	115.849	36	373	1137	124.2	7.23	213.37	36	0.035	0.00103104	0.0702272	0.850321	0.0571993	10	286.7	3.3	139.22	46.68	18.99	9.1	4.4	89.6	140.2	262.4	385.3	2.4	3.6	3	12006.8		247990	737109	1.10954e+06	2.01918e+06				69741.2
AT3G57150.1	homologue of NAP57	3.036	4.691	0.216087	0.397455	31	52	0	FALSE	High	Master Protein	121.086	31	605	565	63	9.14	259.09	31	0.647	0.648422	0.996195	0.855505	0.997568	104.4	161.2	34.4	44.94	29.45	29.98	119.2	46	121.4	107.2	194.3	184.2	39.3	31.8	56.6	2.31626e+06	456142	1.71352e+06	2.86719e+06	4.14984e+06	4.87356e+06	1.10494e+06	1.22412e+06	1.22973e+06	4.59392e+06
AT1G54060.1	6B-interacting protein 1-like 1	3.009	26.596	0.221643	0.227286	8	25	0	FALSE	High	Master Protein	31.38	8	100	383	41.7	8.62	46.31	8	0.113	0.137281	0.986325	0.865509	0.898095	29.5	260.7	9.8	87.48	25.36	33.78	20.9	27.4	97.7	179.3	301.5	242.1	7.7	9.1	14.3	23898	15934.7	121392	427636	573890	570992				71797.1
AT4G34430.4	DNA-binding family protein	3.008	24.135	0.221886	0.236157	28	41	0	FALSE	High	Master Protein	88.345	29	185	986	107.9	5	88.53	29	0.125	0.151344	0.986325	0.865509	0.90856	32.1	257.3	10.7	83.07	25.84	26.59	14.3	33.3	85.4	173.9	267	295	7.3	12.7	11.1	16295.2	33047.8	121452	492970	603868	826837			12621.6	58354.9
AT3G12600.1	nudix hydrolase homolog 16	3.005	13.276	0.222502	0.41032	4	21	0.001	FALSE	High	Master Protein	6.897	4	13	180	20.4	5.48	5.22	4	0.226	0.827841	0.996195	0.865509	0.997568	52.2	230.5	17.4	80.81	74.25	101.48	58.8	133.4	20.7	259.8	289.2	28.3	79.2	19.6	11		27468		144248	128160		46253.9			47018.2
AT5G56030.1	heat shock protein 81-2	3.001	8.255	0.223515	0.865726	3	51	0	FALSE	High	Master Protein	161.055	37	531	699	80	5.05	225.89	37	0.363	0.940722	0.996195	0.865509	0.999737	73.4	202.1	24.5	50.69	25.83	48.31	39.3	65.7	111.6	180.8	170.4	267.4	21.9	11.1	31.9	56143.4	45665.8	130050	399278	300335	583967	38331.5		38184.2	124984
AT4G16265.1	RNA polymerases M/15 Kd subunit	2.996	13.687	0.224533	0.10652	6	83	0	FALSE	High	Master Protein	26.706	7	89	114	13.1	6.64	32.28	7	0.219	0.351832	0.996195	0.865509	0.703184	50.8	232.2	17	118.97	29.81	66.98	50.3	3.2	186.3	128.8	229.9	230.6	12.4	16.8	41.7	221037		594535	779395	1.11007e+06	1.37927e+06	68928	138700	193958	438391
AT4G28200.1	FUNCTIONS IN: molecular_function unknown; INVOLVED IN: RNA processing; LOCATED IN: intracellular; EXPRESSED IN: 22 plant structures; EXPRESSED DURING: 13 growth stages; CONTAINS InterPro DOMAIN/s: RNA-processing protein, HAT helix (InterPro:IPR003107), U3 small nucleolar RNA-associated protein 6 (InterPro:IPR013949); Has 492 Blast hits to 480 proteins in 206 species: Archae - 0; Bacteria - 2; Met…	2.994	5.329	0.224828	0.842521	15	25	0	FALSE	High	Master Protein	40.083	15	117	648	74.6	6.01	57.02	15	0.562	0.599	0.996195	0.865509	0.999737	96.3	171.5	32.2	26.98	20.63	11.09	93.7	87.7	140.5	125.8	191.9	166.7	31.3	34.7	27.7	145203	71613.3	167684	284653	346312	372952	59119.9	90718	31345.4	305158
AT1G18950.1	DDT domain superfamily	2.989	9.872	0.225945	0.804005	12	16	0	FALSE	High	Master Protein	27.042	12	74	750	86.2	5.03	34.15	12	0.303	0.979908	0.996806	0.865509	0.999737	64.7	213.7	21.6	83.71	21.33	34.1	21	57.6	140.3	190.3	252.3	168.6	32.4	18.2	19.3		26895	96738.5	248791	263259	192840				39588.8
AT2G43820.1	UDP-glucosyltransferase 74F2	2.983	11.287	0.227286	0.757299	10	23	0	FALSE	High	Master Protein	25.689	10	57	449	50.7	5.35	27.31	10	0.264	0.853389	0.996195	0.869503	0.999737	58.6	221.8	19.6	72.04	14.59	53.86	53	24.3	114.5	200.4	193.8	251.2	17.8	33.5	11.6	47604.5		91522.9	303770	234510	376520	7741	47070.2		115589
AT3G01520.1	Adenine nucleotide alpha hydrolases-like superfamily protein	2.969	8.166	0.230265	0.952693	5	35	0	FALSE	High	Master Protein	13.577	6	36	175	19.6	5.9	18.98	6	0.364	0.910008	0.996195	0.875426	0.999737	73.4	201.9	24.7	84.98	75.7	29.59	80.2	26.9	193.7	220.6	277.1	25.5	27	31.9	17.1	66489.1		116650	251901	252549					131870
AT1G74560.3	NAP1-related protein 1	2.968	10.485	0.230423	0.430176	7	47	0	FALSE	High	Master Protein	39.57	12	133	264	30.6	5.34	63.3	12	0.283	0.547203	0.996195	0.875426	0.999737	61.6	217.6	20.8	59.23	31.21	50.51	66.4	40.4	131.8	127.3	235.1	234.7	10.2	22.4	31.8	162271	50619.5	251391	460377	678357	839268		109475	73374.9	345985
AT5G64360.3	Chaperone DnaJ-domain superfamily protein	2.967	32.023		0.265057	5	12	0	FALSE	High	Master Protein	12.821	5	22	464	50.4	5.15	12.16	5	0.093	0.249879	0.986325		0.92546	24.7	266.9	8.3	28.27	86.94	72.07	28.6	38.8	22.1	11.4	308.2	444.2	8.6	28.5	9.6					280088	500116				46822.3
AT1G21500.1	unknown protein; Has 29 Blast hits to 29 proteins in 12 species: Archae - 0; Bacteria - 0; Metazoa - 0; Fungi - 2; Plants - 27; Viruses - 0; Other Eukaryotes - 0 (source: NCBI BLink).	2.965	0.691	0.23103	0.0794759	2	9	0.001	FALSE	High	Master Protein	5.774	2	17	126	13.3	10.65	4.88	2	4.293	0.0161018	0.371369	0.876689	0.616038	191.1	44.5	64.4	79.2	30.33	107.91	53.9	157.4	342.4	33	56.7	36.7	53.1	6.3	160.6	156299	233149	721593	131829	180882	144841	222986	36186.3	520460	309993
AT5G54910.1	DEA(D/H)-box RNA helicase family protein	2.959	3.257	0.23247	0.633178	21	32	0	FALSE	High	Master Protein	52.209	21	126	739	83.5	9.1	53.65	21	0.909	0.261249	0.986325	0.880121	0.999737	123	135.4	41.6	53.05	15.17	16.48	143.8	41.6	134.9	129.7	175.3	148.5	34.1	45.6	46.5	75289.4	6825.23	46823.3	78256.3	99410.6	97588.9	9003.69	11154.7	12539.7	151542
AT1G03140.1	splicing factor Prp18 family protein	2.951	6.8	0.234303	0.35245	19	53	0	FALSE	High	Master Protein	68.791	19	167	420	47.9	9	65.71	19	0.434	0.955674	0.99672	0.882472	0.977023	82.3	189.8	27.9	28.7	17.93	6.99	79	76.4	124	147	211.5	182.1	28.5	26.8	24.7	366381	181003	417624	938484	1.07771e+06	1.14992e+06	181690	240444	107501	726656
AT1G17370.1	oligouridylate binding protein 1B	2.95	9.204	0.234432	0.803775	4	21	0	FALSE	High	Master Protein	23.898	8	147	419	46	7.58	68.04	8	0.321	0.925268	0.996195	0.882472	0.999737	67.3	209.9	22.8	97.65	71.5	46.91	54.4	27.6	195.9	169.7	59.9	321.5	36.5	16.2	18.4	87280.1	15745.2	241620	397196	94731.2	752985	88374.8		24319.4	187314
AT1G55110.1	indeterminate(ID)-domain 7	2.935	2.776	0.237706	0.32387	2	23	0	FALSE	High	Master Protein	29.416	13	155	455	50.9	8.24	87.66	13	1.057	0.249991	0.986325	0.891735	0.955482	131.2	124.1	44.7	63.65	63.77	44.77	35.5	188.7	156.7	148.2	199.2	38.6	53.4	58.2	21.6		82173.7	97051.5	174026	186692		65916.7	98449		60041
AT1G63810.1	CONTAINS InterPro DOMAIN/s: Nrap protein (InterPro:IPR005554); Has 396 Blast hits to 382 proteins in 182 species: Archae - 3; Bacteria - 2; Metazoa - 142; Fungi - 146; Plants - 43; Viruses - 0; Other Eukaryotes - 60 (source: NCBI BLink).	2.926	3.424	0.239714	0.422638	24	24	0	FALSE	High	Master Protein	69.109	24	167	1053	120.1	6.86	77.25	24	0.855	0.270445	0.99164	0.893369	0.999737	119.4	139.7	40.8	22.45	39.31	21.01	88.8	125.8	140.4	147.2	195.5	84	43	45.3	29.9	42182.1	42079.8	66795.6	132780	140736	62180.7	20560.3			115400
AT5G09390.1	CD2-binding protein-related	2.917	19.599	0.241771	0.443628	8	30	0	FALSE	High	Master Protein	26.45	8	82	351	40.3	4.61	32.06	8	0.149	0.382738	0.996195	0.894744	0.999737	37.2	250	12.8	65.31	32.35	52.98	11	38.3	57	169	257.4	332.5	13.1	4.8	16.7		24055.7	54422.2	334857	419930	672101				32365.1
AT5G61330.1	rRNA processing protein-related	2.913	4.131	0.242794	0.569182	6	17	0	FALSE	High	Master Protein	16.161	6	49	436	49.7	4.56	26.68	6	0.705	0.366771	0.996195	0.896613	0.999737	108.6	154.1	37.3	10.29	17.97	11.15	123.9	109	101.4	154.7	175.3	121.7	34.1	37.4	42.5	105308	43911.4	64729.5	187239	169404	145670	24608.8	50606.3	29294.4	216029
AT1G15780.1	unknown protein; BEST Arabidopsis thaliana protein match is: unknown protein (TAIR:AT2G10440.1); Has 103701 Blast hits to 43153 proteins in 1828 species: Archae - 30; Bacteria - 7385; Metazoa - 38639; Fungi - 11531; Plants - 7727; Viruses - 307; Other Eukaryotes - 38082 (source: NCBI BLink).	2.912	3.434		0.8429	14	13	0	FALSE	High	Master Protein	38.866	14	46	1335	146.3	9.22	17.63	14	0.848	0.295184	0.996195		0.999737	118.9	140.2	40.8	79.58	73.19	58.83	10.7	106	147.1	124.9	287.1	62.7	90.4	36.4	34.7					78741.9					5298.57
AT1G18450.1	actin-related protein 4	2.906	27.373	0.244508	0.0705535	19	55	0	FALSE	High	Master Protein	67.502	19	181	441	48.9	5.35	73.76	19	0.106	0.0633518	0.826826	0.90183	0.578304	27.9	262.5	9.6	116.64	11.65	22.65	24.1	11.4	125.7	217.6	227.1	269.7	6.3	10	8.3	64231.5	14661	293648	963654	802567	1.18097e+06		42198.1		153713
AT2G02080.1	indeterminate(ID)-domain 4	2.899	5.735	0.24595	0.766155	11	45	0	FALSE	High	Master Protein	63.436	21	222	516	55.8	9.23	104.91	21	0.506	0.643016	0.996195	0.902958	0.999737	90.3	178.6	31.1	86.71	72.26	27.88	94.1	14.4	182.6	186.1	293.8	42.8	19.5	32.4	34.2	59153.9		107366	210108	264742	27813.4			15437.7	152948
AT4G28260.2	unknown protein; FUNCTIONS IN: molecular_function unknown; INVOLVED IN: biological_process unknown; LOCATED IN: cellular_component unknown; EXPRESSED IN: 24 plant structures; EXPRESSED DURING: 15 growth stages; Has 50 Blast hits to 42 proteins in 12 species: Archae - 0; Bacteria - 0; Metazoa - 1; Fungi - 0; Plants - 49; Viruses - 0; Other Eukaryotes - 0 (source: NCBI BLink).	2.895	6.554	0.246951	0.948638	7	14	0	FALSE	High	Master Protein	13.988	7	28	516	58.2	6.32	12.89	7	0.442	0.645574	0.996195	0.902958	0.999737	83.1	188.2	28.7	59.18	17.82	60.72	39.3	82.4	143.3	148.2	212.9	186.6	28.5	47	11.7		32502.5	80404.4	157614	180691	196210				60146.1
AT1G70620.3	cyclin-related	2.894	5.208	0.247284	0.826453	13	15	0	FALSE	High	Master Protein	50.495	13	202	957	104.9	6.92	78.77	13	0.556	0.794322	0.996195	0.902958	0.999737	95.4	171.7	33	21.92	48.65	79.97	91	83.5	124.5	72.5	218.4	163.8	21.4	31.5	93.4	263927	126218	258945	291156	710701	657134	67784.6	138533	297034	534532
AT5G60540.1	pyridoxine biosynthesis 2	2.887	7.054	0.248837	0.971064	11	69	0	FALSE	High	Master Protein	39.489	11	97	255	27.4	5.3	25.71	11	0.409	0.826013	0.996195	0.906617	0.999737	79.2	193.4	27.4	83.53	26.19	43.32	16.6	80.1	158.3	136.2	195.6	234.3	14.3	27.7	36.9		53043.5	150216	237799	280967	416990	18450.1	29403	35438.2	42939.5
AT1G50480.1	10-formyltetrahydrofolate synthetase	2.874	13.116	0.252039	0.659881	22	42	0	FALSE	High	Master Protein	80.46	22	183	634	67.8	6.71	71.6	22	0.219	0.719615	0.996195	0.917008	0.999737	50.7	231.6	17.7	66.68	21.36	45.95	27.8	47.5	105	276.1	181.1	216.9	7.6	16.5	21.4	11176.4	29609.7	93058.1	463951	232206	355282	10370.5	23587.2	16133	67367
AT5G10160.1	Thioesterase superfamily protein	2.867	3.953	0.253727	0.523191	5	32	0	FALSE	High	Master Protein	20.571	7	92	219	24.1	9.26	50.68	7	0.725	0.350166	0.996195	0.920609	0.999737	110	151.7	38.4	52.19	19.85	57.33	107.1	53.3	167.3	132.8	147.7	193	37.4	49.1	12.2	91531.4	16104.6	103831	139895	138736	217106	44278.8	69943.3		181537
AT1G80750.1	Ribosomal protein L30/L7 family protein	2.858	5.809	0.25579	0.278057	18	57	0	FALSE	High	Master Protein	52.143	18	262	247	28.3	9.73	117.1	18	0.492	0.916288	0.996195	0.920732	0.933524	88.7	180.3	31	12.01	18.47	42.26	75.8	81.9	95.6	166.3	225.9	166.4	42.1	17.3	28.6	532274	293239	493507	1.62735e+06	1.76387e+06	1.60956e+06	428256	216752	216744	1.06843e+06
AT1G17290.1	alanine aminotransferas	2.853	8.19	0.257154	0.561726	8	27	0	FALSE	High	Master Protein	27.769	12	70	543	59.8	6.43	41.83	12	0.348	0.862868	0.996195	0.924563	0.999737	71.1	204	24.9	74.6	33.25	46.73	40.6	63.6	167.3	133.2	182.5	259.8	8.1	22.3	22.5		19472	72925.5	110092	120328	212243				48333.1
AT4G19150.1	Ankyrin repeat family protein	2.848	13.251	0.258329	0.241826	9	54	0	FALSE	High	Master Protein	40.328	9	125	243	25.5	6.62	41.77	9	0.215	0.339843	0.996195	0.924563	0.912203	50	232.5	17.5	73.34	28.85	78.27	49	31.3	126.4	144.7	228.1	264.1	4.9	34.2	17.2	178808	59119.8	337853	736130	925971	1.32849e+06	21646.6	228351	56133.1	359048
AT2G33845.1	Nucleic acid-binding, OB-fold-like protein	2.848	4.88	0.258183	0.679397	5	37	0	FALSE	High	Master Protein	16.942	5	39	182	20.1	9.33	13.02	5	0.584	0.553614	0.996195	0.924563	0.999737	97.9	167.7	34.4	21.75	18.86	49.12	69.4	103.2	105.4	176.8	139.6	204.9	48.6	36.2	15.9	61813.6	46919.5	68173.7	216805	136631	248551	62671.2			122597
AT1G08410.1	P-loop containing nucleoside triphosphate hydrolases superfamily protein	2.832	5.017	0.262294	0.9226	2	3	0.004	FALSE	High	Master Protein	2.866	2	5	589	66.7	5.85	1.6	2	0.564	0.505707	0.996195	0.924848	0.999737	96	170.1	33.9	71.95	42.67	64.75	129.3	17	92.6	121	275.6	164.1	32.7	55.6	12.2	50898		26486.9	65638.4	119243	87972.4	18648.2			100948
AT5G42250.1	Zinc-binding alcohol dehydrogenase family protein	2.826	3.957	0.263631	0.474354	5	17	0	FALSE	High	Master Protein	13.496	5	21	390	42.5	6.29	9.48	5	0.714	0.353737	0.996195	0.924848	0.999737	108.9	152.5	38.5	40.83	41.39	19.15	110.2	50.2	121.7	154.3	107.2	244.6	29.5	43.4	39	62413.8	14373.6	61876.6	147163	77118.2	240329		29644.5		157706
AT1G65650.1	Peptidase C12, ubiquitin carboxyl-terminal hydrolase 1	2.826	7.622	0.263786	0.99194	5	14	0	FALSE	High	Master Protein	12.182	5	25	330	37.5	5.11	13.71	5	0.371	0.854802	0.996195	0.924848	0.999737	74.1	199.7	26.2	70.48	18.02	40.15	74	33.7	154.9	150.3	215.4	199.7	26.2	13.5	32.4	68886.2	16011.5	104673	192589	220229	253050	35310.9	24833.6	33639.5	136624
AT3G28940.1	AIG2-like (avirulence induced gene) family protein	2.818	18.206	0.265648	0.207157	9	47	0	FALSE	High	Master Protein	28.459	9	47	169	19.5	5.07	18.92	9	0.155	0.205209	0.986325	0.924848	0.885408	38.4	248	13.6	111.47	18.67	75.43	4.8	33.8	114.5	196.6	279.9	218.1	7.9	32.5	12		35814.6	172723	562279	638833	616988		103564		19607.3
AT5G08520.1	Duplicated homeodomain-like superfamily protein	2.814	7.615	0.266802	0.899697	4	21	0	FALSE	High	Master Protein	17.817	6	41	298	31.8	6.81	16.38	6	0.37	0.774663	0.996195	0.926905	0.999737	73.9	199.9	26.3	41.31	17.43	11.63	53.5	69.2	116.8	166.1	232.8	187.3	22	27.7	24.6	26635.4	25758.6	54331.7	146442	190578	174347	18924.2			78972
AT3G18524.1	MUTS homolog 2	2.812	6.965	0.267219	0.408833	10	12	0	FALSE	High	Master Protein	24.392	10	35	937	105.4	6.14	14.21	10	0.404	0.832356	0.996195	0.927376	0.997568	78.3	193.9	27.8	42.72	46.1	16.79	53.1	81.8	127.1	202.6	252.2	89.2	29.1	37.3	27.6	13121.4		22820.5	68968.1	68514.2		10413.6	18300.3		26024.1
AT5G61770.3	PETER PAN-like protein	2.808	2.679	0.268182	0.670066	13	39	0	FALSE	High	Master Protein	38.417	13	117	346	38.9	7.87	55.57	13	1.048	0.247971	0.986325	0.928152	0.999737	129.9	123.9	46.2	24.8	33.89	20.23	181.6	117.6	124.7	119	151.8	74.2	44.4	34.5	52.2	476744	160809	234353	427045	437728	253828	172164	167289	155975	963807
AT5G63440.2	Protein of unknown function (DUF167)	2.807	3.32	0.26864	0.93655	7	37	0	FALSE	High	Master Protein	18.879	7	67	232	25.7	6.9	32.32	7	0.845	0.425163	0.996195	0.928152	0.999737	118.1	139.8	42.1	40.06	4.33	36.94	54.3	123.4	125.1	136.6	145.9	148.4	43.3	44	79.1	184239	219700	317007	655973	559337	704486	201579	298004	308110	375194
AT3G55340.1	phragmoplastin interacting protein 1	2.805	8.295	0.269183	0.312181	13	31	0	FALSE	High	Master Protein	33.858	13	96	597	66	8.41	37.81	13	0.338	0.903804	0.996195	0.928152	0.955482	69.5	205.7	24.8	79.11	39.88	72.97	52.6	40.6	163.1	155.5	267.5	129.3	56.1	16.6	18.7			56703	88766.4	140680	66905.8				49869.5
AT3G48710.1	DEK domain-containing chromatin associated protein	2.804	38.991	0.269279	0.168591	15	32	0	FALSE	High	Master Protein	51.727	15	150	462	52	8.73	63.07	15	0.072	0.0411899	0.643704	0.928152	0.841059	19.7	273.3	7	127.3	28.47	54.91	19.4	8.9	130.6	161.1	269.5	286.5	12.9	6.9	4.3			144853	338648	452181	595677	24620.4			58676.3
AT2G20280.1	Zinc finger C-x8-C-x5-C-x3-H type family protein	2.799	3.922	0.270546	0.533513	5	12	0	FALSE	High	Master Protein	9.292	5	28	371	42.4	5.05	15.34	5	0.714	0.344687	0.996195	0.928698	0.999737	108.8	152.4	38.9	67.31	31.37	13.8	22.3	102.6	136.6	140	143.8	236	36.7	45.9	36.2		33740.1	63913.1	124155	101748	206918			26039.3	28517.1
AT1G29320.1	Transducin/WD40 repeat-like superfamily protein	2.793	2.523	0.272133	0.52582	17	36	0	FALSE	High	Master Protein	45.345	17	154	468	52.2	7.65	68.19	17	1.107	0.21009	0.986325	0.928698	0.999737	132.7	119.8	47.5	46.25	26.03	25.98	170.1	59.8	143	129.2	164.8	97	51.2	31.8	53	330633	59345.3	201960	345927	352055	252893	144156	122475	111546	655757
AT5G60030.1	unknown protein; BEST Arabidopsis thaliana protein match is: unknown protein (TAIR:AT1G75335.1); Has 1807 Blast hits to 1807 proteins in 277 species: Archae - 0; Bacteria - 0; Metazoa - 736; Fungi - 347; Plants - 385; Viruses - 0; Other Eukaryotes - 339 (source: NCBI BLink).	2.791	2.648	0.272681	0.273528	8	31	0	FALSE	High	Master Protein	18.562	8	68	292	34.1	9.32	35.68	8	1.054	0.189035	0.986325	0.928698	0.933152	130	123.4	46.6	12.81	17.54	26.98	138.3	107.7	132.2	95.5	135.6	125.4	45.7	47.4	72.2	123609	49197.7	85857.9	117602	133260	152724	43732.7	63246	72166.3	245158
AT4G22285.1	Ubiquitin C-terminal hydrolases superfamily protein	2.782	7.815	0.275075	0.156854	23	45	0	FALSE	High	Master Protein	83.038	23	272	541	62.9	6.64	114.55	23	0.356	0.757351	0.996195	0.929236	0.8242	72	202.2	25.9	40.59	24.06	60.31	55.5	63.1	113.3	154	177.3	242.8	18.3	22.7	53	375710	219568	565046	1.45595e+06	1.33794e+06	2.26986e+06	164568	284742	406731	756251
AT5G06780.1	Emsy N Terminus (ENT)/ plant Tudor-like domains-containing protein	2.781	2.625	0.27526	0.213884	6	30	0	FALSE	High	Master Protein	23.433	7	40	320	36.3	6.29	16.87	7	1.059	0.164305	0.986325	0.929236	0.88734	130.2	122.9	46.8	74.12	102.17	128.97	92.2	14.7	128.8	264.7	87.1	19.8	33.2	17	242.5				101656					75552.4	51000.5
AT4G14385.1	FUNCTIONS IN: molecular_function unknown; INVOLVED IN: biological_process unknown; LOCATED IN: vacuole; EXPRESSED IN: 24 plant structures; EXPRESSED DURING: 15 growth stages; CONTAINS InterPro DOMAIN/s: Histone H4 acetyltransferase, NuA4 complex, Eaf6 (InterPro:IPR015418); Has 30201 Blast hits to 17322 proteins in 780 species: Archae - 12; Bacteria - 1396; Metazoa - 17338; Fungi - 3422; Plants - …	2.781	6.523	0.275306	0.896709	4	33	0	FALSE	High	Master Protein	8.986	4	19	163	17.8	8.85	6.96	4	0.426	0.704243	0.996195	0.929236	0.999737	81	189.9	29.1	37.36	16.33	20.06	42.6	95.1	82.8	162.3	225.7	194.2	39.9	29.8	27.7	11940	25257.3	25333.7	116310	129060	137583			14167.6	43934.5
AT3G09500.1	Ribosomal L29 family protein	2.772	0.729	0.277732	0.218421	2	47	0	FALSE	High	Master Protein	34.808	9	184	123	14.3	10.92	93.19	9	3.801	0.0068147	0.223646	0.931812	0.88734	184.7	48.6	66.7	91.78	142.85	160.3	48.2	81.4	1.5	10.3	12.7	173.8	17.4	543.6	11	97822.4	84391.6				480246		2.18808e+06		194015
AT5G04170.1	Calcium-binding EF-hand family protein	2.767	2.976	0.278977	0.716631	2	8	0.001	FALSE	High	Master Protein	6.591	2	17	354	37.1	6.92	5.2	2	0.93	0.212878	0.986325	0.931812	0.999737	123.1	132.4	44.5	65.2	48.79	66.65	27.8	106.6	149.3	114.6	92.9	223.8	37.4	38.5	109.1			36101.4	52558.9		101466				18332
AT5G48180.1	nitrile specifier protein 5	2.76	13.044	0.280853	0.6722	11	42	0	FALSE	High	Master Protein	32.342	11	109	326	35.8	5.19	51.31	11	0.212	0.69457	0.996195	0.934902	0.999737	49.3	232.9	17.9	79.98	33.26	49.01	18.2	47.7	110	225.4	301.5	151.2	21.8	17.3	7.1		21864	80528.5	324488	348899	204489				37904
AT2G15430.1	DNA-directed RNA polymerase family protein	2.755	3.989	0.282288	0.868888	9	47	0	FALSE	High	Master Protein	65.233	14	200	319	35.4	4.79	93.65	14	0.691	0.532682	0.996195	0.936449	0.999737	106.7	154.5	38.7	68.05	42.63	35.46	81.2	72	224.9	209.6	96.4	117.6	45.7	23.2	29.5	223183	99903.4	457635	808638	285408	446232	170884	113101	75297.1	451004
AT3G58110.1	unknown protein; FUNCTIONS IN: molecular_function unknown; INVOLVED IN: biological_process unknown; LOCATED IN: cellular_component unknown; EXPRESSED IN: cultured cell; BEST Arabidopsis thaliana protein match is: unknown protein (TAIR:AT2G42370.1); Has 2534 Blast hits to 1905 proteins in 233 species: Archae - 11; Bacteria - 102; Metazoa - 890; Fungi - 241; Plants - 124; Viruses - 59; Other Eukary…	2.749	36.814	0.281323	0.0613274	20	28	0	FALSE	High	Master Protein	64.235	20	137	784	90.1	4.74	53.67	20	0.075	0.0210716	0.441114	0.934902	0.558032	20.3	272.3	7.4	109.88	20.37	26.34	9.5	20.2	90.8	193.3	290	271.1	6.8	7.4	10.9	16922.1	22111.9	163458	671192	803354	930509				47571.2
AT5G10950.1	Tudor/PWWP/MBT superfamily protein	2.749	6.586	0.283822	0.724102	8	18	0	FALSE	High	Master Protein	19.979	8	56	395	43.6	5.1	33.08	8	0.417	0.940764	0.996195	0.939239	0.999737	79.8	191.2	29	42.86	15.45	26.89	51.7	76.2	121.9	163.7	221	182.5	27.7	35.1	20.2	120744	85719	220883	562144	605659	619628	91087.1	133098	37747.5	255391
AT4G31200.2	SWAP (Suppressor-of-White-APricot)/surp RNA-binding domain-containing protein	2.742	7.696	0.285625	0.939619	8	17	0	FALSE	High	Master Protein	24.638	8	94	650	72.5	6.73	37.44	8	0.356	0.923907	0.996195	0.940816	0.999737	71.9	201.8	26.2	66.53	41.98	76.39	12.8	78.1	74.6	209.3	299.8	122.9	63	12.3	27.2		37561	55430.5	325808	379944	182095	82229.4			29354.1
AT5G56900.2	CwfJ-like family protein / zinc finger (CCCH-type) family protein	2.737	8.614	0.287173	0.131601	25	50	0	FALSE	High	Master Protein	84.044	25	283	596	66.4	6.6	138.17	25	0.318	0.64961	0.996195	0.940816	0.765656	66.5	209.2	24.3	45.24	14.65	10.27	44.8	65.3	109.7	171.3	205.6	230.4	22	26.9	23.9	259807	188400	465092	1.37671e+06	1.31892e+06	1.83068e+06	176297	288792	142604	518992
AT3G12480.1	nuclear factor Y, subunit C11	2.736	12.57	0.295498	0.275384	6	21	0	FALSE	High	Master Protein	16.841	6	52	293	32.3	5.24	23.81	6	0.218	0.745344	0.996195	0.950332	0.933152	50.3	231.3	18.4	48.2	19.37	76.99	43.1	81.9	33.8	268.9	197.8	192.8	14.5	15.7	51.5		18139.1		180828	106150	128168				41693.3
AT3G44300.1	nitrilase 2	2.732	7.864	0.288448	0.636865	7	42	0	FALSE	High	Master Protein	38.578	13	146	339	37.1	5.55	75.02	13	0.347	0.770901	0.996195	0.941094	0.999737	70.7	203.4	25.9	31.87	23.06	57.65	42.6	66.7	83.4	184	192.1	274.3	26.1	24.4	6.4	101320	80872.4	146175	608584	513443	908579	85385.3	82957.4	10123.4	205678
AT4G01000.1	Ubiquitin-like superfamily protein	2.725	3.391	0.290319	0.383467	8	21	0	FALSE	High	Master Protein	23.683	8	59	415	45.5	6.92	21.4	8	0.804	0.298353	0.996195	0.944975	0.997568	114.9	142.9	42.2	49.26	47.04	30.61	57.9	103.3	164.4	101.1	240.1	128.4	43.8	37.9	23.1	41360.7	37810.9	106760	93041.6	224277	134234	21321.4	34284.3		102640
AT2G02560.1	cullin-associated and neddylation dissociated	2.72	28.78	0.291774	0.202875	42	39	0	FALSE	High	Master Protein	118.776	42	280	1219	134.8	6.1	142.94	42	0.095	0.0714698	0.835997	0.944975	0.885408	25.1	265.7	9.2	134.35	27.3	7.43	4.9	19.3	134.9	199.6	204.6	315.5	7.5	6.5	7.1		15267.4	210347	590015	482714	922021				20783
AT1G11240.1	CONTAINS InterPro DOMAIN/s: Nucleolar protein 12 (InterPro:IPR019186); Has 2484 Blast hits to 1934 proteins in 262 species: Archae - 0; Bacteria - 90; Metazoa - 921; Fungi - 378; Plants - 144; Viruses - 18; Other Eukaryotes - 933 (source: NCBI BLink).	2.72	1.882	0.291773	0.160254	5	27	0	FALSE	High	Master Protein	13.278	5	31	200	22.7	9.76	16.4	5	1.446	0.111515	0.964129	0.944975	0.827382	145.7	100.8	53.6	30.8	46.66	60.58	145.1	209.1	114.8	100.4	139.6	49.8	53.3	15.9	71.9	86517.3	63682.8	49741.2	82427	91531.1				47934.3	171593
AT1G62740.1	stress-inducible protein, putative	2.719	8.16	0.292114	0.557578	16	42	0	FALSE	High	Master Protein	72.049	23	173	571	64.5	6.18	74.12	23	0.333	0.693946	0.996195	0.944975	0.999737	68.7	206.1	25.3	84.46	25.45	48.42	3.6	71.9	98.8	164.5	215.9	275.8	32.3	10.6	26.5		92109.1	178267	597705	625887	990446	120311		67178.6	18866.1
AT1G48920.1	nucleolin like 1	2.713	4.66	0.293915	0.401606	25	41	0	FALSE	High	Master Protein	108.414	26	1241	557	58.7	5.22	583.56	26	0.582	0.7488	0.996195	0.94802	0.997568	97.2	167	35.8	40	19.43	28.4	97.7	50.7	121.3	138.4	204.5	167.8	31	36	52.6	9.24949e+06	2.44662e+06	8.34581e+06	1.80526e+07	21276650	21640165	4.24456e+06	6.76275e+06	5563339	1.83448e+07
AT5G28840.1	GDP-D-mannose 3',5'-epimerase	2.703	19.312	0.296629	0.0152979	18	52	0	FALSE	High	Master Protein	58.386	18	214	377	42.7	6.21	97.33	18	0.14	0.132849	0.982754	0.952107	0.254443	35.2	251.7	13	77.12	13.64	81.87	30.4	30.7	104	219.1	210.8	269.5	21.8	2.4	11.3	198722	108758	539182	2.15336e+06	1653240	2.61957e+06	196031		75415.1	429889
AT2G27110.2	FAR1-related sequence 3	2.702	3.483		0.944838	11	16	0	FALSE	High	Master Protein	23.505	11	35	851	96.2	6.39	15.71	11	0.776	0.417396	0.996195		0.999737	112.8	145.4	41.8	15.51	38.62	76.28	109.7	114.1	144.7	77.6	147.1	179.3	10.2	42.2	75.1					39132.8	59130.8				52692.2
AT1G14830.1	DYNAMIN-like 1C	2.7	2.224	0.309755	0.756233	4	7	0	FALSE	High	Master Protein	7.995	4	12	614	68.7	7.56	2.1	4	1.214	0.227514	0.986325	0.962863	0.999737	136.8	112.6	50.6	33.94	9.76	62.9	114	108.2	192.1	93.9	93.7	110.6	107.9	42.2	37.5					17539.9	25645.2			7140.53	38489.5
AT1G04040.1	HAD superfamily, subfamily IIIB acid phosphatase	2.695	2.011	0.29894	0.460615	9	38	0	FALSE	High	Master Protein	37.033	12	127	271	31.1	9.11	68.5	12	1.34	0.131316	0.98131	0.954203	0.999737	141.7	105.7	52.6	85.75	87.59	125.2	121.5	10	196	11.8	90.7	172.2	11.3	45.1	241.5	324651	5436.55	380395	30804.5	266295	623167	32548.8	222575	720770	643892
AT3G23600.1	alpha/beta-Hydrolases superfamily protein	2.693	8.846	0.299942	0.758539	5	34	0	FALSE	High	Master Protein	22.4	5	49	239	25.8	5.31	10.55	5	0.304	0.913315	0.996195	0.954203	0.999737	64.4	211.6	23.9	68.72	61.27	21.62	19.4	47.6	91.4	139.6	156.5	390.5	22.6	14.8	17.7	4310.44	23286	66001.1	195122	174320	576154				41628.2
AT1G65980.1	thioredoxin-dependent peroxidase 1	2.681	6.586	0.302874	0.220665	6	59	0	FALSE	High	Master Protein	31.908	8	180	162	17.4	5.36	70.64	8	0.407	0.890945	0.996195	0.958591	0.88734	78.3	192.4	29.2	67.31	17.52	28.08	74.7	41.2	161.8	146.1	208.5	183.4	27.8	20.4	36.2	763188	210765	1.20181e+06	2056234	2.34245e+06	2.55297e+06	412279	412857	412883	1.51366e+06
AT1G07890.2	ascorbate peroxidase 1	2.679	11.201	0.303602	0.0691521	17	65	0	FALSE	High	Master Protein	77.654	17	509	250	27.5	6.13	203.6	17	0.239	0.413531	0.996195	0.958591	0.577776	54	225.8	20.2	83.8	38.27	11.98	58.3	10.6	111.2	124.1	243.7	284.1	20.5	21.8	25.7	2088777	194337	2.89671e+06	6.12954e+06	9.60049e+06	1.38692e+07	1.06402e+06	1.54647e+06	1.02908e+06	4.14274e+06
AT4G25340.1	FK506 BINDING PROTEIN 53	2.673	2.296	0.305333	0.960866	22	42	0	FALSE	High	Master Protein	90.724	22	216	477	52.2	5.05	77.1	22	1.164	0.227581	0.986325	0.962099	0.999737	134.3	115.4	50.3	7.47	21.15	23.26	130.3	126.8	112.8	108.9	153.1	107.1	68	47.4	45.5	985207	489749	620106	1.13474e+06	1.27282e+06	1.10381e+06	738999	690696	379140	1.95399e+06
AT2G33450.1	Ribosomal L28 family	2.67	25.104	0.306093	0.342996	4	21	0	FALSE	High	Master Protein	7.873	4	17	143	16	11.18	9.7	4	0.106	0.204481	0.986325	0.962099	0.965031	27.8	261.7	10.4	98.52	85	50.2	26.1	136.8	29.1	13.9	273.3	385.8	10.9	6.3	17.9		70646.4			303826	531415				52418.5
AT3G04570.1	AT-hook motif nuclear-localized protein 19	2.666	18.905	0.307247	0.436688	4	17	0	FALSE	High	Master Protein	17.104	4	19	315	32	6.34	9.25	4	0.141	0.324553	0.996195	0.962099	0.999737	35.4	251.3	13.3	116.67	20.65	34.45	5.4	34	133.7	178.9	241.1	272.6	12.8	7	14.5	3765.65	26934	165244	419144	450681	631516				18377.9
AT5G56350.1	Pyruvate kinase family protein	2.665	20.294	0.307532	0.433389	12	40	0	FALSE	High	Master Protein	51.557	16	131	498	54.4	6.86	54.73	16	0.131	0.40776	0.996195	0.962099	0.999737	33.4	254.1	12.5	69.99	80.43	77.55	10	62.5	40.4	22	307.7	388.1	43.6	15.2	10.5		26098.2			276509	432234				16257.8
AT3G13230.1	RNA-binding KH domain-containing protein	2.665	2.983	0.307647	0.640933	3	12	0.001	FALSE	High	Master Protein	6.934	3	25	215	24	9.7	13.67	3	0.893	0.300568	0.996195	0.962099	0.999737	120.3	134.6	45.1	18.66	6.56	52.54	125.7	136	93.6	153.3	135	140.7	47.2	15.4	53.1	236516	130697	127996	397289	279136	360592	128547		111567	469089
AT2G19760.1	profilin 1	2.663	19.988	0.308353	0.262067	6	69	0	FALSE	High	Master Protein	34.041	9	111	131	14.3	4.82	41.29	9	0.133	0.152438	0.986325	0.962099	0.92546	33.8	253.5	12.7	83.85	26.23	32.57	33.9	12.1	81.9	173.4	298.6	254.3	12.1	21	12.7	56729.8	6253.62	109695	453233	622940	653805		64880	10542.6	127516
AT5G53850.2	haloacid dehalogenase-like hydrolase family protein	2.661	6.404	0.308807	0.515762	5	11	0	FALSE	High	Master Protein	10.03	5	15	507	56.5	6.2	7.87	5	0.416	0.738714	0.996195	0.962099	0.999737	79.3	190.9	29.8	49.27	23.08	33.85	83.7	36.1	111.1	147	201.3	236.2	35.8	31.4	17.5			31753.3	79683.3	87085.4	126612				65294.3
AT1G25682.1	Family of unknown function (DUF572)	2.659	3.164	0.309571	0.451811	12	43	0	FALSE	High	Master Protein	30.78	12	80	310	35	9.67	34.76	12	0.84	0.281082	0.996195	0.962863	0.999737	116.9	139.1	44	48.26	51.07	24.07	39.7	107.2	118.9	127.5	265.9	109.4	55.6	40.3	35.4		31583.4	45000	103785	179355	88993.6	34456.8			48279.8
AT3G25520.1	ribosomal protein L5	2.655	14.89	0.310553	0.0327549	4	38	0	FALSE	High	Master Protein	59.609	16	410	301	34.3	9.31	175.67	16	0.178	0.232821	0.986325	0.962977	0.404898	43	240.9	16.2	74.95	86.69	44.33	24	116.4	50.1	4.4	281.1	357.9	14.2	18.9	33	98534.1	253542	144457		1.32859e+06	2080798	62084.3	146867	144188	205676
AT5G54600.1	Translation protein SH3-like family protein	2.643	4.921	0.314109	0.824314	5	30	0	FALSE	High	Master Protein	18.277	5	68	198	22	9.69	27.05	5	0.537	0.827837	0.996195	0.965136	0.999737	92.6	172.4	35	51.38	14.09	30.99	36.9	95	121.9	176.7	152.8	202.7	27.4	35.9	50.7	111503	146716	267886	736597	508021	835447	120245	215540	171491	221147
AT5G64110.1	Peroxidase superfamily protein	2.642	1.33	0.314521	0.0810561	10	41	0	FALSE	High	Master Protein	28.854	10	102	330	36.1	6.96	36.54	10	1.986	0.0400133	0.629607	0.965136	0.618031	159.4	80.3	60.3	38.51	65.63	25.14	72.9	158.7	162.2	79.9	47.5	174.7	56.4	60.1	87.7	38839.7	50397.7	71670.7	45540.2		143661	34347.7	37558.4	42192	91483.2
AT1G08580.1	unknown protein; Has 39 Blast hits to 39 proteins in 15 species: Archae - 0; Bacteria - 0; Metazoa - 0; Fungi - 0; Plants - 35; Viruses - 0; Other Eukaryotes - 4 (source: NCBI BLink).	2.642	3.767	0.314425	0.735022	2	15	0.001	FALSE	High	Master Protein	6.721	2	26	123	14	10.37	13.31	2	0.701	0.576381	0.996195	0.965136	0.999737	107	152.5	40.5	34.53	23.76	91.95	102	65.1	134.5	131	202.7	145.5	38.6	3.8	76.8	480023	156421	459708	848615	1.04836e+06	932062	263132		403483	952047
AT5G09810.1	actin 7	2.64	28.046	0.315063	0.071156	3	46	0	FALSE	High	Master Protein	66.791	14	356	377	41.7	5.49	152.9	14	0.094	0.0444049	0.656974	0.965136	0.578304	25	265.5	9.5	127.12	8.73	62.36	5.3	22.2	123.9	226.3	235.7	266.8	8.4	1.9	9.6	8188.85	30957.7	280181	970353	806490	1.13135e+06		4280.74	8567.95	32777
AT4G09570.1	calcium-dependent protein kinase 4	2.64	2.086		0.762699	2	19	0	FALSE	High	Master Protein	21.057	8	39	501	56.4	5.38	11.42	8	1.266	0.216208	0.986325		0.999737	138.3	109.3	52.4	28.78	73.18	84.48	178.8	109.2	114.8	28.5	90.7	168.5	43.5	28.7	137.5				7134.95	18132.4	41757.7				64513.5
AT1G23190.1	Phosphoglucomutase/phosphomannomutase family protein	2.638	15.836	0.315681	0.513301	9	40	0	FALSE	High	Master Protein	44.979	18	108	583	63.1	6.3	44.81	18	0.167	0.526773	0.996195	0.965234	0.999737	40.6	244	15.4	127.72	11.44	66.14	5.8	36.6	191.9	219.4	183.9	229.9	2.6	16	13.9			123631	267976	179182	277614				10266.7
AT4G25630.1	fibrillarin 2	2.636	2.64	0.316467	0.718147	4	57	0	FALSE	High	Master Protein	77.303	19	790	320	33.6	10.08	314.9	19	0.998	0.312414	0.996195	0.965842	0.999737	126	126.2	47.8	29.26	11.95	55.64	160.4	87.7	124.4	102.3	128.5	124.6	47.2	31.7	93.1	581684	159123	327789	510873	512246	615505	247946	204146	368117	1.15367e+06
AT3G01910.1	sulfite oxidase	2.634	3.831	0.317095	0.481998	7	20	0	FALSE	High	Master Protein	17.89	7	70	393	43.3	8.68	37.17	7	0.687	0.399188	0.996195	0.965966	0.999737	105.8	154	40.2	81.5	80.66	21.63	41.3	89.4	229.7	130	33.8	261.7	32.7	33.9	47.5		33150.1	121186	124140		258795	32625.7			59456.6
AT3G02360.1	6-phosphogluconate dehydrogenase family protein	2.632	16.74	0.3175	0.280384	15	43	0	FALSE	High	Master Protein	59.724	19	175	486	53.5	7.42	81.34	19	0.157	0.197186	0.986325	0.966304	0.933569	38.8	246.5	14.7	79.36	24.14	17.39	19.3	34.9	93.3	188.5	221.8	299.8	12.3	13.2	16.9	33851	39459.3	169204	664288	623806	1.04485e+06	28809.7	37909.2	27385	97919.1
AT3G16640.1	translationally controlled tumor protein	2.625	8.534	0.319627	0.13003	8	39	0	FALSE	High	Master Protein	25.559	8	82	168	18.9	4.64	37.88	8	0.308	0.620148	0.996195	0.96658	0.764781	64.8	210.6	24.7	61.35	26.71	44.98	61	34.5	120.8	147.5	198.3	254.3	42	18.3	23.2	430417	117843	630655	1.45114e+06	1.5656e+06	2.48823e+06	437380	236004	179437	868996
AT4G32930.2	unknown protein; FUNCTIONS IN: molecular_function unknown; INVOLVED IN: biological_process unknown; LOCATED IN: cellular_component unknown; EXPRESSED IN: 22 plant structures; EXPRESSED DURING: 13 growth stages; CONTAINS InterPro DOMAIN/s: Protein of unknown function DUF866, eukaryotic (InterPro:IPR008584).	2.618	13.366	0.321913	0.636239	5	36	0	FALSE	High	Master Protein	13.749	5	51	175	19.3	4.86	21.99	5	0.196	0.627859	0.996195	0.96658	0.999737	46.2	236.1	17.7	113.24	74.86	63.18	13.6	45.8	191.3	233.9	31.3	307	44.3	15.1	17.5			108885	252450		327531				21200.5
AT1G80490.2	TOPLESS-related 1	2.615	58.117	0.322772	0.000614073	10	42	0	FALSE	High	Master Protein	175.259	44	715	1120	124	7.14	339.39	44	0.045	0.00313189	0.143434	0.96658	0.0258344	12.7	282.4	4.9	139.87	19.69	55.19	7.5	10.4	121.7	212.7	231.9	306	4.5	1.2	4		16218.9	421820	1.3975e+06	1.21599e+06	1.98799e+06				70969.3
AT5G23080.1	SWAP (Suppressor-of-White-APricot)/surp domain-containing protein	2.613	3.873	0.323467	0.981156	37	44	0	FALSE	High	Master Protein	116.557	37	432	930	104.9	7.46	177.21	37	0.675	0.610843	0.996195	0.96658	0.999737	104.7	155.2	40.1	30.5	28.17	75.06	112.4	64.3	119.8	98	171	166.5	43	22	103	395336	113149	306243	462801	661405	798104	209370	142212	404943	784083
AT5G14440.1	Surfeit locus protein 2 (SURF2)	2.613	17.417		0.265698	4	16	0	FALSE	High	Master Protein	7.872	4	7	292	33.4	5.63	2.28	4	0.15	0.559019	0.996195		0.92546	37.3	248.5	14.3	20.05	27.63	72.33	37.7	33.2	48.8	164.5	292.2	251.1	13.7	14.4	44.4				133380	189083	201376				43991.1
AT5G23420.1	high-mobility group box 6	2.611	30.578		0.0457648	7	33	0	FALSE	High	Master Protein	16.396	7	33	241	27	4.92	7.46	7	0.085	0.246183	0.986325		0.478523	22.9	268.3	8.8	85.16	77.08	42.11	20.7	95	28.3	331.2	360.6	27	18.2	8.1	10.8				177539	154285					16007.3
AT4G11600.1	glutathione peroxidase 6	2.604	6.45	0.326354	0.275325	9	32	0	FALSE	High	Master Protein	23.156	10	170	232	25.6	9.35	103.22	10	0.404	0.882317	0.996195	0.971678	0.933152	77.7	192.5	29.8	80.74	25.43	34.37	73.4	17.8	144.2	144.6	181.7	239.9	24.6	45.6	28.2	452814	52604.1	646836	1.2298e+06	1.23299e+06	2.01654e+06	201776	558641	193388	898083
AT3G21430.2	DNA binding	2.595	10.253	0.344192	0.290234	18	18	0	FALSE	High	Master Protein	42.24	18	65	1132	127.5	8.07	27.86	18	0.253	0.795578	0.996195	0.991333	0.94926	56.2	222.1	21.7	65.34	7.25	57.05	92.1	18.4	58.8	206.1	232.5	235.8	22.7	27	6.7		3500.23		105586	95058.2	119488				67932.4
AT4G24510.1	HXXXD-type acyl-transferase family protein	2.593	18.686	0.329846	0.454837	11	32	0	FALSE	High	Master Protein	36.16	11	80	421	47.2	5.6	38.88	11	0.139	0.345474	0.996195	0.974041	0.999737	34.9	251.6	13.5	68.24	29.48	13.71	18.6	38.3	79.4	276	282.5	157.5	18.4	14.5	14.8		19255.8	74306.8	510692	417238	278559			12417.5	49606.8
AT2G45520.1	unknown protein; FUNCTIONS IN: molecular_function unknown; INVOLVED IN: biological_process unknown; EXPRESSED IN: 23 plant structures; EXPRESSED DURING: 13 growth stages; Has 260 Blast hits to 238 proteins in 75 species: Archae - 0; Bacteria - 6; Metazoa - 94; Fungi - 40; Plants - 38; Viruses - 0; Other Eukaryotes - 82 (source: NCBI BLink).	2.578	1.67	0.334477	0.365909	9	42	0	FALSE	High	Master Protein	30.27	9	134	205	23.4	10.24	65.76	9	1.544	0.102194	0.941469	0.982455	0.989781	147.4	95.4	57.2	9.12	11.59	6.4	146.1	155.7	129.7	90	111.7	94.6	56.7	54.1	61.4	346383	188454	223447	279850	287022	299886	194599	254595	155049	686994
AT3G17590.1	transcription regulatory protein SNF5, putative (BSH)	2.578	9.797	0.334641	0.840593	7	39	0	FALSE	High	Master Protein	28.001	7	63	240	27.3	6.06	18.76	7	0.263	0.890134	0.996195	0.982455	0.999737	57.8	219.7	22.4	73.69	10.09	39.33	55.5	31.5	136.1	182	222.1	210.8	21.5	28.3	12.1	39533.3	6064.7	100837	255595	248946	285170		31000.2		112151
AT4G09000.2	general regulatory factor 1	2.571	13.19	0.336712	0.0601227	8	54	0	FALSE	High	Master Protein	74.614	17	442	318	35.8	4.77	199.99	17	0.195	0.280545	0.996195	0.984695	0.554121	46	236.1	17.9	85.21	19.02	28.64	18.4	44.8	117.5	178.2	229.9	262.5	20.3	17.4	11.1	78975.3	117642	441425	1.26939e+06	1.30707e+06	1.84887e+06	137383	168170	56242.1	188438
AT1G02500.2	S-adenosylmethionine synthetase 1	2.569	5.807	0.337375	0.27819	7	66	0	FALSE	High	Master Protein	107.41	24	822	393	43.1	5.82	359.14	24	0.442	0.975443	0.99672	0.985406	0.933524	82.2	185.8	32	41.58	24.12	17.57	45.5	81.8	111.6	146.9	184.9	238.1	24.5	31.8	34.9	417647	383617	744469	1.85836e+06	1.86619e+06	2.97817e+06	325777	579829	357961	828334
AT5G55210.1	unknown protein; FUNCTIONS IN: molecular_function unknown; INVOLVED IN: biological_process unknown; LOCATED IN: chloroplast; EXPRESSED IN: 23 plant structures; EXPRESSED DURING: 13 growth stages; BEST Arabidopsis thaliana protein match is: unknown protein (TAIR:AT4G22320.1); Has 1807 Blast hits to 1807 proteins in 277 species: Archae - 0; Bacteria - 0; Metazoa - 736; Fungi - 347; Plants - 385; Vi…	2.566	14.533		0.526354	5	48	0	FALSE	High	Master Protein	14.72	5	23	168	18.5	8.15	5.81	5	0.177	0.661656	0.996195		0.999737	42.5	240.9	16.6	51.99	77.47	65.84	53.4	58.8	17.5	302.3	371.8	28.6	38.2	8.7	20.8				251320	246676					63903.3
AT3G57930.2	unknown protein; BEST Arabidopsis thaliana protein match is: unknown protein (TAIR:AT2G42190.1); Has 35333 Blast hits to 34131 proteins in 2444 species: Archae - 798; Bacteria - 22429; Metazoa - 974; Fungi - 991; Plants - 531; Viruses - 0; Other Eukaryotes - 9610 (source: NCBI BLink).	2.566	2.522	0.338401	0.386194	4	30	0	FALSE	High	Master Protein	10.841	4	33	141	15.8	8.57	15.53	4	1.018	0.287242	0.996195	0.98613	0.997568	126.5	124.3	49.3	12.49	16.2	7.11	100.7	128.1	123.5	121.4	158.7	121	45.8	48.1	52.6	135136	91652.8	125777	234307	231062	222072	77344	131411	76167.6	279863
AT5G16260.1	RNA binding (RRM/RBD/RNP motifs) family protein	2.564	20.42	0.339083	0.0358812	19	49	0	FALSE	High	Master Protein	62.375	19	165	519	57.9	4.86	75.08	19	0.126	0.100635	0.936317	0.987243	0.420693	32.1	255.4	12.5	85.62	13.58	44.16	19.5	29.5	95.4	235.1	213.9	278.5	11.5	12	4.6	55310.4	55918.9	261645	1.24181e+06	895926	1.45463e+06	49765.3	64959.5		148374
AT1G73260.1	kunitz trypsin inhibitor 1	2.558	8.576	0.341209	0.913977	4	26	0	FALSE	High	Master Protein	12.322	4	29	215	23.8	7.18	10.32	4	0.298	0.957125	0.99672	0.9908	0.999737	63.2	212	24.7	80.03	24.85	64.18	150.9	58.9	28.7	151.7	197.6	251	23	6.2	32	172587	34421.2		238915	248407	390962				342298
AT2G29070.2	Ubiquitin fusion degradation UFD1 family protein	2.551	6.66	0.343561	0.888202	7	25	0	FALSE	High	Master Protein	19.939	8	58	312	34.9	5.5	31.4	8	0.383	0.832284	0.996195	0.991333	0.999737	74.9	195.7	29.4	87.26	31.38	56.7	18.5	63	151.8	163.1	272.6	164.6	33.3	8.5	24.7		24197.6	101379	215115	306475	229290				37502.4
AT4G39640.1	gamma-glutamyl transpeptidase 1	2.546	2.947	0.345234	0.463223	15	26	0	FALSE	High	Master Protein	43.851	15	112	572	61.2	9.51	55.98	15	0.864	0.274675	0.996195	0.991333	0.999737	117.6	136.2	46.2	45.51	43.1	115.96	43.5	105.6	120.6	65.7	122.3	167.7	41.5	19.7	213.5	44380	65163	105825	102525	170767	278433	62306.7		307297	111038
AT4G17530.1	RAB GTPase homolog 1C	2.546	41.304	0.345044	0.174262	4	46	0	FALSE	High	Master Protein	20.945	7	59	202	22.3	5.43	28.42	7	0.062	0.161527	0.986325	0.991333	0.847104	17	276.3	6.7	71.86	70.78	125.19	8.4	19	40.3	53.1	308.5	399.4	58	5.7	7.5					204799	328518	50720.2			10107.2
AT5G38890.1	Nucleic acid-binding, OB-fold-like protein	2.543	3.826	0.345912	0.621038	7	41	0	FALSE	High	Master Protein	18.116	7	30	191	20.2	7.4	12.1	7	0.665	0.483484	0.996195	0.991333	0.999737	103.5	155.8	40.7	46.72	20.55	34.46	104.7	64.1	168.3	109.3	162.6	157.6	31	41.2	61.1	161038	50349.6	188005	231548	274847	329966	68988.3	125573	104929	319393
AT3G22660.1	rRNA processing protein-related	2.533	2.243	0.349509	0.632472	14	43	0	FALSE	High	Master Protein	50.736	14	183	293	33.2	7.53	67.89	14	1.129	0.242869	0.986325	0.993968	0.999737	131.6	116.5	51.9	41.94	18.52	50.58	214.1	123.2	98.4	93.6	134.8	109.1	18.4	59.7	48.6	870194	251608	287893	515281	594810	597710	78970.2	481514	216524	1.72589e+06
AT5G19300.1	CONTAINS InterPro DOMAIN/s: Nucleic acid-binding, OB-fold-like (InterPro:IPR016027), Protein of unknown function DUF171 (InterPro:IPR003750); Has 3649 Blast hits to 1964 proteins in 291 species: Archae - 113; Bacteria - 121; Metazoa - 1082; Fungi - 399; Plants - 227; Viruses - 4; Other Eukaryotes - 1703 (source: NCBI BLink).	2.529	4.105	0.350939	0.59008	11	31	0	FALSE	High	Master Protein	32.742	11	72	398	44.9	6.49	26.31	11	0.616	0.546183	0.996195	0.995593	0.999737	99.4	161.3	39.3	12.5	26.73	14.05	92.2	80.9	104	136.6	220.5	149.6	44.9	34.8	36.4	100091	44892.9	82079.2	204292	263197	221313	70705.1	74974.5	44233.1	198514
AT1G12650.3	unknown protein; FUNCTIONS IN: molecular_function unknown; INVOLVED IN: biological_process unknown; LOCATED IN: cellular_component unknown; EXPRESSED IN: 23 plant structures; EXPRESSED DURING: 13 growth stages; CONTAINS InterPro DOMAIN/s: Protein of unknown function DUF947 (InterPro:IPR009292); Has 700 Blast hits to 631 proteins in 192 species: Archae - 0; Bacteria - 32; Metazoa - 138; Fungi - 16…	2.525	2.381	0.352109	0.21792	8	26	0	FALSE	High	Master Protein	18.703	8	37	248	29.1	9.5	12.51	8	1.061	0.194675	0.986325	0.997476	0.88734	128.3	120.9	50.8	72.43	63.04	71.11	160.4	20.9	184.1	37.3	191	151.2	63.5	81	10.5	103862		86592.1		135969	133359	59578.2	104052		205993
AT3G56120.1	S-adenosyl-L-methionine-dependent methyltransferases superfamily protein	2.523	1.796	0.36879	0.54729	9	23	0	FALSE	High	Master Protein	24.982	9	52	468	52.9	6.92	20.33	9	1.405	0.125117	0.978615	0.997476	0.999737	142.3	101.3	56.4	50.41	17.4	15.7	208.1	139.8	68.2	99.6	131	96.8	42.8	55.4	58.2	39889.6	13052	7258.68	26152.7	32575.7	30801.9				115282
AT2G03820.1	nonsense-mediated mRNA decay NMD3 family protein	2.521	5.487	0.353612	0.858587	21	45	0	FALSE	High	Master Protein	61.764	21	233	516	59.3	5.74	102.27	21	0.459	0.975317	0.99672	0.997476	0.999737	84	182.7	33.3	26.88	20.19	11.4	62.1	83.5	107.5	146.9	181.8	220.8	33.1	35.8	28.5	171526	117777	215546	558575	551769	830324	132519	195791	84685.7	340193
AT4G22670.1	HSP70-interacting protein 1	2.516	13.902	0.35529	0.332936	6	20	0	FALSE	High	Master Protein	21.347	6	36	441	46.6	4.93	12.65	6	0.181	0.694088	0.996195	0.997476	0.959216	43.3	239.4	17.2	117.72	23.57	40.15	8.6	40.1	171.5	154.4	250.2	221.8	25.7	16	11.8			65761.4	127378	164730	180864				10177
AT3G48750.1	cell division control 2	2.515	10.561	0.355403	0.583305	6	24	0	FALSE	High	Master Protein	20.383	7	139	294	34	6.92	67.31	7	0.238	0.897274	0.996195	0.997476	0.999737	53.6	225.1	21.3	46.68	53.1	80.77	52.4	50.1	107.9	219.9	89.9	306.8	6.7	45.5	20.8			38783.6	182569	49125.7	251895				62613.4
AT5G54160.1	O-methyltransferase 1	2.513	9.249	0.356427	0.10877	20	64	0	FALSE	High	Master Protein	76.97	20	343	363	39.6	5.95	147.91	20	0.272	0.512635	0.996195	0.997476	0.704675	59.1	217.4	23.5	61.42	19.69	10.8	47.3	55.7	136	155	205	231.4	21.3	26	22.2	367061	220541	765904	1.65556e+06	1.7474e+06	2.444e+06	239751	400370	184513	728005
AT1G18660.3	zinc finger (C3HC4-type RING finger) family protein	2.507	2.606		0.516704	7	17	0	FALSE	High	Master Protein	18.684	7	24	486	55.4	6	6.9	7	0.962	0.195904	0.986325		0.999737	123	127.9	49.1	7.92	96.36	65.01	104.2	120.1	119.8	12.8	279.4	124.5	47.8	15.6	75.8					84813.1					57080.4
AT5G19440.1	NAD(P)-binding Rossmann-fold superfamily protein	2.501	15.445	0.360518	0.551573	11	51	0	FALSE	High	Master Protein	36.332	12	86	326	35.6	7.12	38.13	12	0.162	0.442516	0.996195	0.997476	0.999737	39.6	244.6	15.8	96.05	13.9	32.16	12.2	35.1	106.7	212.6	216.5	270.6	14	21	11.4		23436.6	107079	404522	328745	509141				33474.8
AT5G58290.1	regulatory particle triple-A ATPase 3	2.493	5.41	0.363168	0.773669	12	38	0	FALSE	High	Master Protein	36.074	13	78	408	45.7	5.6	36.15	13	0.461	0.617836	0.996195	0.997476	0.999737	84	182.3	33.7	40.8	19.15	54.7	36.7	85.5	86	185.5	171.7	244	34.3	44.2	12	28779.5	34235.4	48994.3	200353	147984	260560				57079.4
AT1G28130.1	Auxin-responsive GH3 family protein	2.486	0.912	0.36582	0.230322	7	15	0	FALSE	High	Master Protein	16.904	7	28	609	68.8	5.27	14.76	7	2.725	0.0217502	0.441114	0.997476	0.905558	169.6	62.2	68.2	64.28	56.32	80.82	173	266.1	54.9	142.3	63.5	53.4	73.8	3.3	69.6	968970	770054	227404	1.09625e+06	378723	414872	609844		424606	1.9568e+06
AT3G07810.2	RNA-binding (RRM/RBD/RNP motifs) family protein	2.482	2.67	0.367245	0.3384	9	23	0	FALSE	High	Master Protein	24.657	9	54	495	52	8.5	21.88	9	0.929	0.327136	0.996195	0.997476	0.961727	121	130.2	48.8	51.67	57.52	26.08	133.6	44.9	150	47.4	143.8	191.4	53.8	53.1	81.9	154940	19849.5	124143	62790.8	185526	318933	65119.9	103596	94554	324258
AT5G13520.1	peptidase M1 family protein	2.481	9.049	0.367519	0.77542	12	23	0	FALSE	High	Master Protein	32.887	12	54	616	69.2	5.24	23.95	12	0.274	0.998108	0.998939	0.997476	0.999737	59.4	216.7	23.9	53.19	18.55	18.92	39.7	54.2	107.5	197.8	182	256.7	21.9	23.8	16.3		12047.9	52298.3	200376	138104	233242				57900.7
AT5G01160.1	RING/U-box superfamily protein	2.481	18.848	0.367441	0.296835	5	18	0	FALSE	High	Master Protein	14.409	5	47	360	39.7	6.92	19.9	5	0.132	0.199967	0.986325	0.997476	0.955397	33.3	253.2	13.4	111.03	10.46	113.83	16.9	28.6	143.5	186.8	229.7	217.4	6.2	11.5	59.3		24870.7	195285	513899	504340	591492			121034	66899.2
AT3G62140.1	CONTAINS InterPro DOMAIN/s: NEFA-interacting nuclear protein NIP30, N-terminal (InterPro:IPR019331); Has 398 Blast hits to 395 proteins in 139 species: Archae - 0; Bacteria - 6; Metazoa - 193; Fungi - 83; Plants - 36; Viruses - 0; Other Eukaryotes - 80 (source: NCBI BLink).	2.478	7.665	0.368548	0.720055	12	58	0	FALSE	High	Master Protein	33.133	12	123	214	24.3	5.31	58.62	12	0.323	0.746452	0.996195	0.997476	0.999737	66.7	206.4	26.9	51.41	24.75	58.8	63.8	55.9	135.2	128	197.3	210.2	22.6	25.7	61.3	145830	63910.3	235265	422338	519379	685602	56196.9	100054	164012	302966
AT5G06910.1	J-domain protein 6	2.473	3.368	0.370404	0.772048	3	7	0	FALSE	High	Master Protein	8.631	3	24	284	32.6	8.37	11.69	3	0.734	0.346278	0.996195	0.997476	0.999737	108.4	147.7	43.9	57.28	30.58	40.58	122.2	36.3	148.2	97.3	183.3	166.4	49.4	28.7	68.2	38107.3		33589.2	41796.2	62837.3	70683.9	22321.8	17729.5	23775	75579.5
AT1G24800.1	F-box family protein	2.471	4.288	0.37102	0.98554	13	40	0	FALSE	High	Master Protein	41.547	13	115	433	49.6	7.24	43.06	13	0.576	0.758548	0.996195	0.997476	0.999737	95.5	165.8	38.7	27.75	15.32	81.54	94.3	68	120.2	151.6	163.6	202.2	38.1	4.1	57.9	247001	94480.1	229494	568351	480239	749424	127490		152088	508869
AT3G17740.1	unknown protein; FUNCTIONS IN: molecular_function unknown; INVOLVED IN: biological_process unknown; LOCATED IN: cellular_component unknown; EXPRESSED IN: 23 plant structures; EXPRESSED DURING: 13 growth stages; CONTAINS InterPro DOMAIN/s: Protein of unknown function DUF1740 (InterPro:IPR013633); BEST Arabidopsis thaliana protein match is: unknown protein (TAIR:AT3G17712.1); Has 409 Blast hits to …	2.468	5.1	0.372228	0.791806	11	12	0	FALSE	High	Master Protein	26.297	11	57	1149	130	5.12	22.94	11	0.484	0.70807	0.996195	0.997476	0.999737	86.4	178.6	35	29.98	11.57	49.53	84.1	66.7	119.7	163.3	173.8	203.5	13.3	41.7	34.1	105579	41017.6	109163	282340	239854	347919		75425.7	44560.8	209399
AT5G16750.1	Transducin family protein / WD-40 repeat family protein	2.466	4.865	0.372747	0.673109	23	33	0	FALSE	High	Master Protein	60.167	23	139	876	96.6	6	51.98	23	0.507	0.561469	0.996195	0.997476	0.999737	88.8	175.2	36	12.29	32.49	14.26	105	89.9	82.7	109.8	218.1	177.3	35.4	36.4	45.5	55196.1	24545.2	28924.5	100506	154852	169178	14801.3	18085.6	11696.4	145909
AT5G59460.1	scarecrow-like transcription factor 11 (SCL11)	2.458	4.214	0.37594	0.710502	10	56	0	FALSE	High	Master Protein	34.883	10	91	172	19.1	9.82	41.74	10	0.583	0.584704	0.996195	0.997476	0.999737	96.1	164.8	39.1	28.56	45.55	58.43	65.6	118.6	104.8	69.4	179.8	188.9	42.7	34.1	96.2	98260	95214.4	114557	130259	310624	404416	94914.3	92158.5	169027	204472
AT5G54900.1	RNA-binding protein 45A	2.457	2.968	0.376099	0.737433	9	32	0	FALSE	High	Master Protein	47.145	9	186	387	42.3	6.55	79.73	9	0.828	0.440802	0.996195	0.997476	0.999737	114.7	138.6	46.7	34.32	15.26	25.68	63.5	121.9	129.1	116.7	147.3	158.1	43.6	49.6	70.3	550041	539291	812404	1.39175e+06	1.4019e+06	1.8644e+06	546572	852368	679925	1.09092e+06
AT4G17270.1	Mo25 family protein	2.457	2.935	0.376226	0.659048	4	11	0	FALSE	High	Master Protein	9.509	4	13	343	39.6	8.28	6.62	4	0.837	0.287424	0.996195	0.997476	0.999737	115.3	137.8	46.9	17.48	15.95	35.76	85.9	115.5	120.7	138	130.8	174.8	27.8	59.6	47	28706.1	19711.2	29303	63508.8	48055.2	79550.7	13439.5	39473.6	17555.3	56933.8
AT2G43910.1	HARMLESS TO OZONE LAYER 1	2.456	49.637	0.376374	0.000504	8	54	0	FALSE	High	Master Protein	40.917	10	173	227	25.3	4.82	70.33	10	0.049	0.00461256	0.177142	0.997476	0.022814	13.9	280.5	5.7	129.27	23.07	29.74	13.3	8.4	106.3	187.2	268.8	299.8	5.4	7	3.8	111643	36203.3	699844	2.33618e+06	2.67603e+06	3.69818e+06	68847.3	112340	29341.6	238936
AT3G16520.3	UDP-glucosyl transferase 88A1	2.455	4.924	0.376839	0.661736	12	32	0	FALSE	High	Master Protein	33.636	12	80	462	51.2	5.91	33.29	12	0.499	0.563933	0.996195	0.997476	0.999737	87.9	176.3	35.8	63.09	35.3	38.22	101.1	22.8	118.7	230.4	108.8	202.8	51.5	22.6	41.2	59241.5	3268.65	42264.9	185870	57102.3	157756	34549	9748.07	16750.1	117496
AT2G30470.1	high-level expression of sugar-inducible gene 2	2.453	18.177	0.377453	0.436485	17	24	0	FALSE	High	Master Protein	47.238	17	88	790	86.9	7.85	39.18	17	0.135	0.310684	0.996195	0.997476	0.999737	34	252.1	13.9	65.5	15.08	24.37	28.8	34.2	88.7	194.5	258.3	253.4	10.6	13.9	17.5	22750.2	21163.2	100389	425081	450481	547631	10572.6		15261.3	90694.2
AT1G63780.1	Ribosomal RNA processing Brix domain protein	2.449	3.879	0.37896	0.663808	7	28	0	FALSE	High	Master Protein	21.846	7	103	294	34.1	9.35	42.78	7	0.631	0.533095	0.996195	0.997476	0.999737	100.3	158.8	40.9	9.59	16.25	29.49	97	101.9	116.4	130.9	181.9	161.4	41.6	44.5	24.4	117997	68006.5	105383	235548	261291	287234	69327.7	94167.3		251300
AT4G13940.1	S-adenosyl-L-homocysteine hydrolase	2.447	8.045	0.379719	0.147584	11	54	0	FALSE	High	Master Protein	118.478	26	1187	485	53.3	5.97	579.88	26	0.304	0.61003	0.996195	0.997476	0.810691	63.9	210	26.1	48.36	23.18	17.81	52.1	56.1	116.8	164.4	184.4	253.1	20.9	22.9	29.2	2.74446e+06	1.51028e+06	4.47283e+06	1.19404e+07	1.06864e+07	1.81715e+07	1.59691e+06	2.38968e+06	1.72153e+06	5.44318e+06
AT3G56910.1	plastid-specific 50S ribosomal protein 5	2.447	5.182	0.379857	0.338385	4	23	0	FALSE	High	Master Protein	14.373	4	42	148	16.4	10.86	21.15	4	0.472	0.958251	0.99672	0.997476	0.961727	85.1	180.2	34.8	32	30.93	32.84	81.9	52.8	103.5	173.5	132.6	244.8	33.5	27	50.5	778230	256395	714277	2.27037e+06	1.3846e+06	3167700	460698	486286	536341	1.54349e+06
AT5G62700.1	tubulin beta chain 3	2.445	23.003	0.380496	0.396093	4	51	0	FALSE	High	Master Protein	83.363	18	314	450	50.7	4.81	122.23	18	0.106	0.161453	0.986325	0.997476	0.997568	27.7	260.9	11.3	127.01	24.56	50.33	9.8	21.6	143.9	192	203.1	294.9	7.6	8.8	18.2			147794	373840	315725	567885				27619.5
AT2G16600.1	rotamase CYP 3	2.444	4.848	0.380947	0.377318	7	64	0	FALSE	High	Master Protein	44.661	9	363	173	18.5	8.43	169.41	9	0.504	0.891648	0.996195	0.997476	0.997568	88.4	175.4	36.2	30.16	34.21	13.89	58	91.2	109.2	114.5	181	235.4	31.6	37.3	41.8	1.19208e+06	956728	1.63565e+06	3.24176e+06	4.08971e+06	6.61071e+06	933776	1.52543e+06	953187	2.37116e+06
AT3G61220.2	NAD(P)-binding Rossmann-fold superfamily protein	2.442	10.366	0.381531	0.615387	14	54	0	FALSE	High	Master Protein	48.789	15	103	303	33.6	5.62	37.87	15	0.236	0.868516	0.996195	0.997476	0.999737	53.1	225.2	21.7	50.08	41.23	34.96	57	34.2	95.9	113.5	241.8	280.5	35.6	18.2	23.3	18633.7	6206.9	35512.2	84963.5	178049	255886	12179.1			75690.9
AT4G05410.1	Transducin/WD40 repeat-like superfamily protein	2.433	3.877	0.385005	0.660915	15	35	0	FALSE	High	Master Protein	44.197	15	117	504	56.5	6.27	49.11	15	0.628	0.533562	0.996195	0.997476	0.999737	99.9	159.1	41	56.23	11.01	53.9	165.9	49.8	96.2	153.3	183.9	152.3	12.8	46.2	39.6	240469	33583.7	98256.8	306072	293005	300620		121602	60557.4	476930
AT3G14990.1	Class I glutamine amidotransferase-like superfamily protein	2.432	12.446	0.385481	0.334967	12	39	0	FALSE	High	Master Protein	48.295	12	175	392	41.8	5.41	58.86	12	0.195	0.281785	0.996195	0.997476	0.959216	45.9	235.2	18.9	92.41	23.94	28.02	19	38.8	124.8	184.8	283	198.6	16	12.9	22.2	48219.4	54671.9	274611	762766	942305	816244	57841.6	71667.7	65517.5	114091
AT1G45145.1	thioredoxin H-type 5	2.428	9.369	0.386737	0.817617	5	43	0	FALSE	High	Master Protein	16.654	5	61	118	13.1	5.27	29.46	5	0.259	0.958904	0.99672	0.997476	0.999737	56.9	219.6	23.4	45.28	23.7	21.58	52.3	58.9	114.2	145.3	227.2	227.5	19.8	24.3	30.5	24901	24815.1	68462.1	165099	206066	255676	20477.5	13631.4		85523.3
AT4G14800.2	20S proteasome beta subunit D2	2.426	1.614	0.387727	0.459568	3	33	0	FALSE	High	Master Protein	17.208	6	54	215	23.8	6.11	29.85	6	1.503	0.095143	0.913474	0.997476	0.999737	144.4	96.1	59.5	52.22	57.95	21.62	186.9	55.3	172.5	114.8	141.6	33.9	75	48.9	71.1			24825.2		30821.6					73417.2
AT2G42530.1	cold regulated 15b	2.425	3.118	0.387868	0.310103	3	38	0	FALSE	High	Master Protein	9.039	5	24	141	15	7.24	10.49	5	0.778	0.323107	0.996195	0.997476	0.955482	111.2	143	45.8	35.52	19.27	9.32	57	110	120.6	138.3	141.4	192.3	45.3	51.6	43.3	36664.4	36103.9	56335.6	122465	99914.1	168366	42220.4	65833.6		72717.8
AT3G28920.1	homeobox protein 34	2.413	14.822	0.392689	0.0331753	5	32	0	FALSE	High	Master Protein	27.01	7	61	312	33.5	8.28	22.72	7	0.163	0.190245	0.986325	0.997476	0.404898	39.7	243.9	16.5	73.81	16.25	70.13	40.2	29.2	110.9	184.3	249.1	247	16.7	2.7	20	224700	83240.5	450331	1.4184e+06	1.53035e+06	1.88012e+06	134905		125072	445655
AT3G53990.1	Adenine nucleotide alpha hydrolases-like superfamily protein	2.409	17.786	0.394052	0.392188	11	74	0	FALSE	High	Master Protein	41.11	11	111	160	17.8	5.94	51.49	11	0.135	0.190526	0.986325	0.997476	0.997568	34.1	251.7	14.2	114.27	40.36	18.2	14.7	31.9	156.2	123.7	235.5	298.3	15.7	10.9	13.2		32115.3	227150	327079	518077	812962	24690.5			58161.9
AT5G48930.1	hydroxycinnamoyl-CoA shikimate/quinate hydroxycinnamoyl transferase	2.406	6.187	0.395119	0.564247	4	9	0	FALSE	High	Master Protein	7.37	4	17	433	47.9	6.67	8.59	4	0.389	0.795848	0.996195	0.997476	0.999737	75.2	193.5	31.3	37.05	24.34	53.33	42.5	75.5	94.3	135.7	224	194.2	72	30.3	31.4			24815.9	67684	89187.4	95797				30532.3
AT1G58100.1	TCP family transcription factor	2.405	4.755	0.395661	0.974252	6	27	0	FALSE	High	Master Protein	30.704	7	76	401	42.4	6.47	26.63	7	0.506	0.567349	0.996195	0.997476	0.999737	88.4	174.8	36.8	51.88	8.13	19.99	34.8	117.1	91.5	160.2	187.6	181	38.1	37.3	52.4		29690.4	28793.1	103942	102012	134285				39295.9
AT2G30860.1	glutathione S-transferase PHI 9	2.401	6.696	0.397299	0.575283	5	35	0	FALSE	High	Master Protein	23.294	6	104	215	24.1	6.65	53.74	6	0.359	0.764297	0.996195	0.997476	0.999737	71.3	199	29.7	49.42	26.83	24.31	64.3	52.5	127.2	149.8	179.2	250.7	26.8	30.8	18.7	253301	110337	380527	847866	797758	1.40544e+06	153817	236114	68957.5	524665
AT1G79350.1	RING/FYVE/PHD zinc finger superfamily protein	2.396	16.119	0.39906	0.304397	53	46	0	FALSE	High	Master Protein	152.09	53	394	1295	143.5	7.36	179.79	53	0.149	0.198485	0.986325	0.997476	0.955482	36.8	247.8	15.4	99.89	26.17	35.7	25.3	34.4	151.3	151.4	231.4	259.3	10.8	14.4	21.7	49606.4	38244.2	270241	504309	625470	868229	25147.8	48072.3	39346.3	123431
AT2G42590.3	general regulatory factor 9	2.389	11.607	0.401658	0.31117	10	39	0	FALSE	High	Master Protein	33.902	12	232	276	30.9	5.03	100.42	12	0.206	0.312721	0.996195	0.997476	0.955482	47.8	232.2	20	63.89	13.39	10.49	43.2	31.2	101.1	201.4	209.8	256.7	21.1	18.1	17.4	135518	44833	235309	888609	738775	1.11994e+06	77562.7	103541	49678.5	274395
AT2G33340.1	MOS4-associated complex 3B	2.386	9.987	0.402816	0.0911501	19	48	0	FALSE	High	Master Protein	92.467	21	507	525	56.7	6.13	232.8	21	0.239	0.412927	0.996195	0.997476	0.65335	53.5	224	22.4	74.58	15.78	18.16	33.1	47.9	130.9	178.1	200.5	242.5	20.1	19.9	27	435851	329011	1.2784e+06	3.29803e+06	2.96346e+06	4.43984e+06	391025	520000	403703	883413
AT4G02560.1	Homeodomain-like superfamily protein	2.381	5.141	0.405102	0.845525	8	11	0	FALSE	High	Master Protein	19.181	8	36	953	105.4	8.72	11.07	8	0.463	0.637435	0.996195	0.997476	0.999737	83.8	181	35.2	64.75	21.72	7.59	27.6	81.4	131.4	149.1	175.8	227.8	33.9	38.7	34.2		22234.2	51048.2	85985.9	98730	165914				29307.3
AT5G51660.1	cleavage and polyadenylation specificity factor 160	2.379	20.296	0.405788	0.0243419	41	33	0	FALSE	High	Master Protein	130.092	41	319	1442	158	6.14	143.02	41	0.117	0.0836423	0.880317	0.997476	0.343655	30.1	257.2	12.7	82.06	22.99	13.05	21.4	30.1	94.6	176.3	257	280.5	12.7	12.1	15.3	81384.8	70126.7	315006	1.12891e+06	1.31568e+06	1.77924e+06	54632.9	87803.1	72418.7	197766
AT5G01750.2	Protein of unknown function (DUF567)	2.376	7.361	0.407086	0.846198	7	43	0	FALSE	High	Master Protein	24.173	7	58	217	24.3	8.24	25.5	7	0.323	0.88235	0.996195	0.997476	0.999737	66.4	205.7	27.9	56.44	58.55	10.92	43.3	135	71.3	221	65	276.9	25.6	31.8	30	49385.3	106930	70999.4	472101	105908	585055	54178.4	69225.7	47918.3	133334
AT3G42790.1	alfin-like 3	2.375	8.187	0.407475	0.178877	4	19	0	FALSE	High	Master Protein	11.045	4	45	250	28.2	5.14	18.6	4	0.29	0.568102	0.996195	0.997476	0.856783	61.6	212.4	25.9	68.64	18.56	78.38	60.4	32.8	132.9	164	208.1	239.3	25.4	2.7	34.4	317970	83737.2	523602	1.21638e+06	1.24008e+06	1.76691e+06	189538		197265	649015
AT4G35850.1	Pentatricopeptide repeat (PPR) superfamily protein	2.375	1.006		0.241218	6	16	0	FALSE	High	Master Protein	9.238	6	14	444	50.4	7.66	4.19	6	2.36	0.0510669	0.709045		0.911834	162.6	68.9	68.5	31.79	34.24	58.1	96.4	181.9	178.4	111.3	75.6	56.6	100.2	24.3	75.1					15759.3					36266.6
AT4G37470.1	alpha/beta-Hydrolases superfamily protein	2.369	8.335	0.40965	0.943214	5	30	0	FALSE	High	Master Protein	21.391	5	79	270	29.8	4.83	27.55	5	0.284	0.934736	0.996195	0.997476	0.999737	60.7	213.6	25.6	92.8	52.89	28.43	22.7	50.4	158.1	106.7	314.1	177.3	21.3	18.3	31.1		18097.8	123099	146163	370122	258872				48272.1
AT2G42120.1	DNA polymerase delta small subunit	2.369	12.234	0.409866	0.536006	4	10	0	FALSE	High	Master Protein	7.791	4	14	441	49.5	6.1	5.79	4	0.194	0.663266	0.996195	0.997476	0.999737	45.5	235.2	19.2	88.3	63.02	81.98	44.4	47.9	190.1	50.8	247.6	259.1	20.2	3.5	36.4			104511	52911.9	205975	267004				66601.2
AT1G17690.1	FUNCTIONS IN: molecular_function unknown; INVOLVED IN: biological_process unknown; LOCATED IN: nucleus; EXPRESSED IN: 24 plant structures; EXPRESSED DURING: 13 growth stages; CONTAINS InterPro DOMAIN/s: Digestive organ expansion factor, predicted (InterPro:IPR010678); Has 25006 Blast hits to 13379 proteins in 904 species: Archae - 102; Bacteria - 5571; Metazoa - 7448; Fungi - 3168; Plants - 1056;…	2.368	3.943	0.410293	0.66195	11	18	0	FALSE	High	Master Protein	29.588	11	75	754	86.9	5.57	31.37	11	0.6	0.564622	0.996195	0.997476	0.999737	97.2	161.8	41	54.78	32.59	31.67	100	32.8	122.4	116.3	226.9	166.5	42.2	32.4	60.5	116784	19599.5	103900	187123	291314	264909	71450.4	75088.9	79002.3	231622
AT1G49760.1	poly(A) binding protein 8	2.366	9.437	0.411008	0.185895	25	48	0	FALSE	High	Master Protein	93.147	27	354	671	72.7	7.53	154.47	27	0.251	0.448761	0.996195	0.997476	0.866907	55.4	221.1	23.4	102.12	31.55	53.95	15.3	44	151.4	175.3	159.2	277.9	16.7	18.6	41.5	55341	103821	519218	1.14034e+06	826121	1.78733e+06	102638	160856	211552	143676
AT3G52880.1	monodehydroascorbate reductase 1	2.364	9.397	0.411828	0.104927	20	63	0	FALSE	High	Master Protein	76.003	21	268	434	46.5	6.83	126.27	21	0.252	0.451376	0.996195	0.997476	0.703184	55.6	220.9	23.5	70.62	22.97	8.4	49.1	19.8	97.3	195.2	194.5	284.2	20.8	18.1	21.1	267387	54431	393206	1.50967e+06	1.20037e+06	2.17346e+06	160680	197123	125761	546785
AT5G10350.1	RNA-binding (RRM/RBD/RNP motifs) family protein	2.364	3.477	0.411726	0.608633	6	23	0	FALSE	High	Master Protein	41.406	6	199	217	24.8	4.92	85.89	6	0.68	0.603929	0.996195	0.997476	0.999737	103.7	152.5	43.9	20.89	23.47	49.46	94.9	71.1	109	139.6	198.1	130.7	40.1	34.6	81.9	794070	303939	662813	1.60877e+06	1.82227e+06	1.48925e+06	486562	575101	765635	1.57491e+06
AT1G20910.1	ARID/BRIGHT DNA-binding domain-containing protein	2.361	15.845	0.412811	0.427556	13	42	0	FALSE	High	Master Protein	39.721	14	117	398	44.2	6.87	50.29	14	0.149	0.266346	0.986325	0.997476	0.999737	36.9	247.5	15.6	78	48.93	58.09	35.4	26.6	106.6	113	336.6	237.7	6	15	23.1	46188.7	20063.8	126245	244927	617209	527222			29191.4	117150
AT3G49660.1	Transducin/WD40 repeat-like superfamily protein	2.358	11.02	0.41391	0.334171	10	38	0	FALSE	High	Master Protein	27.569	10	110	317	34.8	6.52	59.37	10	0.214	0.337173	0.996195	0.997476	0.959216	49.2	229.9	20.9	79.36	19.16	65.43	33.6	45.5	139	153.4	212.7	223.1	19.3	19.1	54.1	108269	81473.8	353937	740294	819374	1.06481e+06	80967.8	125186	211967	233789
AT1G50920.1	Nucleolar GTP-binding protein	2.351	4.697	0.416964	0.411293	27	44	0	FALSE	High	Master Protein	98.288	27	355	671	76.8	9.6	168.06	27	0.501	0.89894	0.996195	0.997476	0.997568	87.6	175.1	37.3	20.4	23.81	20.32	89.6	78.3	115.9	123	200.1	179.1	45.7	38.1	30.2	487404	218111	450616	919430	1.19992e+06	1.33075e+06	349456	392874	167726	969946
AT1G56220.3	Dormancy/auxin associated family protein	2.35	9.608	0.417333	0.816778	3	22	0.001	FALSE	High	Master Protein	6.891	3	26	140	14.8	9.13	10.08	3	0.245	0.789322	0.996195	0.997476	0.999737	54.4	222.4	23.2	75.2	22.63	0.72	57.6	74.6	7.3	174.3	235.5	277.4	24.2	24.5	24.6	73676	48760.9		307142	331112	483292		62180		146124
AT5G13020.1	Emsy N Terminus (ENT)/ plant Tudor-like domains-containing protein	2.348	34.999	0.418296	0.0694026	8	28	0	FALSE	High	Master Protein	31.882	10	87	397	43.6	8.6	44.23	10	0.067	0.0145315	0.349159	0.997476	0.57825	18.4	273.8	7.8	117.16	38.47	34.6	9.2	18.9	100.8	139.7	320.6	281.1	7.8	13.9	8		13939.2	161329	424051	776349	843260	12828.5		11698.5	40263.4
AT5G67630.1	P-loop containing nucleoside triphosphate hydrolases superfamily protein	2.347	56.063	0.418428	0.0100885	19	45	0	FALSE	High	Master Protein	71.941	19	165	469	52.1	5.55	81.34	19	0.042	0.00231376	0.132582	0.997476	0.187899	11.9	283.1	5	134.75	17.09	43.81	5.3	11.4	95.5	207.8	271.6	292.1	4.8	8	3.3		14965.5	243153	1.01487e+06	1.05829e+06	1.41049e+06				37594.2
AT2G40700.1	P-loop containing nucleoside triphosphate hydrolases superfamily protein	2.347	2.16	0.41856	0.266201	20	42	0	FALSE	High	Master Protein	59.076	20	147	609	68.2	9.38	56.95	20	1.086	0.187109	0.986325	0.997476	0.92546	127.8	117.7	54.5	31.68	46.24	31.38	163.9	88	113.6	205.9	104.5	92.9	48.4	28.3	54.5	126429	31016.7	61901	221884	86805.2	91257	24320.9	7726.98	45802.4	254226
AT3G10390.1	Flavin containing amine oxidoreductase family protein	2.345	7.564	0.419313	0.706855	10	17	0	FALSE	High	Master Protein	31.13	12	47	884	95.9	9.25	18.45	12	0.31	0.918693	0.996195	0.997476	0.999737	64.5	208	27.5	40.88	67.84	55.47	47.3	75.4	110.8	39.5	260.1	243.2	67.2	24.2	32.2			25379.3		128509	148869				42162.4
AT1G15930.2	Ribosomal protein L7Ae/L30e/S12e/Gadd45 family protein	2.327	5.745	0.426967	0.928195	4	58	0	FALSE	High	Master Protein	21.974	8	88	144	15.4	5.55	49.02	8	0.405	0.953233	0.99672	0.997476	0.999737	76.9	190	33.1	45.52	11.59	16.31	35.2	97.8	78.1	192.9	172.9	217.9	33.6	30.3	41.4	57567.5	93724.4	99674.5	498675	356652	556975	65785.7	80646.8	69370.8	130863
AT1G78830.1	Curculin-like (mannose-binding) lectin family protein	2.324	2.343	0.427934	0.409521	10	47	0	FALSE	High	Master Protein	54.727	17	199	455	50.3	8.47	90.95	17	0.992	0.302196	0.996195	0.997476	0.997568	123	124	52.9	72.12	45.7	115.94	102.5	13	112.6	103.3	89	198.6	18.7	44.1	218.1	160074		119022	207653	141881	406220	31666.4	131079	380698	317481
AT2G18900.1	Transducin/WD40 repeat-like superfamily protein	2.322	4.751	0.428869	0.783131	21	36	0	FALSE	High	Master Protein	53.835	21	171	804	88	7.02	75.35	21	0.489	0.693019	0.996195	0.997476	0.999737	86.3	176.6	37.2	45.53	12.02	29.89	83.6	49	127.9	155.8	171.1	197.3	28.3	36	50.9	122095	34183.6	132748	325185	276482	407267	45581.6	92146.2	84917.2	251312
AT3G05727.1	S locus-related glycoprotein 1 (SLR1) binding pollen coat protein family	2.321	1.743	0.429308	0.685853	2	24	0.002	FALSE	High	Master Protein	4.404	2	18	80	9.1	6.96	4.6	2	1.331	0.168054	0.986325	0.997476	0.999737	137.5	103.3	59.2	30.06	21.64	63.51	143	197.4	108.2	72.4	109.6	107.4	61.6	16.5	83.8	918193	641239	504649	640106	773246	939243	573031	188225	601409	1.82108e+06
AT1G53750.1	regulatory particle triple-A 1A	2.32	9.978	0.429842	0.783401	18	46	0	FALSE	High	Master Protein	42.981	18	82	426	47.8	6.65	39.63	18	0.232	0.8462	0.996195	0.997476	0.999737	52.3	225.1	22.6	86.46	21.81	17.83	18.5	47.5	124.9	177.2	204.4	269.2	22.2	20.5	15.6		16288.1	77692.4	228454	210366	343316				34315
AT5G61460.1	P-loop containing nucleoside triphosphate hydrolases superfamily protein	2.32	2.032	0.429777	0.441647	2	3	0.001	FALSE	High	Master Protein	6.479	2	16	1057	121.7	8.02	3.78	2	1.142	0.171715	0.986325	0.997476	0.999737	130	113.9	56.1	65.43	28.8	43.02	147.5	27.5	158.9	81.5	148.5	129.2	63.6	42.4	101	35119.4		27497.9	26747.6	38889.1	41900.6		20023.1	26876.1	69653.5
AT3G12640.1	RNA binding (RRM/RBD/RNP motifs) family protein	2.313	4.678	0.432527	0.399103	31	51	0	FALSE	High	Master Protein	124.701	31	667	638	70.1	9.11	308.37	31	0.494	0.911299	0.996195	0.997476	0.997568	86.8	175.6	37.5	41.87	8.63	45.27	89	50.6	124.2	156.8	184.8	180.1	20.7	38.5	55.3	1.64566e+06	476658	1.66799e+06	3.99101e+06	3.75435e+06	4.53297e+06	536966	1.41093e+06	1.1414e+06	3.2639e+06
AT3G09630.1	Ribosomal protein L4/L1 family	2.313	4.015	0.432618	0.501284	10	53	0	FALSE	High	Master Protein	89.46	22	537	406	44.7	10.35	234.31	22	0.576	0.758828	0.996195	0.997476	0.999737	94.7	164.4	40.9	54.24	18.51	79.19	84.1	35.9	124	145.9	130.7	186	33.7	36.3	123.4	665325	145144	713113	1.59059e+06	1.13704e+06	2.00439e+06	376586	554054	1.09105e+06	1.31956e+06
AT1G48610.1	AT hook motif-containing protein	2.313	6.123	0.432764	0.252862	12	56	0	FALSE	High	Master Protein	48.521	12	109	212	21.7	11.41	44.58	12	0.378	0.815727	0.996195	0.997476	0.922688	73.5	194.7	31.8	52.35	26.22	95.55	78.7	37.7	120.4	128.5	215.3	208.5	34	3.2	73.6	424776	107908	489872	991177	1.32528e+06	1.59002e+06	255871		451528	874606
AT5G39730.1	AIG2-like (avirulence induced gene) family protein	2.309	9.113	0.434437	0.878012	4	28	0	FALSE	High	Master Protein	12.796	4	21	172	20	5.1	8.58	4	0.253	0.838085	0.996195	0.997476	0.999737	55.8	220.1	24.2	41.54	24.02	28.26	36.5	55.2	85	165.1	269.5	217.7	30.3	23.9	16.9		26569.9	58234.6	214476	279459	279679				68266.9
AT1G03280.1	Transcription factor TFIIE, alpha subunit	2.307	7.402	0.435072	0.948573	11	28	0	FALSE	High	Master Protein	33.808	12	72	479	54.1	5.12	33.33	12	0.312	0.938335	0.996195	0.997476	0.999737	64.6	207.4	28	38.49	38.31	43.48	55	72.1	115.4	105.9	231.4	232.2	31.3	15.7	41	78483.7	48345.2	119563	207891	362622	450953	51795.8		65265.4	155660
AT1G67680.1	SRP72 RNA-binding domain	2.307	3.65	0.435318	0.931979	8	20	0	FALSE	High	Master Protein	18.378	8	33	664	73	8.82	5.45	8	0.632	0.570326	0.996195	0.997476	0.999737	99.5	157.4	43.1	47.27	40.67	58.8	39.4	90.8	115	115	143.6	244.9	39.3	27.9	84			17401.2	32976.5	32863.9	69438.5			19549.9	16261.5
AT3G55620.1	Translation initiation factor IF6	2.307	1.547	0.435142	0.1313	6	33	0	FALSE	High	Master Protein	16.564	6	44	245	26.5	4.74	19.4	6	1.491	0.140198	0.986325	0.997476	0.765656	142.6	95.6	61.8	140.6	83.32	71.54	17.1	531	60.1	33.6	40.3	139.4	26.1	7.5	44.8		157155				110039				19700.5
AT2G33610.1	switch subunit 3	2.304	26.406	0.436583	0.14217	16	29	0	FALSE	High	Master Protein	39.614	16	96	469	52.4	5.39	52.26	16	0.087	0.0400185	0.629607	0.997476	0.790669	23.3	266.6	10.1	68.37	40.69	47.89	17.7	23.8	60.8	145.7	273.2	353.5	3.8	10.3	11.1	26693.8	27343	97818.8	464411	696433	1.11653e+06				81456.1
AT1G64710.1	GroES-like zinc-binding dehydrogenase family protein	2.304	8.359	0.436596	0.927444	7	18	0	FALSE	High	Master Protein	20.209	7	55	396	43.2	6.6	29.42	7	0.276	0.89301	0.996195	0.997476	0.999737	59.3	215	25.7	65.16	21.06	74.56	22.6	56.7	100.5	185	205.6	274.1	24.6	2.7	28.2		31575.9	79672.2	278047	246591	407374	38875.3		34346.5	48933.5
AT1G13270.1	methionine aminopeptidase 1B	2.303	5.917	0.436716	0.840237	4	12	0	FALSE	High	Master Protein	11.089	4	25	369	40.4	7.44	8.93	4	0.389	0.733004	0.996195	0.997476	0.999737	74.9	192.5	32.5	7.64	8.58	12.8	71	82.7	76.7	198	169.5	197	31.6	40.1	33.3	32623.4	27945.7	28193.1	180362	123241	177443				93134.8
AT1G09520.1	LOCATED IN: chloroplast; EXPRESSED IN: 21 plant structures; EXPRESSED DURING: 12 growth stages; CONTAINS InterPro DOMAIN/s: Zinc finger, PHD-type, conserved site (InterPro:IPR019786); BEST Arabidopsis thaliana protein match is: PHD finger family protein (TAIR:AT3G17460.1); Has 56 Blast hits to 56 proteins in 17 species: Archae - 0; Bacteria - 2; Metazoa - 0; Fungi - 4; Plants - 46; Viruses - 0; O…	2.298	8.11	0.439182	0.742875	6	30	0	FALSE	High	Master Protein	20.381	6	55	260	28	8.41	18.34	6	0.283	0.708376	0.996195	0.997476	0.999737	60.4	213.3	26.3	40.71	3.49	17.71	50.3	57.7	103.2	201	203.7	214.6	18.5	25.1	26	91077.3	53394.5	135850	501658	405660	529585	48559.1	90248.9	52734	180637
AT3G10020.1	unknown protein; FUNCTIONS IN: molecular_function unknown; INVOLVED IN: response to oxidative stress, anaerobic respiration; LOCATED IN: cellular_component unknown; EXPRESSED IN: 23 plant structures; EXPRESSED DURING: 13 growth stages; Has 47 Blast hits to 47 proteins in 12 species: Archae - 0; Bacteria - 0; Metazoa - 1; Fungi - 0; Plants - 46; Viruses - 0; Other Eukaryotes - 0 (source: NCBI BLin…	2.292	9.454	0.441571	0.866363	5	30	0	FALSE	High	Master Protein	11.477	5	32	149	16.7	5.35	14.21	5	0.242	0.795674	0.996195	0.997476	0.999737	53.9	222.5	23.5	96.62	14.91	16.38	8.6	53.9	132.9	176.3	222.2	236.8	19.1	26.7	23.5		28043.8	108334	285993	287651	379825				20014.5
AT3G54760.1	dentin sialophosphoprotein-related	2.29	34.049	0.442297	0.0741209	26	36	0	FALSE	High	Master Protein	97.277	26	169	792	86.1	4.45	71.62	26	0.067	0.0146775	0.349159	0.997476	0.590326	18.4	273.6	8	126.04	39.48	42.43	18.7	11.5	135.4	129.3	300.8	278.4	12.5	5.2	8.2	37745.9	9268.13	245447	442683	824759	945592	17075.4			92625.3
AT1G51380.1	DEA(D/H)-box RNA helicase family protein	2.29	5.461	0.442586	0.99957	8	30	0	FALSE	High	Master Protein	28.076	10	216	392	44.3	8.03	105.25	10	0.419	0.761467	0.996195	0.997476	0.999737	78.5	187.2	34.3	51.13	21.11	69.26	82.7	105.4	32.1	134.1	197.2	200.6	88.1	23.7	36.1		20827.7		71457.8	83840.6	105671	49372.8			63429.3
AT1G17640.1	RNA-binding (RRM/RBD/RNP motifs) family protein	2.288	1.719	0.443238	0.41398	8	26	0	FALSE	High	Master Protein	22.814	8	66	369	40.2	5.96	23.21	8	1.331	0.139678	0.986325	0.997476	0.997568	137.1	103	59.9	77.57	30.7	58.67	140.7	16.6	192.7	58.5	105.7	107.6	61.2	61.5	155.6	314610	15686.7	313056	180138	259765	327607	198191	272695	388817	623977
AT1G27090.1	glycine-rich protein	2.282	5.851	0.445825	0.823923	7	25	0	FALSE	High	Master Protein	23.005	7	45	420	46	5.39	6.72	7	0.39	0.741498	0.996195	0.997476	0.999737	75	192.2	32.8	79.63	39.32	111.61	54.1	41.4	168.7	94.7	138.6	209.8	22	23.7	147	48212	13985.2	109334	116376	135868	254873	22237.9	41898.1	146471	95620.5
AT3G12380.1	actin-related protein 5	2.279	7.598	0.447203	0.998056	17	31	0	FALSE	High	Master Protein	46.526	17	75	724	83	5.38	27.99	17	0.3	0.972674	0.99672	0.997476	0.999737	62.9	209.6	27.6	41.58	37.55	6.07	36.2	90.3	72.9	114.7	242.9	249.5	32	32.6	29	18998	38437.5	43167.1	115117	222582	283185				59799.4
AT3G57660.1	nuclear RNA polymerase A1	2.278	7.046	0.447519	0.941265	38	29	0	FALSE	High	Master Protein	106.556	39	240	1670	187.5	6.33	90.94	39	0.323	0.888249	0.996195	0.997476	0.999737	66.2	204.7	29.1	8.42	14.68	8.23	78.8	67.6	69.3	214.2	217.4	165.3	26.4	30.4	30.6	42468	19058.9	29179.6	215677	167803	159257				114200
AT3G19450.1	GroES-like zinc-binding alcohol dehydrogenase family protein	2.274	20.256	0.449386	0.105403	11	43	0	FALSE	High	Master Protein	45.695	12	158	365	39.1	5.55	77.64	12	0.112	0.0742499	0.847504	0.997476	0.703184	29	258.3	12.7	103.77	26.81	47.03	17.7	25.3	117.5	179.6	225.3	305	4.7	11.1	13.7	55893.8	51622.3	340975	988599	989710	1.65981e+06		70581.7	42858.6	140607
AT4G26600.1	S-adenosyl-L-methionine-dependent methyltransferases superfamily protein	2.27	1.974	0.465344	0.649773	11	23	0	FALSE	High	Master Protein	49.846	15	205	671	75.5	5.99	84.98	15	1.15	0.211098	0.986325	0.997476	0.999737	129.8	112.9	57.2	59.97	33.75	23.53	240.6	81.2	106.7	77	144.6	92.8	43.6	47	66.5	74868.8	10869.8	9882.4	18805.4	43688	21207.3	4877.87	5877.26	6708.8	148490
AT3G12780.1	phosphoglycerate kinase 1	2.266	6.438	0.4528	0.423841	10	45	0	FALSE	High	Master Protein	61.583	18	230	481	50.1	6.24	126.35	18	0.352	0.746468	0.996195	0.997476	0.999737	70.1	199	30.9	46.37	18.89	24.77	39.4	73.1	107.3	207.7	154.7	226	32.3	22.4	37.3	139960	132739	277175	1.01708e+06	604563	1.09458e+06	166120	157682	148088	277587
AT5G60970.1	TEOSINTE BRANCHED 1, cycloidea and PCF transcription factor 5	2.266	14.035	0.45305	0.535916	3	9	0	FALSE	High	Master Protein	8.044	3	22	360	40.1	6.83	9.16	3	0.161	0.536783	0.996195	0.997476	0.999737	39.3	243.4	17.3	102.3	23.94	66.47	16.2	39	143	154.4	241.9	244	17.2	8.8	35.5			89817.5	183885	229830	287268				27747.2
AT3G27160.1	Ribosomal protein S21 family protein	2.262	2.482	0.454578	0.487326	2	9	0.002	FALSE	High	Master Protein	4.207	2	19	183	20.9	9.39	8.81	2	0.912	0.295396	0.996195	0.997476	0.999737	118.2	129.6	52.2	28.33	35.31	7.71	73.5	132.6	110.7	121.5	110.7	204.6	49	44.9	52.5	136306	125691	149298	310481	225731	517160	131573	165368	108752	270341
AT3G01160.1	FUNCTIONS IN: molecular_function unknown; INVOLVED IN: biological_process unknown; LOCATED IN: cytosol, nucleus; EXPRESSED IN: 22 plant structures; EXPRESSED DURING: 13 growth stages; CONTAINS InterPro DOMAIN/s: NUC153 (InterPro:IPR012580); Has 36638 Blast hits to 21323 proteins in 1057 species: Archae - 109; Bacteria - 2369; Metazoa - 13796; Fungi - 4858; Plants - 1657; Viruses - 489; Other Euka…	2.261	3.669	0.455073	0.709441	19	32	0	FALSE	High	Master Protein	46.779	19	112	713	81.4	4.89	42.82	19	0.616	0.444312	0.996195	0.997476	0.999737	97.9	158.8	43.3	16.9	33.09	11.05	103.6	88.4	123.9	92.5	184.7	168.1	45.8	41.4	51.6	39152.7	19146.2	36435.8	45874.2	89938.5	97925.2			20620.4	98910.1
AT5G24400.1	NagB/RpiA/CoA transferase-like superfamily protein	2.259	5.893	0.456085	0.803861	5	15	0	FALSE	High	Master Protein	10.318	5	22	325	35.6	7.77	11.65	5	0.383	0.832269	0.996195	0.997476	0.999737	74	193.2	32.8	41	15.66	89.85	67.9	40.3	96.2	164.8	177.2	220.7	30.1	13.6	89.2		8410.29	28546.2	92722.3	79569.9	122795	17793.2			55033.9
AT2G27040.1	Argonaute family protein	2.256	7.467	0.457401	0.596875	41	49	0	FALSE	High	Master Protein	141.344	41	510	924	102.8	8.88	202.8	41	0.302	0.603974	0.996195	0.997476	0.999737	63.1	208.9	28	57.62	15.75	59.95	56.2	55.3	139.1	156	185.9	214.5	16.2	24.9	51.8	179793	92601.4	331295	704370	669881	957306	59341.4	121054	179056	365181
AT5G19820.1	ARM repeat superfamily protein	2.256	24.965	0.457399	0.00669321	33	35	0	FALSE	High	Master Protein	126.501	33	370	1116	123.7	4.87	167.14	33	0.09	0.0391443	0.627123	0.997476	0.137557	24	265.4	10.6	100.47	13.95	18	23.5	15.5	99.5	203.3	260	263.5	10.3	10.4	14	126752	42325.5	431681	1.68011e+06	1.71488e+06	2.15348e+06	73636.7	95847.3	82403.3	279601
AT1G29880.1	glycyl-tRNA synthetase / glycine--tRNA ligase	2.253	4.863	0.458928	0.696397	20	32	0	FALSE	High	Master Protein	50.84	20	87	729	81.9	7.01	38.73	20	0.463	0.779664	0.996195	0.997476	0.999737	83.3	179.8	37	32.54	44.48	21.8	51	101.5	85.3	184.2	104	269.3	37.9	26.2	40.6	11512.7	11705	13991.5	57270.8	25795.1	82774.2	12383.8	11748.5	10227.5	22833.5
AT1G02330.1	CONTAINS InterPro DOMAIN/s: Hepatocellular carcinoma-associated antigen 59 (InterPro:IPR010756); Has 1239 Blast hits to 998 proteins in 204 species: Archae - 4; Bacteria - 71; Metazoa - 421; Fungi - 109; Plants - 87; Viruses - 5; Other Eukaryotes - 542 (source: NCBI BLink).	2.253	4.02	0.458816	0.732707	12	41	0	FALSE	High	Master Protein	36.957	12	120	279	32.3	6.7	65	12	0.56	0.786097	0.996195	0.997476	0.999737	92.9	165.8	41.2	42.39	32.29	76.46	86.4	63.8	144.4	154.2	127.8	234.5	3.9	46.6	38.3	374588	141196	455086	920823	604035	1385350		388150	176387	742933
AT4G16760.1	acyl-CoA oxidase 1	2.252	0.403	0.459133	0.000249354	14	29	0	FALSE	High	Master Protein	37.507	16	93	664	74.3	7.66	36.48	16	5.586	0.00296803	0.142861	0.997476	0.0145337	184.8	33.1	82.1	27.57	108.22	20.86	102.9	178.4	170.9	30.6	21.6	155.9	75.9	65.6	98.2	56109.9	42334.7	62232.3			111886	55291	66998	55743	114175
AT2G31970.1	DNA repair-recombination protein (RAD50)	2.251	2.639		0.930335	19	16	0	FALSE	High	Master Protein	46.872	19	48	1316	152.7	6.3	19.52	19	0.853	0.393236	0.996195		0.999737	114.6	134.4	50.9	82.52	48.33	49.34	123.4	192	13	74.3	144.6	213.7	20.5	54.8	63.9				17827.5	27698.3	50700.6				42626.1
AT2G05520.1	glycine-rich protein 3	2.25	1.218	0.459987	0.510191	5	48	0	FALSE	High	Master Protein	19.041	5	181	145	14.3	8.65	86.77	5	1.848	0.0722524	0.835997	0.997476	0.999737	151.1	81.8	67.1	32.7	6.61	29.1	159.1	177.8	89.6	81.7	93.1	86.1	50.4	70.7	91.6	1.8839e+08	1.07553e+08	7.70747e+07	1.33264e+08	1.21176e+08	138877045	86417442	1.66052e+08	1.21272e+08	3.73641e+08
AT3G56240.1	copper chaperone	2.247	3.829	0.461596	0.7664	6	60	0	FALSE	High	Master Protein	23.709	6	50	121	13	4.93	21.83	6	0.587	0.582426	0.996195	0.997476	0.999737	95.2	162.4	42.4	35.57	18.94	17.45	69.5	139	91.3	135.1	195.5	155.6	43	30.5	40.6	121300	127115	119054	338376	390660	385299	88938.9	98049.8	71012.6	250524
AT4G24220.1	NAD(P)-binding Rossmann-fold superfamily protein	2.247	5.325	0.475569	0.658512	8	24	0	FALSE	High	Master Protein	20.407	8	61	388	44.2	5.2	20.37	8	0.422	0.775219	0.996195	0.997476	0.999737	78.7	186.4	35	56.62	34.79	80.97	36	74.8	124.7	125.1	177.2	253.3	8.5	67	33.3	6994.92		41570	79088.7	80889.3	158282				32788.2
AT5G22330.1	P-loop containing nucleoside triphosphate hydrolases superfamily protein	2.246	24.574	0.46178	0.346516	22	63	0	FALSE	High	Master Protein	80.987	22	165	458	50.3	5.92	64.87	22	0.091	0.185432	0.986325	0.997476	0.968837	24.2	265	10.8	110.13	30.3	18.77	12.5	24.5	113.8	155.9	267.8	290.8	9.8	10.9	14		10568.5	112868	294909	405417	554888				34763.6
AT1G16350.1	Aldolase-type TIM barrel family protein	2.246	8.256	0.462038	0.773553	11	25	0	FALSE	High	Master Protein	33.759	11	63	502	54	6.48	23.72	11	0.272	0.994628	0.998929	0.997476	0.999737	58.6	215.3	26.1	40.03	27.22	28.41	62.4	29.1	69.1	229.4	276.3	157	31.4	17.4	27.8			23734.4	171222	164581	115841				67061.3
AT3G63490.1	Ribosomal protein L1p/L10e family	2.244	10.528	0.462906	0.607742	15	41	0	FALSE	High	Master Protein	50.316	15	174	346	37.6	9.26	75.45	15	0.213	0.523326	0.996195	0.997476	0.999737	48.9	229.3	21.8	57.57	44.77	77.41	19.4	53.7	76.3	274.1	101.9	252.2	21.2	24	77.2		32650.3	71532.2	551102	154533	501296		33937.5	116434	56015.4
AT4G15550.1	indole-3-acetate beta-D-glucosyltransferase	2.24	6.3	0.464675	0.851818	5	12	0	FALSE	High	Master Protein	14.384	5	37	474	53.8	5.2	14.13	5	0.356	0.795765	0.996195	0.997476	0.999737	70.4	198.1	31.4	77.72	11.1	49.37	26	67.2	149.4	215	189	172.7	38.3	12.3	30	20984.2	27719.1	87684.1	239219	167810	189985	44761.1	19713.7		41618.6
AT4G05160.1	AMP-dependent synthetase and ligase family protein	2.237	1.695		0.427198	10	24	0	FALSE	High	Master Protein	19.128	10	36	544	59.8	8.46	13.46	10	1.32	0.15229	0.986325		0.999737	136.1	103.1	60.8	30.35	49.65	28.67	161.8	151.6	87.1	43.8	114.8	138.2	67.8	86.8	48.1						40343.5				68803.7
AT5G38840.1	SMAD/FHA domain-containing protein	2.234	15.426	0.467511	0.138176	24	38	0	FALSE	High	Master Protein	85.323	24	200	735	82.1	5.12	70.39	24	0.145	0.144389	0.986325	0.997476	0.784068	35.9	248	16.1	91.25	23.2	42.23	23.7	36.5	129.3	163.6	254.5	252.1	17	6.9	16.3	68956.4	61493.6	340790	817362	1.01479e+06	1.24574e+06	77340.9		53545	170404
AT2G06210.1	binding	2.232	8.427	0.468354	0.277203	37	40	0	FALSE	High	Master Protein	118.546	37	378	1091	124	5.33	156.09	37	0.265	0.49193	0.996195	0.997476	0.933524	57.4	216.8	25.7	51.63	20.96	25.26	52.1	56.6	123.4	151.4	213.6	230.4	17.6	25.3	29.6	238490	132209	410348	954723	1.07448e+06	1.43635e+06	111757	205724	141637	473005
AT1G12140.1	flavin-monooxygenase glucosinolate S-oxygenase 5	2.232	4.913	0.468123	0.900182	3	11	0.001	FALSE	High	Master Protein	4.9	3	8	459	52.1	6.19	2.9	3	0.454	0.647699	0.996195	0.997476	0.999737	82.2	181	36.8	38.99	28.69	47.64	51.5	74.4	113	163.9	153.1	252.3	33.3	43.6	14.8			36059.7	99157	73938.4	150983				44892.6
AT1G54080.2	oligouridylate-binding protein 1A	2.231	2.269	0.468464	0.16001	7	34	0	FALSE	High	Master Protein	45.98	12	186	430	47.8	7.36	70.64	12	0.984	0.216262	0.986325	0.997476	0.827382	121.7	123.7	54.5	65.88	15.27	63.13	117.5	35.8	183.4	99.2	119.4	135.1	52.6	37	120	101744	9988.89	115400	107140	103548	150605	61019	45904.2	108811	201793
AT1G20410.1	Pseudouridine synthase family protein	2.226	5.841	0.471027	0.854728	14	37	0	FALSE	High	Master Protein	41.118	14	69	504	56.5	6.96	25.8	14	0.381	0.748584	0.996195	0.997476	0.999737	73.6	193.3	33.1	79.99	19.48	18.86	65.6	35.9	176.5	145	172.2	213.4	25.3	29.5	36.6	50920.5	14221.8	99540.7	155035	146875	225629	28394.4	45373		100992
AT3G17880.1	tetraticopeptide domain-containing thioredoxin	2.225	3.018		0.9498	3	10	0	FALSE	High	Master Protein	7.471	3	10	380	42.8	5.72	2.46	3	0.737	0.460887	0.996195		0.999737	106.9	145	48.1	22.88	10.97	39.35	103.9	71.3	113.2	131	162.1	140.9	46.7	86.1	44.9					43008.9					49736.7
AT1G76680.2	12-oxophytodienoate reductase 1	2.224	16.17	0.471855	0.518216	9	37	0	FALSE	High	Master Protein	57.027	15	175	397	44	7.5	68.97	15	0.138	0.334008	0.996195	0.997476	0.999737	34.4	250.1	15.5	106.7	9.03	17.87	30.6	21.8	151.6	196.5	235.2	222.3	11.6	13.7	16.6	36068.4	13305.7	172675	424442	405412	459498	5562.27	12478.8	11871.6	95058.7
AT1G32810.2	RING/FYVE/PHD zinc finger superfamily protein	2.219	27.837		0.19141	20	27	0	FALSE	High	Master Protein	60.882	20	107	1068	117.5	7.85	38.86	20	0.08	0.238769	0.986325		0.873062	21.4	268.9	9.7	37.29	56.42	56.58	26.1	25.2	12	95	316.1	376.3	10.8	27.2	11.4				72069.3	236642	349056				35238.9
AT5G12410.1	THUMP domain-containing protein	2.216	11.697	0.475681	0.112889	19	58	0	FALSE	High	Master Protein	66.583	19	261	376	41.9	5.31	99.88	19	0.189	0.264482	0.986325	0.997476	0.712534	44.6	235.3	20.1	78.45	12.69	25.97	31.2	42.1	126.7	181	222.1	231.4	18.2	28.4	19	145504	103885	445173	1.20522e+06	1.18035e+06	1.52368e+06	101527	253332	89865.7	299202
AT1G14510.1	alfin-like 7	2.215	6.916	0.476121	0.20074	3	19	0	FALSE	High	Master Protein	11.19	5	81	252	28.3	6.29	47.3	5	0.32	0.656817	0.996195	0.997476	0.885408	65.6	204.8	29.6	45.5	21.44	24.99	48.5	67	116.6	146.7	209.2	225.4	21	30.2	35.3	482982	345912	859760	2.02547e+06	2.33356e+06	3.1146e+06	283419	577289	399765	976860
AT1G18610.1	Galactose oxidase/kelch repeat superfamily protein	2.209	15.47	0.491806	0.501672	18	38	0	FALSE	High	Master Protein	49.926	18	79	556	60.8	6.37	30.7	18	0.143	0.495952	0.996195	0.997476	0.999737	35.5	248.5	16.1	86.76	28.62	41.89	30.7	21.9	104.8	174.7	214.8	304	24.1	13.9	11.1	17241.2	5739.87	80732.6	259759	253851	446869				65645.5
AT2G32950.1	Transducin/WD40 repeat-like superfamily protein	2.206	5.43	0.4802	0.852957	15	29	0	FALSE	High	Master Protein	38.805	15	65	675	76.1	6.84	19.42	15	0.406	0.737059	0.996195	0.997476	0.999737	76.6	188.6	34.7	25.14	68.19	27.79	62.2	85.5	104.4	266.3	210.4	40.6	38.7	57.3	34.6			24970.4	141558	83769.1					47611.5
AT2G26060.1	Transducin/WD40 repeat-like superfamily protein	2.205	4.684	0.480698	0.921998	7	25	0	FALSE	High	Master Protein	17.845	7	23	352	39.1	4.97	10.38	7	0.471	0.634405	0.996195	0.997476	0.999737	83.8	178.1	38	69.48	44.87	13.7	16.7	89.5	116.3	100.7	190.2	267.7	44.6	33.8	40.6		20165.6	37260.1	61192.1	92202.5	160804	28465.1		20010.4	14611.7
AT2G31660.1	ARM repeat superfamily protein	2.202	2.759	0.482018	0.957137	17	20	0	FALSE	High	Master Protein	53.277	19	107	1040	119.2	4.89	43.96	19	0.798	0.332805	0.996195	0.997476	0.999737	110.8	138.8	50.3	57.51	107.76	77.84	56.6	45.1	125.6	69.5	70.9	416.9	72.7	25.7	17			41794.9	19388.6	31554.5	273147				53974.5
AT3G44890.1	ribosomal protein L9	2.202	3.295	0.482317	0.651287	10	47	0	FALSE	High	Master Protein	42.298	10	192	197	22.1	9.67	87.43	10	0.668	0.619491	0.996195	0.997476	0.999737	101.7	152.2	46.2	101.87	63.17	78.03	20.4	216	65.3	97.7	92.2	258.5	25.3	29.7	94.9	162933	906012	389819	1.10605e+06	832907	2.89195e+06	299286	483363	871097	332121
AT3G52100.1	RING/FYVE/PHD-type zinc finger family protein	2.199	13.721	0.482418	0.641387	21	34	0	FALSE	High	Master Protein	63.03	22	134	696	77.4	8.54	56.41	22	0.16	0.499323	0.996195	0.997476	0.999737	39	243.3	17.7	57.93	39.7	11.41	26.1	42.9	83.3	126	297	267.4	16.8	21.1	19.5	17333.9	22109.8	67353.2	194174	379857	420483				61541.1
AT1G51450.1	TRAUCO	2.195	7.428	0.485436	0.932316	13	28	0	FALSE	High	Master Protein	34.728	13	79	509	55.5	4.61	37.35	13	0.295	0.940617	0.996195	0.997476	0.999737	62	209.8	28.2	84.43	55.03	49.95	19	71.4	156.8	70.2	241.5	261.3	32.5	11.4	35.9		17242	76831.4	40247.1	178963	239949	19374.1			25438.1
AT1G08600.2	P-loop containing nucleoside triphosphate hydrolases superfamily protein	2.192	7.561	0.486768	0.655468	23	18	0	FALSE	High	Master Protein	56.011	24	90	1479	168.1	5.5	47.06	24	0.29	0.985209	0.996806	0.997476	0.999737	61.2	210.9	27.9	69.31	52.58	56.59	52.2	19.4	96.9	125.7	344.5	179.9	13.8	23.8	43.9			32472.9	99908.5	234737	129543				64119.9
AT5G17000.1	Zinc-binding dehydrogenase family protein	2.18	13.285	0.49256	0.578386	4	30	0	FALSE	High	Master Protein	20.68	9	44	345	38.1	6.93	18.16	9	0.164	0.618864	0.996195	0.997476	0.999737	39.7	242.1	18.2	73.03	12.67	35.75	40	94.5	21.5	194.3	244.5	244	18.4	14.3	28.5		38442.6		213085	213960	264591	21181.3			63226.1
AT4G04885.1	PCF11P-similar protein 4	2.179	12.839	0.492979	0.587163	15	19	0	FALSE	High	Master Protein	38.521	15	77	808	89.2	6.3	30.66	15	0.17	0.577426	0.996195	0.997476	0.999737	40.8	240.5	18.7	91.01	47.83	72.89	22.7	43.2	139.3	97.9	254.4	290.9	19.8	28.2	3.6			82888	110460	229115	324582				36881.2
AT5G63180.1	Pectin lyase-like superfamily protein	2.178	0.519	0.493663		4	17	0	FALSE	High	Master Protein	14.645	6	39	432	47.9	6.89	20.35	6	4.196	0.00415767	0.172519	0.997476		176.7	42.1	81.2	45.83	66.49	43.14	261.5	167.5	100.5	39.9	91.7	25.5	98.5	38	76.9	87111.6	28497.7								172771
AT3G56190.1	alpha-soluble NSF attachment protein 2	2.172	9.712	0.496523	0.575201	15	57	0	FALSE	High	Master Protein	47.072	15	166	289	32.7	5.33	71.95	15	0.224	0.403227	0.996195	0.997476	0.999737	50.6	226.1	23.3	69.43	18.88	6.3	48.7	33.3	121.4	166.3	217.8	244	22.4	21.6	24.4	118553	36054.8	214755	557668	582738	809040	64350	85104.6	58441.8	235130
AT5G44340.1	tubulin beta chain 4	2.171	6.734	0.496846	0.835153	3	46	0	FALSE	High	Master Protein	84.153	16	346	444	49.8	4.86	144.3	16	0.322	0.74981	0.996195	0.997476	0.999737	65.8	204	30.3	109.87	38.53	43.84	6.7	64.7	201.2	245.7	106.5	200.7	32.3	12.3	29.8		64396.8	284838	659417	222464	516815	75374.3		63647.9	25983
AT2G18750.2	Calmodulin-binding protein	2.165	20.841	0.499596	0.427362	19	33	0	FALSE	High	Master Protein	59.467	20	95	622	70.2	5.6	46.65	20	0.104	0.273365	0.995809	0.997476	0.999737	27.1	260.4	12.5	90.26	64.37	50.89	10	23	67.8	109.6	221.2	431.9	6.9	18.9	10.6			61291	205343	342300	841427				28354
AT2G39940.1	RNI-like superfamily protein	2.161	13.05	0.501896	0.643132	17	31	0	FALSE	High	Master Protein	47.176	17	114	592	67.6	6.42	51.29	17	0.166	0.50179	0.996195	0.997476	0.999737	40	241.5	18.5	87.6	14.52	5.15	29.4	33.8	128.3	199.9	257.2	203.9	16.8	15.6	15.2	27271.9	19639.2	131101	387128	395541	387343	16871.5		13683	81937.1
AT1G06760.1	winged-helix DNA-binding transcription factor family protein	2.161	5.312	0.50163	0.366948	8	29	0	FALSE	High	Master Protein	32.149	10	129	274	28.9	10.77	71.02	10	0.407	0.890179	0.996195	0.997476	0.989858	76.5	188.1	35.4	64.15	59.14	65.09	82	27.2	128.8	57.9	201.5	252.6	37.9	25.2	86.8	433920	64255.2	495393	417836	1.17238e+06	1.82108e+06	278615	261048	513652	860609
AT2G18760.1	chromatin remodeling 8	2.159	1.958	0.502596	0.897493	10	12	0	FALSE	High	Master Protein	22.975	10	33	1187	133.5	7.2	8.77	10	1.103	0.255282	0.986325	0.997476	0.999737	126.6	114.8	58.6	18.65	16.48	83.52	102.6	144.7	145	131.2	98.7	135.4	67	1.9	73.6	3.1936e+06	2299386	3.27933e+06	5.62291e+06	3376212	5.73718e+06	3.02015e+06	114276	2.56045e+06	6.33398e+06
AT5G02770.1	unknown protein; Has 469 Blast hits to 336 proteins in 126 species: Archae - 0; Bacteria - 54; Metazoa - 249; Fungi - 22; Plants - 47; Viruses - 0; Other Eukaryotes - 97 (source: NCBI BLink).	2.158	4.531	0.503042	0.419453	14	50	0	FALSE	High	Master Protein	59.37	14	298	214	22.8	6.96	114.28	14	0.476	0.949072	0.99672	0.997476	0.999737	84.2	176.8	39	38.34	24.62	15.46	61.4	84.4	130.7	121.6	201.9	177.1	35.8	39.1	48	926132	650172	1.43347e+06	2.52858e+06	3.34933e+06	3.63944e+06	780283	1.164e+06	801250	1.83683e+06
AT4G26000.1	RNA-binding KH domain-containing protein	2.154	7.476	0.505404	0.171865	21	52	0	FALSE	High	Master Protein	81.939	21	324	495	54	5.02	145.04	21	0.288	0.56217	0.996195	0.997476	0.847104	60.8	211	28.2	78.37	13.76	86.12	56.3	37.5	161.1	158.4	195.3	207.9	4.7	26.1	52.6	341057	112660	719362	1.34054e+06	1319578	1.74039e+06		309382	349717	685898
AT3G03250.1	UDP-GLUCOSE PYROPHOSPHORYLASE 1	2.151	6.586	0.506555	0.870471	5	29	0	FALSE	High	Master Protein	28.058	11	44	469	51.7	6.13	16.4	11	0.327	0.897341	0.996195	0.997476	0.999737	66.3	202.9	30.8	57.22	19.51	53.05	23.6	62.1	90.5	170.2	190.2	246.3	28.9	25.4	62.9		29246.5	60618.3	216106	192708	309238	38557.6		64779.1	43065.6
AT2G30620.1	winged-helix DNA-binding transcription factor family protein	2.148	4.475	0.508135	0.427421	12	36	0	FALSE	High	Master Protein	55.734	14	284	273	28.5	10.83	145.91	14	0.48	0.941397	0.996195	0.997476	0.999737	84.5	176.1	39.4	88.55	23.8	65.46	77.6	22.9	192.2	114.2	161.7	186.4	36.1	24.6	84.3	1.38312e+06	200662	2.48871e+06	2.80395e+06	3.16722e+06	4.52462e+06	917493	857769	1.66609e+06	2.74318e+06
AT4G15930.1	Dynein light chain type 1 family protein	2.144	19.242	0.510339	0.435698	4	34	0	FALSE	High	Master Protein	11.798	4	31	123	13.8	8.59	11.54	4	0.111	0.321975	0.996195	0.997476	0.999737	28.7	257.9	13.4	110.71	21.33	78.02	12.8	126.2	27.9	171.6	259.8	250.6	13	6.2	31.9		65669.7		240870	290991	347883				25783.6
AT3G20650.1	mRNA capping enzyme family protein	2.142	5.032	0.511382	0.995129	11	39	0	FALSE	High	Master Protein	34.256	11	112	370	42.2	6.23	40.03	11	0.426	0.952075	0.99672	0.997476	0.999737	78.6	184.7	36.7	19.86	14.59	10.47	79.8	71.2	103.7	146.7	187.6	194.1	36.1	37.3	43.7	179579	81752.9	169511	454494	463786	594578	114407	164781	104178	356166
AT1G52740.1	histone H2A protein 9	2.138	7.853	0.513303	0.155258	4	39	0	FALSE	High	Master Protein	17.696	5	279	134	14.3	10.29	146.66	5	0.272	0.514335	0.996195	0.997476	0.823744	58.3	214.4	27.3	60.5	13.02	51.83	53.1	43.7	125.7	164.3	195.1	213.5	24.8	24	55.7	726025	301261	1.24854e+06	3.09452e+06	2.93178e+06	3.97605e+06	481630	641156	851786	1.43995e+06
AT1G52380.1	NUP50 (Nucleoporin 50 kDa) protein	2.137	13.422	0.513876	0.0434574	14	33	0	FALSE	High	Master Protein	54.068	14	170	440	46.6	4.92	80	14	0.159	0.180767	0.986325	0.997476	0.461858	38.7	243.2	18.1	79.57	17.27	37.61	38.4	25.6	112.2	176.5	243.4	241.4	18	14.9	29.7	262649	87550	557131	1.66183e+06	1.82909e+06	2.24724e+06	178059	190274	227211	520922
AT3G07170.1	Sterile alpha motif (SAM) domain-containing protein	2.135	2.965	0.514748	0.738168	10	50	0	FALSE	High	Master Protein	43.18	10	445	203	22.7	9.66	222.02	10	0.72	0.553749	0.996195	0.997476	0.999737	105	145.8	49.2	13.61	21.72	15.99	91.5	120	111.6	104.5	158.7	154.9	44.8	52.3	61.7	4.54089e+06	3.04222e+06	4.02278e+06	7.14328e+06	8.65937e+06	1.04734e+07	3.22004e+06	5.14391e+06	3.42028e+06	9.0061e+06
AT4G02270.1	root hair specific 13	2.134	1.617	0.515363	0.0729393	5	39	0	FALSE	High	Master Protein	13.66	5	37	165	18.1	9.11	14.99	5	1.319	0.132817	0.982754	0.997476	0.586137	134.7	102.1	63.1	48.27	12.99	26.91	95.2	226.1	116	87.9	79.9	103	54.4	53.7	83.9	59124	93204.1	60154.4	84188	60133.7	107531	58734	72658.8	73079.1	152343
AT1G04400.1	cryptochrome 2	2.133	2.404		0.842732	14	31	0	FALSE	High	Master Protein	40.665	15	94	612	69.4	5.99	37.17	15	0.887	0.371844	0.996195		0.999737	115.6	130.2	54.2	21.78	56.48	75.62	72.8	113	91.6	103.2	250.2	100.9	42.9	21.8	103.6				13835.5	58429.1	25807.7				30656
AT3G07790.1	DGCR14-related	2.132	2.183	0.516124	0.437065	19	43	0	FALSE	High	Master Protein	50.59	19	147	508	56.8	9.06	62.45	19	0.977	0.261896	0.986325	0.997476	0.999737	120.4	123.2	56.4	48.69	24.74	12.75	58.6	170.9	116.6	109.4	119.4	170.8	43.9	55.7	54.7	128269	188546	185571	325911	287418	509598	112859	241995	121520	254401
AT2G19120.1	P-loop containing nucleoside triphosphate hydrolases superfamily protein	2.128	1.618	0.517977		6	17	0	FALSE	High	Master Protein	39.21	16	70	1090	121.4	8.13	25.8	16	1.316	0.172817	0.986325	0.997476		134.5	102.3	63.2	170.76	91.07	79.54	870.8	3.1	5.2	8.6	0.6	3.9	4.8	2.4	0.6	3355521									6.65512e+06
AT4G34150.1	Calcium-dependent lipid-binding (CaLB domain) family protein	2.127	5.023	0.518865	0.722508	5	28	0	FALSE	High	Master Protein	10.873	5	29	247	27	7.39	8.2	5	0.423	0.798007	0.996195	0.997476	0.999737	78.3	184.9	36.8	49.3	28.51	114.6	56.2	65.7	133	100.9	155.1	182.9	16.1	30.9	159.3	16731.9		28777.1		50778.1	74170.7	6923.45		53022.1	33184.9
AT1G70730.3	Phosphoglucomutase/phosphomannomutase family protein	2.122	1.746	0.529363	0.131335	6	30	0	FALSE	High	Master Protein	42.048	15	83	662	72.5	7.12	33.51	15	1.215	0.176106	0.986325	0.997476	0.765656	130.8	107.6	61.6	18.89	108.18	24.67	85.4	87.8	61.1	68.9	70.3	416.8	40.2	43.2	26.3		18478.7				233845				69780.8
AT1G17210.1	IAP-like protein 1	2.12	17.13	0.522465	0.0860371	25	32	0	FALSE	High	Master Protein	91.615	26	221	958	103	4.97	77.31	26	0.124	0.0967937	0.917127	0.997476	0.636409	31.4	253.8	14.8	86.63	17.41	79.31	21.3	30.2	102.3	185.6	262.5	244.3	5.9	14.3	33.7	58630.2	52115.1	268180	941289	1.06243e+06	1.22509e+06		73744	134179	155400
AT1G77710.1	CONTAINS InterPro DOMAIN/s: Ubiquitin-like, Ufm1 (InterPro:IPR005375); Has 244 Blast hits to 244 proteins in 106 species: Archae - 0; Bacteria - 0; Metazoa - 149; Fungi - 0; Plants - 47; Viruses - 0; Other Eukaryotes - 48 (source: NCBI BLink).	2.111	9.933	0.526787	0.800878	3	32	0.001	FALSE	High	Master Protein	6.688	3	29	93	9.9	9.25	19.55	3	0.213	0.749735	0.996195	0.997476	0.999737	48.6	228.4	23	105.58	31.69	29.48	5.3	39.5	115.6	181.7	307.2	185.8	17.2	28.9	18.7		12026.8	83643.2	246170	336164	251914				10528.7
AT4G16143.1	importin alpha isoform 2	2.109	9.244	0.527666	0.108909	15	57	0	FALSE	High	Master Protein	92.475	24	378	535	58.9	5.1	154.32	24	0.228	0.380122	0.996195	0.997476	0.704675	51.2	224.5	24.3	54.14	18.6	19.94	49.5	51.5	119.3	160.6	225.5	227.4	24.4	24.7	17	282568	150499	509945	1.3012e+06	1.45806e+06	1.82169e+06	202188	283826	103069	577634
AT1G48600.2	S-adenosyl-L-methionine-dependent methyltransferases superfamily protein	2.101	13.826		0.386502	3	18	0	FALSE	High	Master Protein	23.993	8	81	491	56	5.19	34.76	8	0.152	0.55867	0.996195		0.997568	37.2	245	17.7	41.71	88.13	68.96	43.1	17.7	41.4	11.7	272.3	420.3	17.9	56	19.7					132506	253438				37816
AT1G33790.2	jacalin lectin family protein	2.1	5.381	0.53271	0.785787	18	35	0	FALSE	High	Master Protein	43.72	18	81	745	81.8	6.65	30.18	18	0.39	0.732891	0.996195	0.997476	0.999737	74.3	190.3	35.4	34.86	12.1	30.32	46	70.2	95.2	174.9	179.8	217.1	33.4	52.5	30.9		15485.9	41031	142976	117328	175467	22544.2	30323.2	8476.46	54193.3
AT5G60990.1	DEA(D/H)-box RNA helicase family protein	2.099	1.818	0.533136	0.505344	17	40	0	FALSE	High	Master Protein	66.473	18	274	456	51.1	8.94	137.53	18	1.154	0.231755	0.986325	0.997476	0.999737	128.1	110.9	61	13.73	11.14	3.6	141.8	107.5	125.8	109	129.9	106.6	59.9	61.9	57.6	483950	187374	312045	512518	487498	482768	296400	419412	207522	959835
AT2G22230.1	Thioesterase superfamily protein	2.099	0.591		0.00687728	3	25	0	FALSE	High	Master Protein	19.673	5	105	220	24.2	8.48	49.39	5	3.549	0.00583185	0.21053		0.138164	170.6	48.1	81.3	38.51	133.58	16.42	96.6	108.4	189.7	289.6	21.6	30.6	51.7	64.5	47.3				72144.9						34663
AT5G06600.1	ubiquitin-specific protease 12	2.098	18.686	0.533821	0.345175	27	44	0	FALSE	High	Master Protein	138.307	51	347	1116	130.5	5.77	178.44	51	0.112	0.14945	0.986325	0.997476	0.967356	28.9	257.3	13.8	113.37	20.39	60.48	15.2	25	133.6	185.1	222.7	277.8	6.3	11.9	22.4	25996.5	21603.6	201880	546944	527433	814937			39977.6	65142.5
AT1G04080.3	Tetratricopeptide repeat (TPR)-like superfamily protein	2.09	11.363	0.537702	0.0667458	29	37	0	FALSE	High	Master Protein	108.656	29	451	823	91.1	4.98	210.5	29	0.184	0.248749	0.986325	0.997476	0.572606	43.4	235.9	20.8	81.38	15.22	36.26	41.9	26.7	123.7	182.4	227.9	247.4	9.7	20.1	20.3	753221	244867	1.61451e+06	4.5151e+06	4.5009e+06	6.05591e+06	248344	714719	397856	1.49389e+06
AT2G29450.1	glutathione S-transferase tau 5	2.09	39.314	0.537783	0.151303	8	42	0	FALSE	High	Master Protein	25.762	8	61	224	26	5.55	21.51	8	0.053	0.0133557	0.343049	0.997476	0.81837	14.8	278.1	7.1	99.99	26.87	63.14	15.9	8.8	62.2	179.5	299.5	301.7	6.1	7.6	18.6			62991.2	409648	545418	680927			16933	52317.3
AT1G75510.1	Transcription initiation factor IIF, beta subunit	2.089	11.449	0.538216	0.357339	12	53	0	FALSE	High	Master Protein	54.229	12	149	261	29.7	6.92	47.83	12	0.182	0.244566	0.986325	0.997476	0.982195	43.1	236.3	20.6	99.1	16.99	21.43	43.1	11.1	127.1	175.7	236.4	243.1	25.9	20.6	16.9	124478	11638.5	281238	736898	791019	1.00809e+06	114266	122223	45821.5	260449
AT3G14600.1	Ribosomal protein L18ae/LX family protein	2.088	2.773	0.539092	0.303377	4	60	0	FALSE	High	Master Protein	45.848	13	326	178	21.3	10.35	176.39	13	0.753	0.378001	0.996195	0.997476	0.955482	106.9	141.9	51.2	4.53	10.98	86.35	100.4	95.1	91.8	126.3	117.1	144.9	45.5	30	148.8	120428	52918.9	77831.8	185538	149258	214652	52631.2	44370.6	199443	238849
AT5G39570.1	FUNCTIONS IN: molecular_function unknown; INVOLVED IN: biological_process unknown; LOCATED IN: cytosol, nucleus; EXPRESSED IN: 25 plant structures; EXPRESSED DURING: 14 growth stages; BEST Arabidopsis thaliana protein match is: glycine-rich protein (TAIR:AT3G29075.1); Has 30201 Blast hits to 17322 proteins in 780 species: Archae - 12; Bacteria - 1396; Metazoa - 17338; Fungi - 3422; Plants - 5037;…	2.087	2.21	0.539121	0.608419	11	46	0	FALSE	High	Master Protein	44.348	11	170	381	43.5	4.78	51.07	11	0.945	0.31742	0.996195	0.997476	0.999737	118.2	125.2	56.6	26.21	16.04	42.24	76.4	128	124	131.3	150.5	108.8	35.3	59.4	86.2	213841	178102	252156	506113	463047	414723	143037	329752	269565	424117
AT3G62310.1	RNA helicase family protein	2.086	5.24	0.539741	0.56736	16	47	0	FALSE	High	Master Protein	132.482	31	649	726	82.6	7.31	303.91	31	0.398	0.868413	0.996195	0.997476	0.999737	75.2	188.8	36	37.5	23.49	40	45.3	80.2	101.5	135.4	201.4	217.2	24.4	38.4	56.1	183178	163377	298185	754163	895287	1.19607e+06	143142	308286	253459	363304
AT5G01600.1	ferretin 1	2.079	14.799	0.543349	0.551663	6	30	0	FALSE	High	Master Protein	25.672	7	76	255	28.2	6.11	30.25	7	0.141	0.493297	0.996195	0.997476	0.999737	34.9	248.3	16.8	92.92	44.25	17.54	19.8	124.3	36.9	262.6	289.3	108.8	23.4	17.2	17.7		46683.3	10863.6	280428	256301	112230	17824.6			31605.7
AT2G44440.1	Emsy N Terminus (ENT) domain-containing protein	2.076	5.08	0.56367	0.903451	9	31	0	FALSE	High	Master Protein	26.194	9	58	429	47.4	8.6	17.94	9	0.409	0.749183	0.996195	0.997476	0.999737	76.4	186.9	36.8	27.64	72.09	15.39	54.9	94.4	92.4	32.8	226.1	276.4	44.9	33.8	44.5		16362.3			84355.3	127799				36934.5
AT3G15000.1	cobalt ion binding	2.074	3.912	0.546375	0.703244	3	9	0	FALSE	High	Master Protein	7.506	3	32	395	42.8	9.33	11.53	3	0.53	0.559602	0.996195	0.997476	0.999737	89.1	168	42.9	58.14	16.17	14.71	81.5	42.8	146.8	152.7	153.7	200.5	39.3	47.2	35.5	31850.7		55257.3	109029	87541.8	141541	10764.4	48503.6	15887.2	83725.9
AT3G21270.1	DOF zinc finger protein 2	2.073	1.249	0.546615	0.0287686	4	18	0	FALSE	High	Master Protein	7.356	4	16	204	22.5	9.22	7.4	4	1.661	0.084613	0.881158	0.997476	0.382441	143.9	86.7	69.4	80.51	126.71	59.97	37.4	202	79.3	47.8	359.2	30.8	80	38.3	25.1		47181.3			180569					33928.2
AT5G14050.1	Transducin/WD40 repeat-like superfamily protein	2.072	8.653		0.526152	10	18	0	FALSE	High	Master Protein	24.527	10	76	546	61	5.6	43.05	10	0.239	0.793725	0.996195		0.999737	53	221.4	25.6	57.69	7.86	40.22	53.8	20.3	78.9	196.8	224.5	227.8	25.9	47.7	24.2				124300	113153	142252				48880.3
AT1G75670.1	DNA-directed RNA polymerases	2.07	1.267	0.548645	0.297359	5	26	0	FALSE	High	Master Protein	12.056	5	32	196	22.3	8.95	11.37	5	1.634	0.0682146	0.835997	0.997476	0.955397	143.2	87.6	69.2	50.29	36.3	32.32	214.6	123	77.9	70.7	75.3	130.8	59.4	53.5	94.9	51705.6			18595.1	10395.2	29107.2	9052.78	10782.9	26293.6	123349
AT1G01800.1	NAD(P)-binding Rossmann-fold superfamily protein	2.067	14.005	0.550018	0.601414	11	49	0	FALSE	High	Master Protein	33.612	12	102	295	31.6	5.39	50.76	12	0.148	0.434748	0.996195	0.997476	0.999737	36.3	246.1	17.6	67.01	16.62	34.85	30.9	33.6	93.3	193.3	227.9	269.8	16.3	11.5	23.3	26538.8	18881.7	88973.2	381397	358840	526254			21373.5	87744
AT5G51280.1	DEAD-box protein abstrakt, putative	2.065	2.605	0.551109	0.84936	39	67	0	FALSE	High	Master Protein	148.312	39	708	591	65.8	6.68	331.02	39	0.793	0.474599	0.996195	0.997476	0.999737	109.3	137.8	52.9	18.05	17.27	36.7	80.7	115	108.9	113.2	137.4	160.5	52.7	44.6	87.1	1.48716e+06	1.08289e+06	1.4587e+06	2.87338e+06	2.78437e+06	4.02921e+06	1.40836e+06	1.62943e+06	1.79366e+06	2.94953e+06
AT1G49480.1	related to vernalization1 1	2.063	6.302	0.551981	0.880543	7	58	0	FALSE	High	Master Protein	56.918	17	545	226	25.8	9.13	364.55	17	0.327	0.86078	0.996195	0.997476	0.999737	66.1	201.9	32	29.6	30.41	22.87	74.2	45.3	83.9	128.9	238.9	226.5	40.8	35.9	25.5	126871	38305.1	103472	298528	462836	543658	93135.1	112809	40256.1	259222
AT4G34200.1	D-3-phosphoglycerate dehydrogenase	2.062	3.274	0.552942	0.407425	16	32	0	FALSE	High	Master Protein	42.416	16	125	603	63.3	6.58	53.16	16	0.63	0.415155	0.996195	0.997476	0.997568	97.6	155	47.4	78.43	59.24	83.83	23.2	70.8	148.9	96.3	112.4	266.1	28.5	34.3	119.6		30233.1	100891	110264	115170	338005	25517.8	31975.2	124583	42847.4
AT4G36730.1	G-box binding factor 1	2.059	9.148	0.554579	0.246767	6	18	0	FALSE	High	Master Protein	27.758	6	85	315	33.9	6.43	25.1	6	0.225	0.370431	0.996195	0.997476	0.91695	50.6	224.8	24.6	68.14	10.29	46.21	48	41.5	131.5	178.6	213.2	216	13	23.3	35	193903	86468	404512	1.04166e+06	992321	1245906	75224	158169	163925	402879
AT2G19540.1	Transducin family protein / WD-40 repeat family protein	2.058	13.818	0.553312	0.62465	11	27	0	FALSE	High	Master Protein	32.579	11	82	469	51.4	5.06	35.33	11	0.149	0.472757	0.996195	0.997476	0.999737	36.6	245.6	17.8	55.65	50.95	47.16	29.9	42.5	85.9	94.9	285.2	307	25.3	8.7	20.6	14072.8	22396.9	64212.2	144356	351988	469347				66585.8
AT4G37980.1	elicitor-activated gene 3-1	2.057	17.167	0.555149	0.40723	10	35	0	FALSE	High	Master Protein	38.846	10	102	357	38.2	7.2	43.54	10	0.12	0.199411	0.986325	0.997476	0.997568	30.5	254.6	14.8	93.18	43.94	29.44	22.9	29.1	116.3	123.8	242.7	325.4	9	14.1	16.7	33455.6	21162.5	162991	316473	514487	854419	9419.19	44207.1	17282.8	87406.8
AT1G08420.1	BRI1 suppressor 1 (BSU1)-like 2	2.054	8.315	0.556911	0.714862	14	21	0	FALSE	High	Master Protein	44.391	16	69	1018	108.5	5.74	27.36	16	0.247	0.911774	0.996195	0.997476	0.999737	54.2	219.4	26.4	38.35	11.96	61.87	50	54.8	96.8	184	221.8	232.5	27.7	5.7	26.7			37660.8	135700	130505	169503			15955.8	53074.6
AT5G08290.1	mRNA splicing factor, thioredoxin-like U5 snRNP	2.053	7.083	0.557834	0.917964	3	15	0.001	FALSE	High	Master Protein	5.967	3	26	142	16.6	5.33	10.02	3	0.29	0.971985	0.99672	0.997476	0.999737	60.8	209.6	29.6	100.25	68.27	103.23	52.6	26.9	199.9	34.2	181.6	226.9	25.6	22.3	129.9	30140.1		83175.8	26983.3	114327	176920		25307.8	83140.3	59777.9
AT2G34700.1	Pollen Ole e 1 allergen and extensin family protein	2.05	4.769	0.559313	0.770059	4	31	0	FALSE	High	Master Protein	10.777	4	27	175	18.8	9.35	5.78	4	0.43	0.783183	0.996195	0.997476	0.999737	78.6	183	38.4	77.53	83.01	62.94	20.6	85.3	155.7	17.7	198.5	298.8	41.6	15.1	66.9		40003.4	103891		200330	373657	55351.2		68648.7	37452.1
AT1G06670.1	nuclear DEIH-boxhelicase	2.049	6.773	0.558481	0.76212	29	28	0	FALSE	High	Master Protein	77.428	34	161	1576	174.4	6.79	66.66	34	0.302	0.988139	0.996861	0.997476	0.999737	62.6	206.9	30.5	38.67	27.19	27	53.2	63.9	108	131	227.3	211.4	31.2	28.1	45.8		11506.4	39406.8	78246.4	130073	149924				54976.8
AT1G20110.1	RING/FYVE/PHD zinc finger superfamily protein	2.039	4.764	0.565129	0.804645	16	31	0	FALSE	High	Master Protein	42.211	16	120	601	65.4	6.79	55.53	16	0.428	0.714	0.996195	0.997476	0.999737	78.4	183.2	38.4	48.1	33.47	17.37	40.2	71.2	111.5	142.6	166.4	263.1	28.9	41.1	34.9		20969.4	43909.1	120711	96393.7	220241	19697.6			48984.8
AT5G36210.1	alpha/beta-Hydrolases superfamily protein	2.039	4.791	0.565239	0.860992	14	23	0	FALSE	High	Master Protein	32.082	14	61	730	81.3	5.8	26.17	14	0.426	0.714155	0.996195	0.997476	0.999737	78.1	183.6	38.3	67.59	5.35	85	78.9	19.8	115.3	175.7	185.3	195.5	38.7	8.9	81.9			31984.2	92397.6	77773.5	101688				59722.7
AT1G06220.2	Ribosomal protein S5/Elongation factor G/III/V family protein	2.037	8.679	0.56615	0.125336	50	62	0	FALSE	High	Master Protein	228.555	50	1174	987	110.4	5.19	438.37	50	0.235	0.400054	0.996195	0.997476	0.752017	52.2	222.2	25.6	74.07	11.52	79.61	37	44.3	131.4	175.8	188.8	219.4	15.7	21.7	65.9	720919	444849	1.87982e+06	4767295	4.08605e+06	5.88508e+06	437762	829328	1.45061e+06	1.44477e+06
AT5G03740.1	histone deacetylase 2C	2.03	2.627	0.56996	0.842166	11	47	0	FALSE	High	Master Protein	48.498	11	201	294	31.8	4.89	80.78	11	0.773	0.494643	0.996195	0.997476	0.999737	107.7	139.3	53	10.28	57.2	14.5	97.6	113.7	119.4	48.5	194.1	147.1	69.8	56	53.7	646981	381586	577671	441933	1.42076e+06	1.33429e+06	658950	726804	394782	1.28863e+06
AT5G57290.1	60S acidic ribosomal protein family	2.03	2.815	0.570388	0.499869	3	28	0	FALSE	High	Master Protein	10.977	3	41	120	11.9	4.51	14.25	3	0.721	0.453343	0.996195	0.997476	0.999737	104.2	144.5	51.3	77.5	35.76	22.69	8.7	122	112.8	114.9	156.5	233.5	37.4	55.6	58.7		101031	139515	269346	292801	541320	88007	157149	111643	29451.4
AT3G43240.1	ARID/BRIGHT DNA-binding domain-containing protein	2.027	24.333	0.571851	0.13667	24	38	0	FALSE	High	Master Protein	78.462	24	185	747	82.5	6.95	76.58	24	0.083	0.0302571	0.543424	0.997476	0.779918	22.2	266.8	11	130.21	20.52	27.53	6.9	19.9	133	185.6	239.2	282	9.8	8.9	14.6	8686.89	27260.6	278197	735913	757117	1.10594e+06	17384.9	17861.1	23174.3	39229.7
AT2G29550.1	tubulin beta-7 chain	2.027	1.089		0.22005	2	45	0	FALSE	High	Master Protein	72.926	16	238	449	50.7	4.83	95.37	16	1.862	0.0677168	0.835997		0.88734	147.8	79.3	72.9	69.07	42.59	48.06	198.3	150.4	29.4	69	147.1	80.8	74.2	111.4	39.4					28618.8					69601.4
AT3G15680.1	Ran BP2/NZF zinc finger-like superfamily protein	2.025	1.534	0.573262	0.05625	2	17	0.003	FALSE	High	Master Protein	3.535	2	12	164	17.6	8.38	3.76	2	1.32	0.126161	0.978615	0.997476	0.534781	133.2	101	65.8	84.3	33.16	10.76	173.4	3.3	157.4	67.4	119.3	135.7	74.6	77.8	91.1	121454		80123	65061.7	91861.2	129485	75701	108037	71276.7	240884
AT5G56130.1	Transducin/WD40 repeat-like superfamily protein	2.023	6.411	0.574358	0.256703	10	32	0	FALSE	High	Master Protein	37.238	10	124	315	35.4	6.6	51.26	10	0.316	0.643153	0.996195	0.997476	0.923668	64.3	203.9	31.8	50.84	13.06	57.43	51.8	61	126.1	152.8	193.5	193.5	24.2	30.2	67.1	280767	174198	511936	1.17586e+06	1.18836e+06	1.4725e+06	188945	306584	414563	574112
AT5G44800.1	chromatin remodeling 4	2.022	18.196	0.574739	0.48725	40	23	0	FALSE	High	Master Protein	116.942	41	183	2223	247.8	6.3	72.03	41	0.111	0.319423	0.996195	0.997476	0.999737	28.6	257.3	14.1	114.1	40.84	39.13	29.7	5.2	111.6	127.6	267	312	22.1	14.7	10	29224.5		92132.7	182618	333516	482859			8503.04	66868.9
AT5G06160.1	splicing factor-related	2.022	8.983	0.574669	0.116134	22	40	0	FALSE	High	Master Protein	78.386	22	284	504	58.9	5.3	135.98	22	0.225	0.370648	0.996195	0.997476	0.723508	50.5	224.5	25	86.76	11.85	56.73	45.1	28.9	146.6	175.4	200.3	222.6	14.6	22.3	44.2	378500	123980	894333	2.02846e+06	1.84843e+06	2.54582e+06	162969	371258	414397	750692
AT5G52820.1	WD-40 repeat family protein / notchless protein, putative	2.022	1.683	0.574483	0.0956335	9	24	0	FALSE	High	Master Protein	25.852	9	61	473	52.9	8.38	29.22	9	1.202	0.154978	0.986325	0.997476	0.665341	129	107.3	63.8	12.92	27.39	31.83	116.8	120.5	147.1	100.3	137.8	80.5	59.6	48.5	88.9	105469	55698.1	101068	122571	141151	98188.2	65346.1	70539.9	78305.8	227689
AT2G31570.1	glutathione peroxidase 2	2.02	7.037	0.575858	0.214341	9	59	0	FALSE	High	Master Protein	33.512	12	192	169	18.9	5.72	124.71	12	0.287	0.559016	0.996195	0.997476	0.88734	60.3	209.9	29.8	58.49	21.43	44.05	54.5	47.5	128.6	151.8	189.8	234	20.1	27	46.7	302807	134686	519133	1.16232e+06	1.15965e+06	1.77134e+06	149760	297325	289767	600567
AT4G10180.1	light-mediated development protein 1 / deetiolated1 (DET1)	2.018	2.911	0.576723	0.496041	5	8	0	FALSE	High	Master Protein	9.972	5	28	543	62.5	7.85	13.51	5	0.693	0.357364	0.996195	0.997476	0.999737	102.1	147.3	50.6	28.33	15.45	34.16	70.1	126.4	109	119.2	157.2	158.8	34.5	54	70.7	24905.4	26300.7	39969.3	82862.7	87207.4	109150	25213.3	36110.8	19530.8	70119.4
AT1G68790.1	little nuclei3	2.016	6.903	0.577799	0.94513	28	29	0	FALSE	High	Master Protein	82.925	28	134	1085	127.1	5.33	64.52	28	0.292	0.961753	0.99672	0.997476	0.999737	61	208.8	30.2	60.8	56.75	24.27	22	52.3	87.6	179	361.2	121.4	19	31.4	25.9		15583.9	35207.8	155536	274835	88517.8	4711.74		5945.47	30262.7
AT4G31300.2	N-terminal nucleophile aminohydrolases (Ntn hydrolases) superfamily protein	2.014	8.933	0.57927	0.881086	8	34	0	FALSE	High	Master Protein	19.798	8	55	234	25.3	5.55	32.07	8	0.225	0.828411	0.996195	0.997476	0.999737	50.6	224.3	25.1	111.13	11.27	15.64	19.1	193.2	42.7	177	189.4	219.8	21.5	16.1	21.2		95353	16709.4	220159	201165	282300	17708	27229.4		36576
AT2G02160.1	CCCH-type zinc finger family protein	2.011	2.449	0.581027	0.903821	42	53	0	FALSE	High	Master Protein	159.93	42	914	669	75.8	5.2	412.25	42	0.821	0.447134	0.996195	0.997476	0.999737	110.5	134.6	54.9	33.71	49.66	20.44	76.8	148.1	99.4	82.7	218.2	121	41.8	49.4	62.5	2.58362e+06	2.55017e+06	2.42931e+06	3.83182e+06	8.0862e+06	5553534	2.03114e+06	3.28298e+06	2.34465e+06	5.13609e+06
AT1G17930.1	Aminotransferase-like, plant mobile domain family protein	2.011	9.817	0.580675	0.659371	8	18	0	FALSE	High	Master Protein	21.916	8	44	478	54.7	5.81	12.86	8	0.205	0.771986	0.996195	0.997476	0.999737	47	229.6	23.4	66.33	66.9	81.52	49.2	49.8	141.7	44.8	243.2	281.1	56.7	8.6	24.8			59545		154553	221368				56455.2
AT5G51120.1	polyadenylate-binding protein 1	2.01	6.995	0.581355	0.196348	5	24	0	FALSE	High	Master Protein	34.719	7	338	227	25.7	4.88	189.8	7	0.287	0.560064	0.996195	0.997476	0.883022	60.3	209.7	30	37.88	44.22	23.21	65.2	40.8	90.3	102.4	275.1	226.8	25.8	32.4	41.2	1.14824e+06	365453	1.16408e+06	2.50657e+06	5371362	5.48662e+06	654117	1.12765e+06	809931	2.29606e+06
AT1G52500.2	MUTM homolog-1	2.01	2.586		0.248052	7	16	0	FALSE	High	Master Protein	16.445	7	42	390	43.2	8.82	21.76	7	0.777	0.309038	0.996195		0.91695	107.8	138.6	53.6	64.04	130.24	58.73	65.4	18.5	93.5	20.9	517.2	84.1	32.5	14.2	53.5					217458					49615.9
AT1G66240.1	homolog of anti-oxidant 1	2.004	12.385	0.584926	0.670927	5	49	0	FALSE	High	Master Protein	21.887	5	62	106	11.4	7.94	21.31	5	0.162	0.574137	0.996195	0.997476	0.999737	39.1	241.4	19.5	90.62	13.09	101.96	33.1	23.9	121.7	186.7	240.9	204.7	64.3	8.2	16.5			70508.2	205086	211126	222301	74214.3			52376
AT5G47690.3	binding	2.001	11.362	0.586691	0.0667572	67	45	0	FALSE	High	Master Protein	226.404	67	691	1607	181.3	6.2	316.63	67	0.176	0.22658	0.986325	0.997476	0.572606	41.8	237.3	20.9	73.49	17.6	46.57	39.9	27.5	106.9	174	247.9	226.6	17.7	19.9	39.5	300686	108108	597356	1.8431e+06	2.09562e+06	2.37408e+06	169493	298395	327242	608804
AT1G59760.1	RNA helicase, ATP-dependent, SK12/DOB1 protein	1.992	7.491	0.591851	0.836049	36	38	0	FALSE	High	Master Protein	93.457	37	290	988	111.8	6.11	138.55	37	0.266	0.713579	0.996195	0.997476	0.999737	57	214.4	28.6	70	25.61	32.37	58.6	33.4	135.1	141.3	237	220.2	29.4	15.5	29.5	98932.8	27763.9	167171	331544	443757	510923	60670.8	40157.8	36873.6	197837
AT4G11790.1	Pleckstrin homology (PH) domain superfamily protein	1.989	16.492	0.59319	0.548044	11	32	0	FALSE	High	Master Protein	32.033	11	45	443	47.4	8.98	19.84	11	0.121	0.365502	0.996195	0.997476	0.999737	30.6	254	15.4	69.89	40.33	53.87	22.9	31.4	81.4	259.9	318.7	131.9	15.8	9.5	28.5			50876	330177	323083	155711				41941.8
AT1G76180.1	Dehydrin family protein	1.987	10.023	0.594878	0.650946	3	26	0	FALSE	High	Master Protein	10.226	4	30	185	20.8	5.48	18.26	4	0.198	0.758568	0.996195	0.997476	0.999737	45.8	231.1	23.1	83.63	45.3	27.9	35.1	46.3	153.8	93.5	233.4	255.9	22.6	23.3	36.2		16592.1	81494.5	86440.1	187122	254187				50756.1
AT4G29510.1	arginine methyltransferase 11	1.982	6.272	0.607631	0.841199	11	40	0	FALSE	High	Master Protein	46.373	12	102	390	43.9	4.97	28.95	12	0.316	0.956589	0.99672	0.997476	0.999737	64.3	203.3	32.4	48.12	53.94	23.49	27.4	76.8	80.5	78.5	284.5	243	26.9	38.7	43.6	4942.53	13117.4	22283.9	18696.4	124835	132942	5702.32			22341.4
AT1G60550.1	enoyl-CoA hydratase/isomerase D	1.98	23.572	0.598841	0.340393	7	24	0	FALSE	High	Master Protein	16.98	7	26	337	37	7.25	15.66	7	0.084	0.206319	0.986325	0.997476	0.963009	22.4	266.3	11.3	135.31	13.43	66.89	3	20.9	135.9	249.4	196.6	251.9	10.6	6.9	24.8			86575.6	301259	189490	300896				5244.78
AT1G11360.2	Adenine nucleotide alpha hydrolases-like superfamily protein	1.973	12.047		0.688747	2	12	0.001	FALSE	High	Master Protein	6.333	2	22	242	26.5	5.08	9.47	2	0.164	0.571975	0.996195		0.999737	39.4	240.6	20	14.19	8.05	53.66	30.5	39.7	39.3	240.1	232	269.8	22.3	6.2	19.9				284891	219648	316539				52172.8
AT2G25010.1	Aminotransferase-like, plant mobile domain family protein	1.971	9.55		0.412258	8	21	0	FALSE	High	Master Protein	23.5	8	40	509	57.4	6.16	12.78	8	0.206	0.649103	0.996195		0.997568	47.2	228.8	24	13.58	18.2	91.95	39.7	50.9	41.6	193.3	201.8	266.7	21.1	12.4	72.5				117606	97975	160446				34750.5
AT4G30530.1	Class I glutamine amidotransferase-like superfamily protein	1.97	5.099	0.604424	0.675047	9	43	0	FALSE	High	Master Protein	27.639	10	76	250	28.4	5.69	31.34	10	0.386	0.734875	0.996195	0.997476	0.999737	73.3	189.6	37.2	64.4	46.42	10.06	46.2	66.5	153.9	97.4	172	261.5	31	33.7	37.8	28420.1	28538.5	111821	128605	189064	356093	33730.6	57194.4	40279.5	91680.6
AT1G17070.1	GC-rich sequence DNA-binding factor-like protein with Tuftelin interacting domain	1.965	34.105	0.607548	0.0765768	26	37	0	FALSE	High	Master Protein	88.399	26	182	849	96.8	5.73	66.86	26	0.058	0.00833046	0.257034	0.997476	0.6045	15.9	276	8.1	91.18	11.48	25.69	16	9.1	53.4	278.1	230.2	286.6	11.4	8.2	7	16767.8		64778.4	713677	471404	727260				59205.2
AT4G20330.1	Transcription initiation factor TFIIE, beta subunit	1.965	6.2		0.801749	11	41	0	FALSE	High	Master Protein	33.019	12	80	286	32.4	9.44	36.76	12	0.317	0.981984	0.996806		0.999737	64.3	202.9	32.7	6.02	43.45	52.98	71.5	69.2	63.5	93.1	242.6	218.5	30.4	75.9	35.2				56732	117985	131618				62688.8
AT5G59880.1	actin depolymerizing factor 3	1.965	8.996	0.607399	0.115767	4	57	0	FALSE	High	Master Protein	22.421	5	153	139	15.9	6.34	65.42	5	0.218	0.350537	0.996195	0.997476	0.723165	49.3	225.6	25.1	72.5	38.72	39.16	46.3	30.7	119.8	122.3	211.8	280.6	23.5	22.1	42.8	327413	102911	615754	1.19233e+06	1.64752e+06	2.70395e+06	237331	307559	338392	649370
AT3G04820.1	Pseudouridine synthase family protein	1.964	10.819	0.608181	0.679233	19	34	0	FALSE	High	Master Protein	47.922	19	150	715	79.4	6.1	69.99	19	0.182	0.495515	0.996195	0.997476	0.999737	42.7	235.5	21.8	71.21	13.62	26.15	41.5	26.8	103.7	187.4	245.8	228.6	16.8	21.1	28.2	45660.2	13630	112245	404649	423726	488248		56075.3	36636.9	129060
AT5G19900.1	PRLI-interacting factor, putative	1.963	2.493	0.608794	0.626053	8	22	0	FALSE	High	Master Protein	25.794	8	52	494	55.5	4.92	22.39	8	0.787	0.389216	0.996195	0.997476	0.999737	107.9	137.1	55	62.6	14.43	37.48	109.9	36.4	166.8	109.2	143.9	139.6	46	56	92.1	246586	41745.8	271812	337479	354705	426500	149533	249163	230933	489062
AT3G52210.3	S-adenosyl-L-methionine-dependent methyltransferases superfamily protein	1.962	4.172	0.609468	0.715682	2	12	0.001	FALSE	High	Master Protein	5.441	2	16	355	40	5.06	2.23	2	0.47	0.722892	0.996195	0.997476	0.999737	82.5	175.4	42.1	30.7	14.79	40.04	53.7	87.5	102.2	144.5	191.6	186.2	26.9	44.6	62.7	77875.8	64873.1	107800	288919	305669	367939	56563	128428	101757	154454
AT4G35570.1	high mobility group B5	1.961	4.373	0.610031	0.851976	7	55	0	FALSE	High	Master Protein	29.125	7	94	125	14.2	9.38	29.59	7	0.448	0.806338	0.996195	0.997476	0.999737	80.2	178.9	40.9	89.47	13.65	62.67	5.1	86.4	146.5	152.1	196.5	192.7	44.1	13.3	63.2		77604.8	196545	386803	398900	484610	101582		119104	18613.9
AT3G62900.1	CW-type Zinc Finger	1.96	5.602	0.610609	0.633649	13	12	0	FALSE	High	Master Protein	36.85	14	70	1465	160.9	8.76	21.73	14	0.35	0.874678	0.996195	0.997476	0.999737	68.7	196.3	35	77.99	62.68	15.14	75.3	25	158	49.5	215.3	252.4	37.3	38.4	48.7			41606.1	23017.5	85780.9	124609				54142.3
AT5G61030.1	glycine-rich RNA-binding protein 3	1.959	1.746	0.611165	0.247494	4	17	0	FALSE	High	Master Protein	9.117	4	28	309	30	5.02	12.7	4	1.122	0.253356	0.986325	0.997476	0.91695	124.9	111.3	63.8	34.02	35.79	9.2	66.6	128.2	133.5	86.8	114.3	174.4	59.3	71.4	65.5	96343.1	100877	156009	194462	203558	392286	110141	195632	114866	218000
AT4G26450.1	unknown protein; Has 614 Blast hits to 492 proteins in 137 species: Archae - 0; Bacteria - 94; Metazoa - 255; Fungi - 76; Plants - 69; Viruses - 0; Other Eukaryotes - 120 (source: NCBI BLink).	1.956	2.524	0.612684	0.652908	28	51	0	FALSE	High	Master Protein	78.213	28	186	708	77.5	5.39	72.49	28	0.775	0.472677	0.996195	0.997476	0.999737	107.1	138.2	54.7	49.73	22.91	16.69	80.7	188.4	90.3	116.5	165.6	111.1	42.8	58.4	46.2	239210	285109	186890	475612	539493	435627	170741	326972	147470	474433
AT1G12270.1	stress-inducible protein, putative	1.955	6.039	0.613171	0.832212	11	29	0	FALSE	High	Master Protein	51.034	18	94	572	64.5	6.28	47.07	18	0.324	0.932495	0.996195	0.997476	0.999737	65.2	201.4	33.4	52.99	15.13	59.58	37.7	62.2	110.8	166.3	191.9	225	16.3	58	31.8		15091.7	42247.2	103136	110757	160899	7974.35	25425.8	4741.12	39239.9
AT1G21770.1	Acyl-CoA N-acyltransferases (NAT) superfamily protein	1.952	6.067	0.615326	0.999263	3	26	0	FALSE	High	Master Protein	7.248	3	19	111	12.6	6.87	9.86	3	0.322	0.877294	0.996195	0.997476	0.999737	64.9	201.8	33.3	82.97	36.02	23.58	25.1	55.9	145.8	141.9	173.7	278.2	31.3	19.4	28.6		19372.4	80821.2	149060	145637	288971				38002.4
AT4G30800.1	Nucleic acid-binding, OB-fold-like protein	1.951	2.82	0.615948	0.809302	3	49	0	FALSE	High	Master Protein	30.212	9	331	159	17.9	10.73	143.73	9	0.692	0.588459	0.996195	0.997476	0.999737	101.4	146.6	52	37.1	49.8	12.12	67	99.7	143.5	70.5	212.1	144.1	51.1	50	61.9	224732	176802	361964	333777	809643	671031	244271	326916	236796	461595
AT4G17330.1	G2484-1 protein	1.95	33.631	0.616406	0.0739077	71	49	0	FALSE	High	Master Protein	242.957	71	428	2037	217.9	5.29	154.91	71	0.058	0.00853417	0.261088	0.997476	0.590326	16	275.8	8.2	116.81	42.62	24.85	9	16.9	92.6	131	291.4	335.7	5.6	9.2	8.7		15394.6	179241	470773	861028	1.2293e+06				48057.9
AT2G36480.3	ENTH/VHS family protein	1.95	10.252	0.616626	0.325835	35	44	0	FALSE	High	Master Protein	95.195	35	341	886	97.4	7.01	161.11	35	0.19	0.26663	0.986325	0.997476	0.955482	44.3	233	22.7	78.02	35.98	45.79	42.7	39.3	141.7	126.2	224.7	273.2	8.2	21.9	22.1	151654	76495.7	392870	663491	942355	1.41949e+06		124710	79286.1	323352
AT1G13690.1	ATPase E1	1.949	5.908	0.617246	0.269793	7	49	0	FALSE	High	Master Protein	37.966	7	157	177	19.8	4.78	65.99	7	0.33	0.684429	0.996195	0.997476	0.931915	66	200.1	33.9	52.19	24.89	45.48	54	61.4	132.1	128.2	186.3	214.2	29.3	31.5	62.9	662279	384562	1.17581e+06	2.16494e+06	2.50936e+06	3.57596e+06	520752	766399	860916	1.31352e+06
AT2G45730.1	eukaryotic initiation factor 3 gamma subunit family protein	1.945	17.694	0.629033	0.475519	14	33	0	FALSE	High	Master Protein	37.332	14	74	446	49.4	6.6	35.69	14	0.11	0.230322	0.986325	0.997476	0.999737	28.3	257.2	14.5	63.38	21.27	5.47	16.4	25	55.2	227.1	317	219.8	12.8	12.8	14.1		8257.33	43619.8	439672	492092	408490				45821.2
AT5G42970.1	Proteasome component (PCI) domain protein	1.944	20.071	0.620283	0.432819	16	52	0	FALSE	High	Master Protein	57.44	16	155	397	44.9	4.98	48.37	16	0.097	0.254969	0.986325	0.997476	0.999737	25.3	261.6	13	71.57	31.48	13.1	24.9	21.7	72.5	164.1	257.3	318.2	12.8	15.8	12.6	12935.8	14775	64586.1	300736	376267	576610	4859.01	10270.5	12807.3	65744.2
AT3G52930.1	Aldolase superfamily protein	1.943	8.559	0.620673	0.129217	11	57	0	FALSE	High	Master Protein	67.543	19	309	358	38.5	6.46	136.96	19	0.227	0.376503	0.996195	0.997476	0.762508	50.7	223.2	26.1	86.44	35.31	43.98	42.5	24.2	130.6	151.1	187.4	294.3	13.8	21.9	34.2	349142	101534	778734	1.70758e+06	1.69059e+06	3.28987e+06	144788	331937	313270	692466
AT5G65260.1	RNA-binding (RRM/RBD/RNP motifs) family protein	1.94	6.599	0.622387	0.219797	6	26	0	FALSE	High	Master Protein	43.854	8	321	220	25.2	5.06	150.61	8	0.294	0.579826	0.996195	0.997476	0.88734	61	207.5	31.4	80.54	15.47	29.32	58.8	23	138.4	159.9	218.2	199.8	30.3	26.3	45.2	1.13504e+06	222387	1.94318e+06	4.25561e+06	4.63391e+06	5.25832e+06	847411	1.00942e+06	976083	2.25117e+06
AT1G69250.1	Nuclear transport factor 2 (NTF2) family protein with RNA binding (RRM-RBD-RNP motifs) domain	1.939	1.635	0.622822		9	22	0	FALSE	High	Master Protein	20.604	9	52	427	46.6	9.03	18.54	9	1.186	0.203465	0.986325	0.997476		127.2	107.2	65.6	33.72	40.12	34.63	88.1	134	178	55.9	112.9	134.3	86.3	69.1	41.3			30381.9							41040
AT5G05230.1	RING/U-box superfamily protein	1.938	11.965	0.624412	0.392977	7	28	0	FALSE	High	Master Protein	17.837	7	29	363	39.3	5.33	11.23	7	0.162	0.600363	0.996195	0.997476	0.997568	39	240.9	20.1	61.23	15.9	41.62	38.3	97	35.3	177.5	238.5	236.2	19.4	38.2	19.7		20875.5		138873	150470	195497				46120.3
AT3G28950.1	AIG2-like (avirulence induced gene) family protein	1.937	9.95	0.624273	0.659076	4	29	0	FALSE	High	Master Protein	8.437	4	13	165	18.6	5.03	8.38	4	0.195	0.466271	0.996195	0.997476	0.999737	45.1	231.6	23.3	68.27	30.05	17.32	44.2	41.1	125.9	138.5	227.2	259.4	23.8	22.8	17	81880	38869.9	169302	353214	462309	654121	63733.8	83837.8		162396
AT5G08620.1	DEA(D/H)-box RNA helicase family protein	1.936	2.247	0.624617	0.597077	22	58	0	FALSE	High	Master Protein	102.251	28	402	563	62.5	9.79	158.7	28	0.862	0.333281	0.996195	0.997476	0.999737	112.1	130	57.9	13.94	12.12	16.59	134.4	110	103.8	105.6	133.8	127.7	73.3	54.5	56.8	353031	147576	198044	382059	386371	456576	278663	269511	158361	700178
AT4G02520.1	glutathione S-transferase PHI 2	1.934	9.824	0.625851	0.094714	5	72	0	FALSE	High	Master Protein	48.937	14	264	212	24.1	6.35	116.18	14	0.197	0.286266	0.996195	0.997476	0.66094	45.5	231	23.5	52.38	13.25	19.84	39.5	42	93.7	196.4	213.3	253.4	21.7	16	23.9	365925	202295	642200	2.55048e+06	2.21124e+06	3.25414e+06	286943	291637	241709	739553
AT5G37720.1	ALWAYS EARLY 4	1.933	2.907	0.626467	0.754892	15	57	0	FALSE	High	Master Protein	70.831	16	668	288	30.4	11.59	284.85	16	0.665	0.623654	0.996195	0.997476	0.999737	99.3	149.3	51.4	26.62	8.3	58.34	100	75	128.9	139	164.1	150.3	51.7	17.9	72.9	1.0048e+07	3.85021e+06	9.41194e+06	1.92417e+07	1.81224e+07	2.05755e+07	7.52781e+06	3.55442e+06	8.18908e+06	1.99286e+07
AT5G64670.1	Ribosomal protein L18e/L15 superfamily protein	1.933	3.682	0.626822	0.851443	3	10	0.001	FALSE	High	Master Protein	6.866	3	20	281	31.2	11.14	7.04	3	0.525	0.742092	0.996195	0.997476	0.999737	87.7	167	45.4	60.85	17.56	65.3	64.7	190.3	81.3	127.7	154.9	182.1	8.4	48.4	42.1	163807	246061	149623	445553	431212	628180		243269	119062	324884
AT1G06500.3	unknown protein; FUNCTIONS IN: molecular_function unknown; INVOLVED IN: biological_process unknown; LOCATED IN: cellular_component unknown; EXPRESSED IN: 22 plant structures; EXPRESSED DURING: 13 growth stages; Has 25 Blast hits to 25 proteins in 10 species: Archae - 0; Bacteria - 0; Metazoa - 0; Fungi - 0; Plants - 25; Viruses - 0; Other Eukaryotes - 0 (source: NCBI BLink).	1.929	42.214	0.628934	0.0726894	5	46	0	FALSE	High	Master Protein	13.58	5	24	136	14.7	8.19	11.64	5	0.046	0.00333986	0.14885	0.997476	0.585444	12.8	280.5	6.6	152.74	13.93	74.03	10.3	2.2	145.4	212.8	226	275.7	5.2	5.4	17.1			231887	643341	545208	824131			41934.1	44960.6
AT5G19180.1	E1 C-terminal related 1	1.928	16.18	0.654668	0.291595	14	37	0	FALSE	High	Master Protein	38.354	14	73	454	50.5	5.67	32.68	14	0.119	0.419998	0.996195	0.997476	0.949675	30.3	254	15.7	32.25	31.21	48.67	40.7	20.7	32	161.2	268.1	310.5	34.8	15.5	16.6			5528.64	138688	184108	264216				50463.3
AT3G12280.1	retinoblastoma-related 1	1.927	20.921	0.630607	0.383495	37	40	0	FALSE	High	Master Protein	99.656	37	252	1013	112.1	7.9	120.51	37	0.092	0.144599	0.986325	0.997476	0.997568	24.2	263.2	12.6	114.3	13.45	30.41	22.8	13.8	123.9	198.9	247.3	258.2	15.3	11.8	8.1	23435.7	9047.73	150356	457415	453898	587190				75420.8
AT3G57000.1	nucleolar essential protein-related	1.923	4.369	0.632735	0.936983	9	36	0	FALSE	High	Master Protein	24.702	9	64	298	33.8	7.8	28.69	9	0.44	0.970183	0.99672	0.997476	0.999737	79.1	179.7	41.1	57.9	10.5	81.23	79.2	45.4	149	157.3	180	194.2	41.2	2.5	51.2	251607	66212.6	349286	698969	638202	853243	168651		181819	506856
AT5G16440.1	isopentenyl diphosphate isomerase 1	1.923	8.206	0.65419	0.380377	3	31	0	FALSE	High	Master Protein	21.876	7	46	291	33.2	6.02	24.43	7	0.234	0.747194	0.996195	0.997476	0.997568	51.8	221.2	27	23.64	75.36	62.6	60.4	45.1	73.2	28	257.5	306.7	73.9	31.4	23.9			14829.3		78972.6	116527				33394.2
AT3G15080.1	Polynucleotidyl transferase, ribonuclease H-like superfamily protein	1.921	1.8	0.634121	0.225183	5	22	0	FALSE	High	Master Protein	12.592	5	27	275	31.1	9.92	9.43	5	1.067	0.268333	0.990474	0.997476	0.890769	122.1	114.4	63.6	66.07	19.22	14.16	167.3	29.3	124.1	116.3	155.6	110.7	64.6	56.8	75.3	195484		105357	187131	199873	176073	109348	131617	98301.6	387710
AT1G49600.1	RNA-binding protein 47A	1.92	3.837	0.63491	0.634698	6	28	0	FALSE	High	Master Protein	39.898	10	233	445	48.5	6	121.16	10	0.5	0.677665	0.996195	0.997476	0.999737	85.2	170.4	44.4	86.92	8.83	31.83	31.8	79	212.3	158.9	135.4	157.9	28.6	41.1	55.1	35490.5	53453.7	204412	290028	189025	271843	43493.8	66916.9	80682.2	83618.3
AT3G22220.1	hAT transposon superfamily	1.919	12.676	0.64529	0.677702	22	40	0	FALSE	High	Master Protein	86.592	24	167	761	86.3	5.67	61.38	24	0.151	0.498661	0.996195	0.997476	0.999737	36.9	243.8	19.2	33.72	12.41	27.63	38.1	26.6	53	206.2	251.5	262.3	19.8	26.9	15.5	18898.4	10233	25681.2	303508	295418	381819				80701.3
AT3G22200.2	Pyridoxal phosphate (PLP)-dependent transferases superfamily protein	1.917	7.88	0.636324	0.87126	4	9	0	FALSE	High	Master Protein	9.737	4	7	513	56.3	8.25	2.99	4	0.243	0.91472	0.996195	0.997476	0.999737	53.3	218.9	27.8	115.85	85.52	59.04	6.1	52.5	192	215.8	11.5	314.2	60.1	20.3	27.4		14048	73063.6	155710		224149				6307.56
AT3G19120.1	PIF / Ping-Pong family of plant transposases	1.914	23.838	0.638271	0.284206	11	28	0	FALSE	High	Master Protein	30.327	11	56	446	49.4	8.1	23.55	11	0.08	0.108214	0.964129	0.997476	0.942783	21.5	267.3	11.2	120.04	10.19	13.59	19.4	13.5	127.5	209.8	241.2	257.2	9.3	12.1	10.1	20650.7	3258.87	152760	476778	437247	577699			12436.9	63352.3
AT3G46940.1	DUTP-PYROPHOSPHATASE-LIKE 1	1.914	4.85	0.638345	0.825399	6	54	0	FALSE	High	Master Protein	18.583	6	50	166	17.5	5.6	12.52	6	0.395	0.802392	0.996195	0.997476	0.999737	74	187.4	38.6	45.16	54.16	4.41	67.7	80.3	151.2	59.2	203.5	210.6	42	40.9	44.6			35780.3	26545.9	72850.9	93382			16214.9	43701.4
AT1G32130.1	Transcription elongation factor (TFIIS) family protein	1.908	5.211	0.642188	0.335298	18	32	0	FALSE	High	Master Protein	56.057	18	274	502	57.4	5.26	124.28	18	0.366	0.78492	0.996195	0.997476	0.959216	70.5	192.5	37	69.33	17.71	38.56	63.7	45.4	161.7	145.4	173.9	207.5	21.4	33.4	47.7	391768	144038	730536	1.24553e+06	1.18842e+06	1.75766e+06	179076	387172	323207	785106
AT5G05780.1	RP non-ATPase subunit 8A	1.908	1.871		0.328824	7	27	0	FALSE	High	Master Protein	13.615	7	28	308	34.7	6.54	15.62	7	1.02	0.29039	0.996195		0.955482	119.8	117.5	62.8	10.37	137.4	20.36	70.7	57.5	63.5	512.4	20.7	62.3	33.3	46.5	33.1				345808						68722.6
AT1G07090.1	Protein of unknown function (DUF640)	1.907	3.403	0.642795	0.41583	2	25	0	FALSE	High	Master Protein	11.728	4	33	196	21.5	9.47	13.66	4	0.56	0.493534	0.996195	0.997476	0.999069	90.7	161.8	47.5	47.51	69.22	14.09	49.6	140.3	96.3	254.1	172	40.6	50.5	41.5	55		35530.4	27715.7	199392	90679.3		20277.7	34910.9	17686.9	56062
AT1G55860.2	ubiquitin-protein ligase 1	1.906	8.655	0.6436	0.773237	40	25	0	FALSE	High	Master Protein	208.181	76	366	3681	404.7	5.1	161.51	76	0.22	0.836229	0.996195	0.997476	0.999737	49.5	224.6	25.9	76.73	50.34	7.77	20.5	55.6	118.9	87.8	280.7	252.6	29.3	25.5	29.2			46124.1	54176.7	180261	191325				23754.5
AT5G57870.1	MIF4G domain-containing protein / MA3 domain-containing protein	1.906	4.125	0.643636	0.775003	19	28	0	FALSE	High	Master Protein	50.449	20	87	780	85.5	8.24	39.83	20	0.462	0.650096	0.996195	0.997476	0.999737	81.3	176	42.7	18.99	52.17	24.53	51.2	74.2	70.9	153.4	120.6	310.8	31.4	37.2	50.3	14985.8	16509.1	23307.4	95948.2	63732.4	236721			23629.1	56799.1
AT3G22990.1	ARM repeat superfamily protein	1.906	12.356	0.643212	0.636235	10	25	0	FALSE	High	Master Protein	37.239	10	83	460	50.1	6.8	34.81	10	0.154	0.569122	0.996195	0.997476	0.999737	37.5	242.9	19.7	97.39	22.17	25.36	33.5	24.9	141.2	168.3	217.1	264.3	17.6	12.3	20.8	25416.1	7647.08	102652	231890	238779	360135			11848.8	66467.6
AT2G33830.2	Dormancy/auxin associated family protein	1.905	42.928	0.644079	0.0418467	3	37	0	FALSE	High	Master Protein	11.05	3	49	108	11.6	9.7	23.19	3	0.044	0.00295516	0.142861	0.997476	0.452276	12.5	281	6.5	127.37	86.52	12.41	7.4	104.7	15.3	343.9	2.5	402.3	8.9	8	6.9		95083.3		842243		974070				26001.4
AT3G26450.1	Polyketide cyclase/dehydrase and lipid transport superfamily protein	1.904	10.162	0.644556	0.172569	3	55	0	FALSE	High	Master Protein	44.026	9	197	152	17.8	5.15	83.77	9	0.187	0.258577	0.986325	0.997476	0.847104	43.7	233.3	23	96.76	29.43	17.56	45.3	9.4	119.6	144.9	265.8	241.6	20.5	23.8	29.1	175127	8750.86	347379	797476	1.16765e+06	1.31507e+06	109902	173832	120616	358844
AT3G07110.2	Ribosomal protein L13 family protein	1.902	1.841	0.645815	0.807863	6	58	0	FALSE	High	Master Protein	44.724	13	228	207	23.6	10.4	118.26	13	1.033	0.291709	0.996195	0.997476	0.999737	120.3	116.4	63.3	40.01	23.04	47.8	52.3	119.7	119.4	115.5	106.2	161.2	62.8	47.1	115.7	300459	360603	511472	938310	688634	1.29444e+06	529351	542633	762517	611152
AT1G37130.1	nitrate reductase 2	1.901	8.417	0.646455	0.936573	15	20	0	FALSE	High	Master Protein	39.291	16	127	917	102.8	6.54	59.97	16	0.226	0.84135	0.996195	0.997476	0.999737	50.4	223.1	26.5	66.17	32.64	52.91	23.1	47.8	95.3	211.9	150.2	292.2	41.1	25.2	13.2		8673.82	45784.9	224612	127089	306291	39680.8			35324.3
AT3G21175.1	ZIM-like 1	1.899	6.662	0.647773	0.93042	2	14	0	FALSE	High	Master Protein	10.573	3	26	297	32.9	6.8	8.31	3	0.285	0.967195	0.99672	0.997476	0.999737	59.6	209	31.4	52.08	17.14	55.07	51.6	57.4	124.5	152.1	213.2	201.4	30.2	16.7	52.9			57219.6	132569	148242	173482				64704.3
AT3G51120.1	DNA binding;zinc ion binding;nucleic acid binding;nucleic acid binding	1.894	6.056	0.64957	0.723817	28	25	0	FALSE	High	Master Protein	76.791	29	163	1292	142	6.81	76.99	29	0.313	0.997168	0.998939	0.997476	0.999737	63.5	203	33.5	56.92	27.7	24.73	69	19	76.4	141.8	220.5	251.8	36.4	33.2	51.9	9392.78		18272.2	53535.4	96878.3	132005			8316.2	58342.3
AT5G44320.1	Eukaryotic translation initiation factor 3 subunit 7 (eIF-3)	1.894	2.887		0.507367	2	10	0	FALSE	High	Master Protein	11.857	4	32	588	66.2	5.63	14.62	4	0.656	0.511349	0.996195		0.999737	98.3	149.8	51.9	26.26	135.28	65.47	43.4	70.7	49.5	19	75.5	541.7	16.1	26.2	57.9						340701				39737.6
AT2G43610.1	Chitinase family protein	1.893	4.206	0.651661	0.584558	11	44	0	FALSE	High	Master Protein	37.413	11	126	281	30	9.39	37.81	11	0.45	0.734482	0.996195	0.997476	0.999737	80	177.7	42.3	24.97	11.97	82.75	70.5	53.4	88.9	142.6	180.4	156.7	35	37.2	135.3	63685.5	28963.1	64162.1	208339	210424	215878	43244.5	70694.9	158498	148363
AT4G19210.1	RNAse l inhibitor protein 2	1.892	5.229	0.652197	0.831325	11	21	0	FALSE	High	Master Protein	32.81	11	68	605	68.3	7.96	25.39	11	0.362	0.923786	0.996195	0.997476	0.999737	69.9	193.2	36.9	15.04	32.34	18.57	62.1	52	70.4	159.1	171.6	278.6	30.5	42.9	32.8	81735.6	35786.3	72457.2	321574	287017	577506	65334.1	95422.1	42355.5	187388
AT4G36650.1	plant-specific TFIIB-related protein	1.888	8.056		0.441373	8	19	0	FALSE	High	Master Protein	15.764	8	17	503	55.6	6.21	6.89	8	0.234	0.703316	0.996195		0.999737	51.8	220.8	27.4	64.13	18.21	54.46	10.9	59.5	54.8	183.8	233.7	266.2	29	47.6	14.6				98717.8	100168	141370				8468.17
AT4G21900.1	proteinaceous RNase P 3	1.888	5.379	0.65457	0.616984	6	15	0	FALSE	High	Master Protein	15.339	6	29	576	64.4	7.42	10.51	6	0.351	0.994997	0.998929	0.997476	0.999737	68.5	195.2	36.3	61.68	27.17	25.6	64.3	40.8	136	133.7	183.1	233.4	34	28.2	46.4	18570.6	6023.72	28538.9	53206.1	58151.8	91818	14245.5	16181.8	14978.4	36831.8
AT1G19570.1	dehydroascorbate reductase	1.888	4.195	0.654505	0.79906	5	24	0	FALSE	High	Master Protein	10.9	5	23	213	23.6	5.91	13.23	5	0.45	0.66315	0.996195	0.997476	0.999737	80	177.7	42.4	95.26	59.14	63.2	19	75.4	203.7	167.5	243.4	59.1	18.4	39.9	73.6		18305.7	70356.9	109689	127215					17909.7
AT3G07610.3	Transcription factor jumonji (jmjC) domain-containing protein	1.887	7.897	0.655444	0.605109	20	24	0	FALSE	High	Master Protein	55.491	21	99	1049	118.8	7.91	32.81	21	0.239	0.811094	0.996195	0.997476	0.999737	52.5	219.7	27.8	83.95	9.35	33.52	47.6	21.8	127.6	188.6	199.3	225.7	22.9	25.2	41.2	8132.11		47083.5	117657	111270	156151			5565.14	47971.5
AT5G41370.1	homolog of xeroderma pigmentosum complementation group B 1	1.885	9.416	0.656926	0.850417	18	31	0	FALSE	High	Master Protein	51.695	18	146	767	87	8.12	59.88	18	0.2	0.748695	0.996195	0.997476	0.999737	46	229.6	24.4	32.85	9.36	41.5	46.2	52.7	26.4	212	255.4	230.6	24.5	36.7	15.5	29057.1	12223.4		234405	225383	238415		39078.3		73498.7
AT4G38680.1	glycine rich protein 2	1.884	4.901	0.657288	0.370724	3	37	0	FALSE	High	Master Protein	21.938	4	326	203	19.1	5.92	91.94	4	0.384	0.833142	0.996195	0.997476	0.992085	72.6	188.9	38.5	82.92	66.01	76.81	77.4	13.7	143.3	41	201.3	244	26.1	41.1	112	1.0492e+06	95084.3	1.41182e+06	766435	3.00031e+06	4.50573e+06	512823	1.10453e+06	1.69659e+06	2.08092e+06
AT2G02740.1	ssDNA-binding transcriptional regulator	1.883	5.638	0.657993	0.293047	12	55	0	FALSE	High	Master Protein	50.345	14	316	268	29.7	9.52	147.48	14	0.334	0.696058	0.996195	0.997476	0.952669	66.3	198.5	35.2	100.49	35.36	88.22	45.8	36.3	210.9	137.1	121.3	227.5	15.6	24.3	81.2	575745	233423	1.92642e+06	2.37478e+06	1.6773e+06	3.89618e+06	282765	598089	1.14036e+06	1.1419e+06
AT1G17980.1	poly(A) polymerase 1	1.882	2.121	0.658702	0.216186	19	33	0	FALSE	High	Master Protein	58.382	19	106	713	80.1	6.73	38.46	19	0.887	0.260057	0.986325	0.997476	0.88734	112.8	127.2	60	77.8	46.88	17.06	165.1	17.5	103	116.1	99.1	226.2	49.5	68.5	54.8	87255.3	3071.03	44809	93897	49964.9	175535		68145.7	20316.1	201528
AT3G55580.1	Regulator of chromosome condensation (RCC1) family protein	1.88	9.898	0.660133	0.450442	19	49	0	FALSE	High	Master Protein	71.391	19	246	488	51.4	5.6	103.42	19	0.19	0.265826	0.986325	0.997476	0.999737	44.1	232.4	23.5	39.82	11.37	32.5	37.1	44	76.3	198.8	232	249.5	25.7	13.1	23.4	102204	64095.8	154118	786659	732646	976528	91840.3	54859.9	66034.9	211555
AT1G73150.1	global transcription factor group E3	1.88	11.159	0.659773	0.725087	7	23	0	FALSE	High	Master Protein	24.667	9	51	461	50.8	6.34	27.5	9	0.168	0.54833	0.996195	0.997476	0.999737	40.2	238.5	21.4	87.04	34.15	63.24	26.6	40.7	134	241.3	265.3	129.6	33.6	21.6	7.3			87862	300085	263252	159334				47539.9
AT4G02570.2	cullin 1	1.879	9.696	0.660383	0.61035	23	37	0	FALSE	High	Master Protein	69.72	23	158	738	86.2	7.14	71.55	23	0.194	0.613032	0.996195	0.997476	0.999737	44.8	231.3	23.9	78.85	31.68	113.61	16.5	41	94.7	211.3	120.5	232.9	141.1	20.2	21.8		22234	78083.1	362568	146982	397180	246039			41998.1
AT5G16780.1	SART-1 family	1.877	4.398	0.661758	0.438815	29	36	0	FALSE	High	Master Protein	101.26	29	381	820	94.1	6.27	167.99	29	0.427	0.938777	0.996195	0.997476	0.999737	77.4	181.4	41.2	62.27	11.23	51.24	72.6	34.1	132.7	154.3	170	192.8	38.7	29.2	75.6	468163	110120	621717	1.37112e+06	1.20574e+06	1.69412e+06	351664	371932	544928	928524
AT5G50960.1	nucleotide binding protein 35	1.876	9.392	0.662262	0.729521	8	34	0	FALSE	High	Master Protein	18.968	8	35	350	37.3	4.89	12.46	8	0.2	0.76334	0.996195	0.997476	0.999737	45.9	229.7	24.5	80.43	19.38	57.55	45.3	20.9	114	163.1	238.6	226.6	24.1	17	50.4	30483.1		55759.8	151248	176589	207828	23533.6	22766.5	37913.3	60458.2
AT5G57860.2	Ubiquitin-like superfamily protein	1.875	1.491		0.136268	4	59	0	FALSE	High	Master Protein	9.191	4	16	95	10.9	4.68	5.99	4	1.257	0.112655	0.964129		0.779918	128.8	102.5	68.7	51.45	137.53	60.42	98.4	67.1	31	53.4	466.9	21.6	35.8	34.4	91.4					108500					41253
AT1G27050.1	homeobox protein 54	1.874	3.256	0.66395	0.815399	8	44	0	FALSE	High	Master Protein	22.41	8	72	205	22.4	9.99	29.26	8	0.575	0.696066	0.996195	0.997476	0.999737	91.7	159.3	48.9	22.86	28.02	74.24	87.4	70.4	111.2	129.6	151.9	219.5	46.7	9.6	73.7	218631	96898.4	205467	475212	441942	805757	178038		202911	467281
AT3G19820.3	cell elongation protein / DWARF1 / DIMINUTO (DIM)	1.874	0.099	0.663886	4.49329e-08	5	9	0	FALSE	High	Master Protein	10.992	5	15	561	65.4	7.97	6.92	5	18.863	2.18402e-06	0.000657025	0.997476	8.45685e-06	189.1	10	100.9	68.02	88.19	18.38	178.6	307.2	59.8	9.5	36.1	8.1	95.3	120.6	84.7	106255	93325.5					82141.4	142247	56304.4	210739
AT1G12900.1	glyceraldehyde 3-phosphate dehydrogenase A subunit 2	1.871	4.317	0.665755	0.747366	5	56	0	FALSE	High	Master Protein	77.832	22	535	399	42.8	8.05	221.77	22	0.433	0.954329	0.99672	0.997476	0.999737	78.1	180.2	41.7	22.17	25.48	31.1	52.7	72	83.1	166.2	149.4	237.9	38.5	37.4	62.8	194404	127417	222534	844465	605458	1.19495e+06	205713	273270	258875	385569
AT2G29580.1	CCCH-type zinc fingerfamily protein with RNA-binding domain	1.87	6.565	0.666392	0.685497	8	39	0	FALSE	High	Master Protein	58.221	17	276	483	54.2	7.37	117.83	17	0.285	0.552355	0.996195	0.997476	0.999737	59.5	208.8	31.8	84.27	17.29	69.04	52.7	35	166.6	159.2	185.1	224.4	28.2	6.8	42	157315	51966.8	368454	667660	619493	930131	116046		120258	318347
AT5G27640.2	translation initiation factor 3B1	1.866	1.277		0.106705	12	20	0	FALSE	High	Master Protein	28.274	12	66	738	84.9	5.31	33.76	12	1.461	0.0861631	0.881158		0.703184	135.1	92.5	72.4	36.95	81.07	37.74	121	142.2	64.2	64	82.8	265.8	30.1	65.1	64.8						74886.7				49639.5
AT3G60360.1	embryo sac development arrest 14	1.864	1.399	0.670474	0.369168	8	37	0	FALSE	High	Master Protein	20.555	8	48	228	27.1	9.94	18.27	8	1.332	0.145303	0.986325	0.997476	0.991003	131.2	98.4	70.4	20.24	9.74	12.3	131.1	149.5	98.9	98.4	111.1	91.8	70.3	65.8	83.1	404651	235786	221944	418329	376905	386136	314529	402903	286807	802559
AT2G17560.2	high mobility group B4	1.864	9.821	0.670129	0.094786	5	35	0	FALSE	High	Master Protein	18.711	6	87	138	15.4	8.22	39.35	6	0.19	0.265563	0.986325	0.997476	0.66094	44.1	232.3	23.7	90.94	25.08	39.84	41.6	24.1	139.5	153.7	219.1	258	29.3	12.4	22.3	298016	88605.9	736021	1.53721e+06	1.7493e+06	2.55237e+06	295655	167578	163664	599077
AT4G30200.2	vernalization5/VIN3-like	1.862	1.765	0.671224	0.232742	16	30	0	FALSE	High	Master Protein	35.996	16	66	714	78.7	6.24	20.93	16	1.055	0.187297	0.986325	0.997476	0.905558	120.7	114.4	64.8	40.85	22.91	23.78	140.1	57.7	125.9	103.5	119.3	160.2	47.8	77.9	67.6	29548.9		30452.6	50127.7	46400.7	80654.2		42325.5	19728	104282
AT1G63160.1	replication factor C 2	1.857	15.675	0.695927	0.558065	14	54	0	FALSE	High	Master Protein	42.767	14	100	333	36.7	7.71	49.3	14	0.118	0.296411	0.996195	0.997476	0.999737	30.1	253.7	16.2	39.9	23.63	22.15	19.8	27.1	43.2	210.4	228.6	322.1	14.6	13.9	20.5		8024.8	34880.3	412535	348439	624631				55798.9
AT5G02500.1	heat shock cognate protein 70-1	1.854	14.015	0.676514	0.0386875	9	55	0	FALSE	High	Master Protein	174.357	41	862	651	71.3	5.12	381.67	41	0.132	0.115266	0.964129	0.997476	0.436071	33	249.2	17.8	102.87	19.11	86.15	29.8	12.2	109.9	192.4	225.2	280.4	16.1	2.6	31.4	234868	50084.4	641826	2.12911e+06	1.98898e+06	3.06799e+06	156821		278531	474811
AT2G05380.1	glycine-rich protein 3 short isoform	1.854	0.92	0.676472	0.331026	6	70	0	FALSE	High	Master Protein	28.46	6	663	116	11.6	8.03	209.46	6	2.016	0.0562064	0.762801	0.997476	0.958696	147.4	73.1	79.5	57.55	7.77	24.13	198	158	48.2	82.3	78.4	70.5	68.5	85.2	110.8	2.87812e+08	1.17353e+08	5.09323e+07	1.64824e+08	1.25261e+08	1.3968e+08	1.44346e+08	2.45772e+08	1.80002e+08	5.70827e+08
AT2G43410.4	RNA binding	1.851	3.57	0.678964	0.588196	28	37	0	FALSE	High	Master Protein	98.701	28	421	901	99.5	6.99	168.74	28	0.518	0.863574	0.996195	0.997476	0.999737	86.5	166.8	46.7	57.52	18.52	36.87	88.5	34.8	133	125.5	170.7	180.8	40.1	47.8	78.8	648311	130306	707633	1.2661e+06	1.37475e+06	1.80338e+06	421214	674366	636674	1.28582e+06
AT3G56070.1	rotamase cyclophilin 2	1.851	7.802	0.678492	0.996206	8	55	0	FALSE	High	Master Protein	23.308	9	126	176	18.9	7.81	65.89	9	0.237	0.857856	0.996195	0.997476	0.999737	52.1	219.7	28.2	89.72	35.21	40.33	51.8	20.4	145.7	116.6	246	218.4	49.2	28	23.8	36786	7452.33	88265.1	123637	225522	242379	32827.9	40932.4	19297.9	85714.1
AT3G14120.1	FUNCTIONS IN: molecular_function unknown; INVOLVED IN: transport; LOCATED IN: nuclear pore; EXPRESSED IN: 23 plant structures; EXPRESSED DURING: 13 growth stages; CONTAINS InterPro DOMAIN/s: Nuclear pore protein 84/107 (InterPro:IPR007252); Has 5399 Blast hits to 5001 proteins in 612 species: Archae - 19; Bacteria - 730; Metazoa - 2186; Fungi - 823; Plants - 382; Viruses - 37; Other Eukaryotes - …	1.851	4.917	0.678072	0.786715	9	10	0	FALSE	High	Master Protein	17.893	9	39	1101	125.2	5.08	15.91	9	0.376	0.851811	0.996195	0.997476	0.999737	71.5	189.9	38.6	22.9	40.81	80.84	58.4	64.4	88.9	119.3	269.1	171	81	13	34.8			21500.6	41857.9	117003	85439.4				45794.7
AT4G14342.1	Splicing factor 3B subunit 5/RDS3 complex subunit 10	1.851	8.886	0.678784	0.402186	3	38	0	FALSE	High	Master Protein	13.434	3	39	87	10.2	5.36	19.49	3	0.208	0.319956	0.996195	0.997476	0.997568	47.3	227.1	25.6	119.31	29.94	51.79	42.9	9.8	193.8	124.1	231.2	206.2	23.2	19.9	48.9	142747	13208.4	505996	619307	920728	1.01754e+06	106487	113841	196775	308615
AT5G08450.3	FUNCTIONS IN: molecular_function unknown; INVOLVED IN: biological_process unknown; LOCATED IN: cellular_component unknown; EXPRESSED IN: 25 plant structures; EXPRESSED DURING: 15 growth stages; CONTAINS InterPro DOMAIN/s: Histone deacetylation protein Rxt3 (InterPro:IPR013951); Has 34444 Blast hits to 20801 proteins in 1175 species: Archae - 64; Bacteria - 2390; Metazoa - 15568; Fungi - 3729; Pla…	1.85	37.025	0.679632	0.00162436	39	46	0	FALSE	High	Master Protein	132.46	39	382	918	104.1	7.46	172.9	39	0.05	0.00478936	0.181996	0.997476	0.0518067	13.9	278.6	7.5	134.01	27.84	58.96	11.8	10.3	124.6	180.6	315.8	236.1	6.4	3.1	11.2	53649.4	19775.3	486322	1.33585e+06	1.86467e+06	1.7125e+06	41130.3		54490.8	125666
AT1G04410.1	Lactate/malate dehydrogenase family protein	1.845	7.544	0.682701	0.168726	7	54	0	FALSE	High	Master Protein	56.148	15	284	332	35.5	6.55	121.98	15	0.245	0.430038	0.996195	0.997476	0.841059	53.3	217.8	28.9	65.36	18.43	29.4	51.9	34.2	119	162.9	212.4	236.6	35.5	19.3	28.2	386843	134370	664145	1.7235e+06	1.7933e+06	2.47585e+06	395169	269396	241664	791313
AT5G25150.1	TBP-associated factor 5	1.845	10.741	0.686697	0.509656	12	24	0	FALSE	High	Master Protein	36.105	12	45	669	74.4	7.12	17.88	12	0.172	0.642112	0.996195	0.997476	0.999737	40.7	237.2	22.1	72.12	34.97	49.04	35	28.1	98.6	165.5	203.9	319.8	7.4	19	22.8	6263.4		42657.5	154176	146547	309183	4219.87			49305.5
AT5G16310.1	Peptidase C12, ubiquitin carboxyl-terminal hydrolase 1	1.845	13.267	0.682825	0.650987	10	31	0	FALSE	High	Master Protein	28.499	10	54	334	38.5	5.15	28.06	10	0.139	0.452935	0.996195	0.997476	0.999737	34.3	247	18.6	102.82	20.19	29.38	21.7	30.5	139.8	177.4	219.3	266.6	10	16.5	18.3		12267.5	120284	289378	285507	430049	3162.57	16109.2	13719.2	50943.4
AT2G38610.2	RNA-binding KH domain-containing protein	1.843	2.671	0.683619	0.392364	8	48	0	FALSE	High	Master Protein	30.521	10	85	286	31.7	8.84	30.45	10	0.69	0.385651	0.996195	0.997476	0.997568	100.3	145.3	54.4	82.04	27.42	61.04	95.5	24.1	195.9	93.5	138.3	165.3	51.8	30.8	104.8	53870.6	6951.45	80279.1	72648.6	85790.6	127045	42327.9	34444.4	66040.1	106843
AT1G65280.1	DNAJ heat shock N-terminal domain-containing protein	1.84	2.804	0.685996	0.28276	16	34	0	FALSE	High	Master Protein	55.567	16	117	588	66.5	8.65	49.44	16	0.656	0.396951	0.996195	0.997476	0.93973	97.8	149	53.2	40.28	17.79	30.43	50.8	93.1	121.6	138	141.8	187.8	50.6	41.8	74.5	39881.9	37205.8	79312.1	164847	131545	229633	55954.1	47292.1	65182.2	90402.3
AT4G20410.1	gamma-soluble NSF attachment protein	1.84	5.94	0.708177	0.73379	4	18	0	FALSE	High	Master Protein	14.215	4	29	291	32.3	5.03	11.8	4	0.31	0.998863	0.999416	0.997476	0.999737	62.9	203	34.2	29.7	20.53	49.31	42.8	59.4	78.6	175.3	191.7	255.9	16.2	47.8	32.3	17834.8		13287.1	100496	87687.7	145094				35372.3
AT3G13200.1	Cwf15 / Cwc15 cell cycle control family protein	1.839	4.109	0.686889	0.484884	15	43	0	FALSE	High	Master Protein	58.91	15	204	230	27	5.38	88.47	15	0.447	0.986853	0.996861	0.997476	0.999737	79.4	177.4	43.2	53.58	11.4	28.5	79.5	43.7	135.3	147.8	184.2	177.6	31.9	43.2	56.9	578557	158602	715899	1.48269e+06	1.47411e+06	1.76118e+06	335984	624118	462907	1.14747e+06
AT4G16150.1	calmodulin binding;transcription regulators	1.838	2.071		0.240703	13	16	0	FALSE	High	Master Protein	32.124	13	38	923	104.8	7.37	14.71	13	0.888	0.237345	0.986325		0.911834	112.3	126.6	61.1	44.08	65.65	17.52	92.9	118	44.3	281.2	94.3	104.6	50.5	48.2	65.9				119501						56824.9
AT5G17020.1	exportin 1A	1.836	14.179	0.688917	0.457745	12	25	0	FALSE	High	Master Protein	66.246	24	151	1075	123.2	5.57	65.09	24	0.129	0.163282	0.986325	0.997476	0.999737	32.4	250	17.6	92.64	29.25	12.07	27	20.1	104.4	183.5	208.7	313.2	12.5	15.9	14.7	50087.7	16345.4	172472	574598	521551	969861				121821
AT5G40370.1	Glutaredoxin family protein	1.836	3.402	0.688601	0.417689	4	53	0	FALSE	High	Master Protein	13.996	4	42	111	11.7	7.24	18.48	4	0.54	0.511713	0.996195	0.997476	0.999069	88.3	163.6	48.1	32.28	63.24	18.81	78.5	58.4	111.3	83	299	145.4	33.1	48.6	42.7	46271.9	18771.4	56247.8	79437	280025	166253		53352.8	28330.2	132589
AT3G49850.1	telomere repeat binding factor 3	1.835	6.395	0.717523	0.764013	5	21	0	FALSE	High	Master Protein	14.233	6	24	295	32.2	9.51	12.47	6	0.287	0.96163	0.99672	0.997476	0.999737	59.6	207.9	32.5	32.46	14.59	45.29	60.7	46.9	88.6	164	211.7	215.7	33.1	56.2	23.1		8207.63	22487.4	113567	116975	147705				60550.8
AT2G02570.4	nucleic acid binding;RNA binding	1.833	9.148	0.690379	0.111511	19	54	0	FALSE	High	Master Protein	69.357	19	250	300	33.5	5.55	123.58	19	0.2	0.296591	0.996195	0.997476	0.709256	45.9	229.1	25	87.67	30.49	19.35	31.7	45.2	155.7	128.7	225.7	239.3	19.7	24.7	29.2	422304	315415	1.54392e+06	2.41977e+06	3.38741e+06	4.44994e+06	388651	652340	434260	859504
AT1G65700.1	Small nuclear ribonucleoprotein family protein	1.833	8.924	0.690501	0.11786	4	47	0	FALSE	High	Master Protein	12.659	4	86	98	10.7	4.98	34.79	4	0.205	0.311426	0.996195	0.997476	0.72542	46.8	227.7	25.5	100.76	29.38	73.65	43.5	19.4	158.8	125.2	211.9	228.1	19.6	23.7	69.6	409108	89617.3	1.09143e+06	1.63068e+06	2.20341e+06	2.93845e+06	264753	425486	735774	816660
AT2G36930.1	zinc finger (C2H2 type) family protein	1.833	1.986	0.690576	0.560967	3	15	0	FALSE	High	Master Protein	12.158	3	46	198	22.6	9.5	29.26	3	0.923	0.362856	0.996195	0.997476	0.999737	114.1	123.6	62.3	80.09	16.92	80.37	130.7	7.4	143.3	109.9	154.3	141.6	13.7	71.3	127.8	343264		273301	397345	445283	506468		371413	374840	680807
AT3G09840.1	cell division cycle 48	1.829	7.951	0.693434	0.61362	5	51	0	FALSE	High	Master Protein	132.012	36	462	809	89.3	5.25	206.19	36	0.23	0.408475	0.996195	0.997476	0.999737	50.9	221.3	27.8	49.95	10.4	2.7	41.1	49.9	100	184.3	225.5	216.9	27.3	28.2	26.8	94127.4	54049.5	170031	627138	612227	729794	73425.4	127181	64049.6	201122
AT2G28600.1	P-loop containing nucleoside triphosphate hydrolases superfamily protein	1.823	2.879	0.697264	0.255523	11	24	0	FALSE	High	Master Protein	32.984	11	114	502	55.4	8.97	45.35	11	0.633	0.417392	0.996195	0.997476	0.923668	95.9	151.5	52.6	27.64	23.3	23.5	83.4	89.6	135.5	117.7	185.8	141.5	49.1	37.2	60.1	47915.8	33607.8	77158.5	125647	160142	141749	23804.1	31283.3	30266.3	129743
AT4G24390.1	RNI-like superfamily protein	1.822	1.966	0.697867	0.215458	2	4	0.002	FALSE	High	Master Protein	4.3	2	7	623	69.5	6.73	4.06	2	0.927	0.224096	0.986325	0.997476	0.88734	114.2	123.2	62.7	22.52	7.46	85.85	83	119.1	131	134.7	116.2	128.6	114.7	65.4	7.5		24314.1	38022.6	74140.1	51026.5	69970.7	66375.7	51819.6		65765.8
AT1G61620.1	phosphoinositide binding	1.821	5.437	0.698783	0.509639	16	60	0	FALSE	High	Master Protein	54.587	16	135	310	35	8.06	50.6	16	0.335	0.698743	0.996195	0.997476	0.999737	66.1	197.5	36.3	64.48	9.92	72.91	63.8	45.1	149.1	167.1	190.5	203.7	41.1	4.5	35	279533	101050	477625	1.01442e+06	916428	1.22306e+06	253149		162738	557928
AT5G63470.1	nuclear factor Y, subunit C4	1.82	8.929	0.699049	0.882057	3	12	0	FALSE	High	Master Protein	13.05	3	36	250	27	5.12	15.18	3	0.204	0.719612	0.996195	0.997476	0.999737	46.5	228	25.5	85.88	60.86	12.24	22.1	54.2	143.5	58.8	268.9	265.8	31.9	25	29.8		23191.4	87334.7	45103.1	247680	303355				36671.3
AT4G06599.1	ubiquitin family protein	1.818	10.153	0.70094	0.65901	9	35	0	FALSE	High	Master Protein	26.426	9	43	340	38.9	6.81	13.62	9	0.179	0.616487	0.996195	0.997476	0.999737	42	234.8	23.1	112.48	43.71	22.32	34.4	13	151.6	135.7	192.3	320	13.3	20.9	18.9			103431	175511	198534	409297				64128.6
AT1G29850.3	double-stranded DNA-binding family protein	1.817	2.563	0.701237	0.286087	6	38	0	FALSE	High	Master Protein	18.49	6	42	151	17.3	5.76	16.27	6	0.709	0.451439	0.996195	0.997476	0.944052	101.3	142.9	55.8	46.58	13.52	21.95	61.9	158.9	96.2	134.8	169.6	135.7	35.6	52.9	54.4	61700.1	81908.5	71898.1	202482	203243	190282	47903.3	79309.2	56568	133806
AT1G12820.1	auxin signaling F-box 3	1.817	11.284	0.701115	0.719924	6	10	0	FALSE	High	Master Protein	13.022	6	20	577	64.9	7.21	13.9	6	0.161	0.522683	0.996195	0.997476	0.999737	38.7	240.1	21.3	96	8.24	35.23	33.5	27.2	143.3	207.8	230.7	196.5	14.3	18.4	28.3			104809	288148	255340	269424				66823.1
AT1G79000.2	histone acetyltransferase of the CBP family 1	1.814	4.299	0.725352	0.916676	30	27	0	FALSE	High	Master Protein	110.872	37	147	1741	195	8.37	53.62	37	0.422	0.719962	0.996195	0.997476	0.999737	76.5	181.3	42.2	17.52	40.71	23.76	51.5	70.5	71.7	127.6	277.4	167.1	38.9	38.3	57	15852	10250.8	16377.5	57493.1	150606	104703				50462.8
AT1G79730.1	hydroxyproline-rich glycoprotein family protein	1.814	6.648	0.703664	0.307162	22	38	0	FALSE	High	Master Protein	63.257	22	239	589	67.3	8.78	100.2	22	0.273	0.516084	0.996195	0.997476	0.955482	57.5	210.8	31.7	101.99	13.61	54.39	50.7	9.5	146.5	172.4	185.8	223.2	23.4	27.9	60.6	233690	20421	490820	1.09482e+06	941673	1.40219e+06	156257	255560	312257	463486
AT1G20370.1	Pseudouridine synthase family protein	1.814	16.167	0.703541	0.238496	17	37	0	FALSE	High	Master Protein	56.44	17	146	549	61.5	5.33	67.33	17	0.112	0.074114	0.847504	0.997476	0.911834	28.7	255.5	15.8	111.08	15.92	36.84	8.1	27.2	108.3	198.8	274.4	242.5	17.6	15	8		31630.4	209445	742898	818517	896380	44617.1	64449.5		43778.1
AT4G11560.1	bromo-adjacent homology (BAH) domain-containing protein	1.813	12.2	0.70379	0.643493	15	30	0	FALSE	High	Master Protein	51.301	15	99	587	66.4	5.1	38.62	15	0.149	0.367852	0.996195	0.997476	0.999737	36.2	243.8	20	94.97	22.24	6.66	8.8	38.4	100.4	170.8	258.2	260.4	19.5	22.3	21.2		19897.5	104051	352965	425846	532121	24639.9	29196.7	23688	26278.1
AT1G17790.1	DNA-binding bromodomain-containing protein	1.813	10.093	0.703742	0.779929	15	36	0	FALSE	High	Master Protein	39.422	17	58	487	53.4	6.68	22.75	17	0.18	0.667328	0.996195	0.997476	0.999737	42.2	234.6	23.2	97.32	37.29	53	39.5	18.1	135.8	133.5	219.6	294.3	8.4	29.1	21.8	27040.6		86626.8	144461	211994	352040		24567.9	19403.4	68728.3
AT5G43720.1	Protein of unknown function (DUF2361)	1.813	0.411	0.704188		7	24	0	FALSE	High	Master Protein	17.902	7	39	329	37.4	9.86	15.44	7	4.408	0.00252414	0.138063	0.997476		168.7	38.3	93.1	88.02	58.67	32.79	371	59.4	127.9	29	66.3	23.6	70.5	100.3	52	104844									207940
AT1G55250.3	histone mono-ubiquitination 2	1.809	2.891	0.706717	0.278282	23	28	0	FALSE	High	Master Protein	64.501	23	95	899	103.2	5.47	39.32	23	0.626	0.434428	0.996195	0.997476	0.933524	95.2	152.2	52.6	55.45	44.91	57.71	38.5	84.4	133.1	134.9	216.1	86.5	114.7	45.2	46.7		13913	49801.9	81562.5	122383	42357.3	78898.4			39291.9
AT5G43940.2	GroES-like zinc-binding dehydrogenase family protein	1.809	7.406	0.707071	0.175157	14	38	0	FALSE	High	Master Protein	45.277	14	175	391	42	6.95	88.31	14	0.244	0.428932	0.996195	0.997476	0.847104	53.1	217.5	29.4	67.76	15.42	14.78	32	47.1	114	187.9	192.9	246	23.1	26	30.9	236294	177387	610783	1.90816e+06	1.56349e+06	2.47054e+06	230144	380890	254900	468650
AT1G15910.1	XH/XS domain-containing protein	1.808	5.056	0.707689	0.78694	9	15	0	FALSE	High	Master Protein	19.82	9	39	634	72.6	5.33	13.95	9	0.358	0.795751	0.996195	0.997476	0.999737	69	192.9	38.1	85	89.88	16.79	68.2	166	23.3	190.8	324.3	10.5	46	37.7	33.1		36926.5		123219	185047					70232.5
AT1G30880.1	unknown protein; Has 24 Blast hits to 24 proteins in 8 species: Archae - 0; Bacteria - 0; Metazoa - 2; Fungi - 0; Plants - 22; Viruses - 0; Other Eukaryotes - 0 (source: NCBI BLink).	1.808	3.705	0.707758	0.769932	2	16	0.001	FALSE	High	Master Protein	6.384	2	28	120	13.4	10.42	15.42	2	0.488	0.709151	0.996195	0.997476	0.999737	83.3	170.7	46.1	5.85	72.67	66.09	107.6	95.8	102.9	24	212.5	210.9	13.2	56.9	76.2	149484	71869.3	100829		343189	422114		140880	108541	313706
AT1G15340.1	methyl-CPG-binding domain 10	1.807	17.482	0.707871	0.0297568	28	66	0	FALSE	High	Master Protein	118.304	30	263	384	42.3	4.67	71.55	30	0.103	0.0587012	0.779086	0.997476	0.394112	26.7	258.5	14.8	99.72	29.33	34.57	27.3	16.8	110.7	153.1	275.8	264.3	12.8	15.1	24.1	118329	33093.4	352888	925510	1.33059e+06	1.58e+06	71197.3	107888	104752	237879
AT4G39330.1	cinnamyl alcohol dehydrogenase 9	1.807	17.853	0.708467	0.216137	17	58	0	FALSE	High	Master Protein	61.619	17	189	360	38.9	6.68	73.77	17	0.101	0.0551209	0.750893	0.997476	0.88734	26.2	259.2	14.5	106.06	33.53	37.74	21.9	20.1	120.6	165.5	216.7	319.4	7.3	12.1	16.4	55530.7	23289.1	254238	661576	691403	1.26283e+06	21282.6	68176.3	48701.6	126235
AT2G21250.1	NAD(P)-linked oxidoreductase superfamily protein	1.807	9.569		0.676786	8	23	0	FALSE	High	Master Protein	17.781	8	58	309	35	6.62	34.19	8	0.189	0.703226	0.996195		0.999737	43.8	232	24.2	15.28	32.24	39.37	55.3	48.1	40.6	145.4	285.7	254.6	26.6	13	30.6				111441	174745	192952				61052.2
AT1G04690.1	potassium channel beta subunit 1	1.806	7.636	0.709091	0.997009	11	34	0	FALSE	High	Master Protein	36.906	11	105	328	36.5	7.42	51.16	11	0.236	0.791512	0.996195	0.997476	0.999737	51.9	219.4	28.7	86.93	42.39	24.45	49.9	31.7	162	102.5	210.9	261.5	33.6	20.3	27.6	41762.2	15823.3	139661	158685	275191	422690	50211.2		19480.1	117416
AT4G34980.1	subtilisin-like serine protease 2	1.805	2.682	0.70924	0.724062	20	34	0	FALSE	High	Master Protein	58.186	20	200	764	81	9.35	97.33	20	0.673	0.612807	0.996195	0.997476	0.999737	98.7	146.6	54.7	46.43	17.38	15.08	106.8	40.8	114.9	122.4	158.6	173.6	52.9	59.1	71	323102	57878	252541	510177	527592	715646	214897	351255	232604	640819
AT1G20010.1	tubulin beta-5 chain	1.803	15.966	0.720893	0.528009	5	44	0	FALSE	High	Master Protein	71.139	16	281	449	50.3	4.77	120.67	16	0.113	0.350168	0.996195	0.997476	0.999737	28.8	255.2	16	58.66	52.52	51.03	31.9	31.8	80.9	314.6	91.6	282.8	13.7	34.9	17.7		9996.43	37200.7	350561	64753.7	296916				51244
AT1G09760.1	U2 small nuclear ribonucleoprotein A	1.801	16.926	0.712394	0.0227225	15	64	0	FALSE	High	Master Protein	58.438	15	349	249	28	6.05	132.72	15	0.106	0.0637772	0.828186	0.997476	0.330219	27.4	257.4	15.2	124.67	24.13	86.65	11.4	24.2	153.3	157.8	227.4	259.1	13.4	9	44.4	169765	202293	1.838e+06	3.58649e+06	4.12488e+06	5.82281e+06	309517	265112	818878	372804
AT1G69070.1	FUNCTIONS IN: molecular_function unknown; INVOLVED IN: biological_process unknown; LOCATED IN: cellular_component unknown; EXPRESSED IN: 23 plant structures; EXPRESSED DURING: 13 growth stages; CONTAINS InterPro DOMAIN/s: Nop14-like protein (InterPro:IPR007276); Has 69842 Blast hits to 35213 proteins in 1572 species: Archae - 363; Bacteria - 20593; Metazoa - 20851; Fungi - 8010; Plants - 2912; Vi…	1.801	2.006	0.729885	0.546286	16	21	0	FALSE	High	Master Protein	40.126	16	74	901	103.6	5.54	30.91	16	0.898	0.301882	0.996195	0.997476	0.999737	112.4	125.2	62.4	70.51	64.3	70.7	242.8	70.9	88.5	54.4	203	98.6	49.2	12.9	79.7	92558.6	12275.3	14926.5		74177	22319.7		2605.86		183575
AT1G19880.1	Regulator of chromosome condensation (RCC1) family protein	1.8	6.298	0.712918	0.24006	18	37	0	FALSE	High	Master Protein	69.661	18	301	538	57.8	7.64	104.27	18	0.286	0.55546	0.996195	0.997476	0.911834	59.4	207.7	33	62.03	15.31	30.21	56.7	32.2	114	163.7	198.3	223.2	30.1	31.5	50.2	708485	205712	1.03474e+06	2.81846e+06	2724515	3.79887e+06	544449	780608	701689	1.40516e+06
AT1G25540.1	phytochrome and flowering time regulatory protein (PFT1)	1.8	3.363	0.713207	0.914064	11	18	0	FALSE	High	Master Protein	32.429	11	48	836	89.5	8.25	16.04	11	0.535	0.575186	0.996195	0.997476	0.999737	87.6	163.7	48.7	25.26	13.66	18.16	89	63.2	106.4	137.4	166.3	180.8	62.9	44.5	49.5			27514.6	67355.6	65046.9	87591.9				62815.6
AT5G53930.1	unknown protein; LOCATED IN: chloroplast; Has 1807 Blast hits to 1807 proteins in 277 species: Archae - 0; Bacteria - 0; Metazoa - 736; Fungi - 347; Plants - 385; Viruses - 0; Other Eukaryotes - 339 (source: NCBI BLink).	1.799	13.188	0.713755	0.318288	15	36	0	FALSE	High	Master Protein	54.289	15	179	529	59.4	9.03	56.5	15	0.136	0.124543	0.978615	0.997476	0.955482	33.8	247.5	18.8	57.08	50.87	44.51	29	38.4	82.4	92.2	295.1	281.4	21.3	19.1	41.1	51747.7	44500.2	130704	280094	736266	870055	41435.4	55960.1	97388.3	130740
AT5G49700.1	Predicted AT-hook DNA-binding family protein	1.793	11.985	0.728107	0.518829	7	37	0	FALSE	High	Master Protein	20.06	7	51	276	29.4	8.19	15.8	7	0.15	0.560162	0.996195	0.997476	0.999737	36.4	243.3	20.3	81.75	17.64	39.9	21.7	34.3	101.5	182.8	229.3	261.6	33.3	16.3	19.1	3642.15		56237.7	192012	192193	271724			4970.82	32764.9
AT1G76890.2	Duplicated homeodomain-like superfamily protein	1.792	44.701	0.718805	0.0364359	16	34	0	FALSE	High	Master Protein	72.851	17	170	575	65.8	6.79	69.3	17	0.04	0.00191841	0.117381	0.997476	0.424413	11.3	282.4	6.3	143.05	21.56	35.83	6.1	10.4	126	188.2	260.6	292.1	5.8	7.4	3.4		11483.2	299204	847491	936270	1.3003e+06				39813.1
AT5G23540.1	Mov34/MPN/PAD-1 family protein	1.792	4.725	0.718385	0.996283	7	25	0	FALSE	High	Master Protein	17.689	7	52	308	34.3	6.8	26.83	7	0.379	0.831026	0.996195	0.997476	0.999737	71.5	188.6	39.9	41.9	21.84	33.01	65.7	57.5	120	136.3	173.3	212.2	62.1	36.2	36.7	20096.7	6525.93	41111.5	88487.2	89785	136271	18019.9	19154.8	14459.2	61445.9
AT4G17190.1	farnesyl diphosphate synthase 2	1.789	5.598	0.720866	0.774735	5	21	0	FALSE	High	Master Protein	18.434	7	57	342	39.8	5.77	31.76	7	0.32	0.99706	0.998939	0.997476	0.999737	64	200.2	35.8	82.29	84.72	37.75	10.5	76.5	128.3	11.1	239.5	327.3	42.8	44	20.1		32475.7	77455.9		218772	370403				17264.5
AT3G54170.1	FKBP12 interacting protein 37	1.788	9.895	0.721364	0.0931331	23	65	0	FALSE	High	Master Protein	85.564	23	260	330	37.2	5	109.09	23	0.181	0.239455	0.986325	0.997476	0.659493	42.3	234.1	23.7	100.22	29.07	72.83	40.9	17.2	144.3	132.7	226.1	238.6	22.8	16.2	61.3	292771	61827.9	751365	1.30982e+06	1.78115e+06	2.32892e+06	221232	207616	490781	580664
AT4G22140.2	PHD finger family protein / bromo-adjacent homology (BAH) domain-containing protein	1.788	4.039	0.721456	0.993684	12	67	0	FALSE	High	Master Protein	41.408	13	111	224	25.4	8.25	39.35	13	0.443	0.975807	0.99672	0.997476	0.999737	78.6	177.5	43.9	72.11	56.62	38.58	61.3	42.6	161.2	102.2	138.5	291.5	34.3	21	47.3	238909	87257.5	473070	557412	610099	1.60422e+06	191409	133717	200482	491309
AT4G21750.1	Homeobox-leucine zipper family protein / lipid-binding START domain-containing protein	1.787	18.536	0.721844	0.397182	7	21	0	FALSE	High	Master Protein	46.468	12	78	762	83.4	5.88	28.01	12	0.096	0.140291	0.986325	0.997476	0.997568	25.1	260.8	14.1	91.65	37.5	40.14	9.6	24.5	71.3	158	254.4	348.2	6.1	14.1	13.7		12674.1	82408.6	363876	479534	813105				32599.2
AT5G48680.1	Sterile alpha motif (SAM) domain-containing protein	1.785	3.426	0.72349	0.620184	12	59	0	FALSE	High	Master Protein	45.947	12	233	206	23.3	9.82	115.48	12	0.521	0.858593	0.996195	0.997476	0.999737	86.2	165.5	48.3	31.56	21.82	43.64	88	73.1	132.4	116.2	179.2	168.9	49.3	25.9	67.2	919102	389818	1.00494e+06	1.67266e+06	2.05787e+06	2.40291e+06	745894	529677	784419	1.82289e+06
AT1G22920.1	COP9 signalosome 5A	1.783	7.324		0.516837	8	29	0	FALSE	High	Master Protein	22.738	8	29	357	39.7	5.27	10.83	8	0.243	0.738743	0.996195		0.999737	52.9	217.4	29.7	59.09	77.83	97.39	57.4	31.5	107.7	22.5	235.7	296.8	32.2	103.9	12.3					80096.1	125013				35184.8
AT1G80670.1	Transducin/WD40 repeat-like superfamily protein	1.781	10.834	0.726486	0.517423	12	44	0	FALSE	High	Master Protein	37.332	12	95	349	38.2	8.37	27	12	0.164	0.253844	0.986325	0.997476	0.999737	39.2	238.7	22	73.52	25.83	68.84	38.6	26.8	103.7	160	234.8	273.1	6.2	21.7	35.1	75679.8	23085	160555	491324	575268	829161		80266.4	67781.7	170595
AT1G75190.1	unknown protein; Has 7306 Blast hits to 3858 proteins in 279 species: Archae - 15; Bacteria - 134; Metazoa - 3314; Fungi - 546; Plants - 228; Viruses - 207; Other Eukaryotes - 2862 (source: NCBI BLink).	1.781	2.456	0.726184	0.679445	3	22	0	FALSE	High	Master Protein	11.933	3	48	131	15.5	5.41	26.94	3	0.725	0.547705	0.996195	0.997476	0.999737	102	140.7	57.3	10.62	7.49	6.79	100.2	115.9	94.6	138.2	148.6	127.9	55.5	56.3	62.7	307312	181433	210824	583744	500994	534243	246721	342228	214923	609503
AT5G23150.1	Tudor/PWWP/MBT domain-containing protein	1.777	2.67	0.729226	0.466696	22	22	0	FALSE	High	Master Protein	61.078	23	139	1392	151	8.12	54.33	23	0.665	0.414881	0.996195	0.997476	0.999737	97.8	147.1	55.1	77.24	23.29	53.32	97.8	20	166.1	147	110.6	178.2	55	30.9	94.5	31842		40331.4	60097.6	46901.5	88080.6			39868	86068.6
AT2G26460.1	RED family protein	1.776	3.654	0.729435	0.86193	18	37	0	FALSE	High	Master Protein	55.876	18	168	585	66.3	5.22	77.59	18	0.486	0.773307	0.996195	0.997476	0.999737	82.9	170.5	46.7	64.88	39.96	45.32	42.9	85.2	169.2	84.9	202.9	175.2	24.8	48	66.9	78663.7	90506.5	261490	246733	474407	507701	62508.4	199113	158964	180941
AT3G62010.1	unknown protein; LOCATED IN: cellular_component unknown; EXPRESSED IN: 23 plant structures; EXPRESSED DURING: 15 growth stages; Has 553 Blast hits to 216 proteins in 93 species: Archae - 0; Bacteria - 124; Metazoa - 193; Fungi - 58; Plants - 108; Viruses - 0; Other Eukaryotes - 70 (source: NCBI BLink).	1.776	1.481		0.417955	8	7	0	FALSE	High	Master Protein	17.083	8	25	1254	141.5	7.02	8.11	8	1.199	0.211133	0.986325		0.999069	125.1	104.4	70.5	38.85	17.98	37.47	146.5	124.8	63	136.6	104.1	99.1	50	70.3	105.8				40789.9	13530.9	25621				62992.6
AT3G08740.1	elongation factor P (EF-P) family protein	1.775	6.858	0.730131	0.749999	5	23	0	FALSE	High	Master Protein	13.673	5	44	236	26.2	8.4	22.1	5	0.259	0.544691	0.996195	0.997476	0.999737	55.3	213.6	31.1	98.32	38.79	74.07	9.3	59.4	151.8	113.8	229.6	263.3	35.7	3.5	33.5		66648.6	242220	344086	554162	787380	113545		82140.3	40598.7
AT5G46210.1	cullin4	1.774	7.982	0.731413	0.806989	28	35	0	FALSE	High	Master Protein	79.884	28	179	792	91.4	8.02	85.59	28	0.222	0.620562	0.996195	0.997476	0.999737	49.5	222.6	27.9	72.78	33.68	33.56	22.7	47.1	105.5	211.9	144.3	289.1	17.5	35.3	26.5	26957.6	28739	120671	468658	242797	632232	19981.8	100429	41395.6	72444.5
AT2G45850.1	AT hook motif DNA-binding family protein	1.773	14.228	0.731823	0.614924	3	13	0	FALSE	High	Master Protein	8.798	3	23	348	36.3	9.94	8.9	3	0.125	0.341401	0.996195	0.997476	0.999737	31.3	251.1	17.6	91.73	6.48	17.58	30.2	78.3	8.4	242.3	227.6	259.1	17	15.4	21.5		44985.5		375347	281430	396925				67345.3
AT2G19640.2	ASH1-related protein 2	1.772	5.562	0.732795	0.792162	8	23	0	FALSE	High	Master Protein	20.446	8	45	398	43.7	4.78	17.81	8	0.318	0.958226	0.99672	0.997476	0.999737	63.8	200.2	36	61.05	33.85	67.68	35.5	60.2	121.3	127.3	189.1	256.6	62.7	34	13.3			42521.8	84632.1	100330	168655				33953.9
AT5G39080.1	HXXXD-type acyl-transferase family protein	1.771	3.451	0.760992	0.934017	9	27	0	FALSE	High	Master Protein	26.738	9	48	463	51.5	5.6	19.77	9	0.513	0.700631	0.996195	0.997476	0.999737	85.4	166.4	48.2	39	37.8	74.02	99.4	46.5	106.6	92.5	193.7	204.6	11.8	56.1	88.9				37556.8	62773.9	82188.5	5038.07			58136.8
AT5G56740.1	histone acetyltransferase of the GNAT family 2	1.769	8.299	0.742921	0.757851	16	47	0	FALSE	High	Master Protein	55.716	16	126	467	52.7	5.64	50.38	16	0.213	0.800235	0.996195	0.997476	0.999737	47.9	224.9	27.1	57.34	27.03	42.54	19.4	42.4	69.6	184.6	297.3	199	20.3	43.4	24	7595.89		28397.8	156601	201273	154136	3243.62		9701.76	23704.5
AT4G27440.1	protochlorophyllide oxidoreductase B	1.769	28.895		0.301768	5	22	0	FALSE	High	Master Protein	16.82	7	43	401	43.3	9.16	15.27	7	0.061	0.113463	0.964129		0.955482	16.8	273.8	9.5	54.88	79.45	80.05	45	21.5	16.6	350.6	21.7	384.4	9.5	38.6	12.1				378844		410733				70046.4
AT1G44900.1	minichromosome maintenance (MCM2/3/5) family protein	1.766	7.093	0.73649	0.710825	19	26	0	FALSE	High	Master Protein	44.624	19	73	936	105.5	5.14	34.55	19	0.249	0.908721	0.996195	0.997476	0.999737	53.7	215.8	30.4	81.66	11	31.28	49.8	27.4	138.3	212.9	171.1	199.9	26.8	45.7	28.2			43316.9	129171	80657.5	120782	5582.69			47110.6
AT4G20360.1	RAB GTPase homolog E1B	1.765	4.204	0.737606	0.46914	15	41	0	FALSE	High	Master Protein	65.98	16	291	476	51.6	6.19	105.93	16	0.42	0.92195	0.996195	0.997476	0.999737	76	181	43	34.56	41.39	31.23	46.4	82.5	96.8	196.5	97.8	242.8	46.7	31	59.5	221483	199560	335221	1.31365e+06	516448	1.60537e+06	316609	275077	313460	446435
AT5G52530.3	dentin sialophosphoprotein-related	1.764	1.752	0.738282	0.455302	36	48	0	FALSE	High	Master Protein	113.333	36	295	828	92.4	6.95	118.68	36	1.007	0.244158	0.986325	0.997476	0.999737	117.2	116.4	66.4	24.9	32.96	1.31	127.1	83.2	137.6	69.7	138.6	126.2	73.7	72	72	271606	90802.7	213703	189128	325641	367397	228119	283646	161318	538686
AT2G28720.1	Histone superfamily protein	1.764	5.5	0.737917	0.305924	2	62	0	FALSE	High	Master Protein	46.027	12	519	151	16.5	9.99	206.21	12	0.321	0.658403	0.996195	0.997476	0.955482	64	199.7	36.3	22.41	14.61	26.01	64.2	56.5	86.3	157.1	200.1	208.3	36.4	35.9	55.3	1.19267e+06	536299	1.16498e+06	4.01994e+06	4087027	5272837	979145	1.32264e+06	1.14791e+06	2.36547e+06
AT3G04930.1	DNA-binding storekeeper protein-related transcriptional regulator	1.764	25.804	0.738185	0.225177	5	21	0	FALSE	High	Master Protein	36.171	9	71	456	49.7	4.98	29.04	9	0.068	0.022895	0.456636	0.997476	0.890769	18.5	271	10.5	123.31	16.74	13.95	17.5	12	123.9	192.5	265.7	256.6	9.6	12.3	9.9	23762.2		183747	541452	596476	713534				71030.9
AT5G49530.1	SIN-like family protein	1.762	4.481	0.767852	0.967428	19	31	0	FALSE	High	Master Protein	59.825	19	115	689	77.7	6.06	45.87	19	0.393	0.802244	0.996195	0.997476	0.999737	73	185.6	41.4	27.99	34.13	23.17	50.3	77.4	90	196.8	233.5	112.9	37	43.9	58.1		12460.6	15065.1	100471	95517.3	43300.7				40164
AT5G15650.1	reversibly glycosylated polypeptide 2	1.761	3.142	0.741598	0.802253	3	34	0	FALSE	High	Master Protein	28.999	11	82	360	40.9	6.13	33.61	11	0.561	0.800271	0.996195	0.997476	0.999737	89.5	159.7	50.8	15.52	39.1	77.41	81.1	99.8	74.4	144.6	198	86.2	135.9	34	46	14187.8								9001.49	28139.1
AT2G41060.1	RNA-binding (RRM/RBD/RNP motifs) family protein	1.758	4.926	0.742324	0.675629	11	35	0	FALSE	High	Master Protein	56.68	16	177	451	49	5.96	74.48	16	0.357	0.882177	0.996195	0.997476	0.999737	68.6	192.3	39	72.73	31.62	14.51	43	55.1	154.7	154.4	143.8	248.5	31.3	30	39	34732.3	32146.1	128375	242928	175759	386508	26031.3	33800.1	39059.1	97417.6
AT3G15450.1	Aluminium induced protein with YGL and LRDR motifs	1.758	13.853	0.74213	0.0805175	9	41	0	FALSE	High	Master Protein	37.022	9	92	253	27.7	7.05	38.08	9	0.127	0.103535	0.941469	0.997476	0.616704	31.8	250.2	18.1	64.92	45.26	60.42	28.3	31.6	83.7	119.6	327.6	249.3	9	18	32.9	87467.5	56409	210790	581188	1.28296e+06	1.20117e+06	34846.4	104909	119706	199760
AT2G40430.2	FUNCTIONS IN: molecular_function unknown; INVOLVED IN: biological_process unknown; LOCATED IN: cellular_component unknown; EXPRESSED IN: 22 plant structures; EXPRESSED DURING: 13 growth stages; CONTAINS InterPro DOMAIN/s: P60-like (InterPro:IPR011687), Tumour suppressor protein Gltscr2 (InterPro:IPR011211); Has 706 Blast hits to 639 proteins in 197 species: Archae - 0; Bacteria - 32; Metazoa - 22…	1.758	4.421	0.742699	0.931597	11	37	0	FALSE	High	Master Protein	30.547	11	80	449	50.9	8.76	30.33	11	0.398	0.915916	0.996195	0.997476	0.999737	73.5	184.8	41.8	32.5	20.93	68.24	109.6	77.4	57.1	138	209.7	194.8	9.4	44.1	59.8	214770	74490.3	73415.6	372448	451755	519828	12936.9	160486	125053	425961
AT3G13120.1	Ribosomal protein S10p/S20e family protein	1.758	12.444	0.742508	0.664988	3	15	0	FALSE	High	Master Protein	8.849	3	35	191	20.8	8.84	17.59	3	0.141	0.473986	0.996195	0.997476	0.999737	34.7	245.6	19.7	73.32	22.62	12.01	17.4	30	73.9	304.3	207.6	212.1	17	17	20.8		15329.8	46893.3	432556	242380	282929				36758.2
AT1G70180.2	Sterile alpha motif (SAM) domain-containing protein	1.757	1.504	0.74306	0.672211	17	37	0	FALSE	High	Master Protein	70.767	17	441	460	50.7	11.49	221.18	17	1.168	0.225777	0.986325	0.997476	0.999737	123.7	105.9	70.4	7.25	32.97	25.82	140.8	121.9	134.5	119.5	115.1	61.1	76.5	48.7	81.9	1.99171e+06	880913	1.38256e+06	2.3293e+06	1.77927e+06	1.15807e+06	1.56867e+06	1.34485e+06	1.2943e+06	3.95022e+06
AT3G07030.1	Alba DNA/RNA-binding protein	1.754	1.962	0.745547	0.346442	6	19	0	FALSE	High	Master Protein	17.298	6	62	405	42.5	9.16	35.09	6	0.894	0.339977	0.996195	0.997476	0.968837	111.6	124.8	63.6	53.63	24.75	46.23	98	47.9	155.5	109.6	107.9	163.1	55.9	50.8	111.4	162515	38889.4	187376	237365	183758	368399	116810	159618	200711	322322
AT3G57890.2	Tubulin binding cofactor C domain-containing protein	1.749	13.156	0.749149	0.545268	12	26	0	FALSE	High	Master Protein	39.17	12	74	609	67	5.76	26.21	12	0.133	0.440089	0.996195	0.997476	0.999737	33	248.2	18.9	93.31	16.7	11.82	31.6	21.2	118	183.1	237.6	255.3	15.5	18.1	19.7			64286.7	204149	211450	273568			10395.7	50711.3
AT4G14710.5	RmlC-like cupins superfamily protein	1.74	11.66	0.761105	0.527862	7	35	0	FALSE	High	Master Protein	12.955	7	24	201	23.6	5.12	8.78	7	0.149	0.559646	0.996195	0.997476	0.999737	36.2	242.9	20.8	100.28	58.5	33.55	23.2	36.2	150.9	71.6	304.4	242.6	17.6	32.7	20.8		6498.41	64251	33447.1	196031	193565				26948.8
AT1G13260.1	related to ABI3/VP1 1	1.74	3.733	0.755658	0.930276	3	15	0	FALSE	High	Master Protein	9.253	5	22	344	38.6	9.36	11.3	5	0.466	0.670243	0.996195	0.997476	0.999737	80.7	173	46.3	40.03	34.05	30.7	60.8	83.1	133	178.3	207.9	100.9	57.8	30.3	47.8		14416.5	32803.3	83403.3	77590.8					40943.3
AT2G23350.1	poly(A) binding protein 4	1.737	6.323	0.757919	0.954539	18	35	0	FALSE	High	Master Protein	54.764	19	171	662	71.6	6.86	69.25	19	0.275	0.76538	0.996195	0.997476	0.999737	57.5	209.4	33.1	92.96	38.61	83.26	34	45.9	177.9	167.2	104.2	234.4	20.9	26.4	89	59232.5	44862.6	254788	454049	215813	629237	41919.7	66471.1	196049	132751
AT5G39340.1	histidine-containing phosphotransmitter 3	1.737	2.322		0.695244	4	35	0	FALSE	High	Master Protein	15.105	5	34	155	17.5	5.19	12.3	5	0.748	0.461591	0.996195		0.999737	103	137.7	59.3	42.66	45.9	40.38	145	56.5	115.8	62.8	176.1	154.8	66.7	86.4	35.9				18498.5	41422	45105.5				61547.1
AT2G26280.1	CTC-interacting domain 7	1.736	1.125	0.758391	0.0257015	7	14	0	FALSE	High	Master Protein	18.837	7	35	567	62.1	6.39	15.88	7	1.543	0.0926177	0.913474	0.997476	0.353494	134.9	87.4	77.7	75.71	96.07	70.16	34.3	99.9	203.2	59.6	294.2	64.7	76	57.5	10.6		23166.1	67069.2		146893					30920.6
AT1G55450.2	S-adenosyl-L-methionine-dependent methyltransferases superfamily protein	1.736	4.133	0.757967	0.806661	4	15	0	FALSE	High	Master Protein	12.298	5	21	320	35.5	7.64	8.59	5	0.42	0.795652	0.996195	0.997476	0.999737	75.8	180.5	43.7	56.93	65.85	48.88	36.5	86	133.8	40.6	204.7	241	79.4	28.4	49.5			25409.8	11709.5	58809	85798.1				18931
AT5G41880.1	DNA primases;DNA primases	1.735	1.488	0.759258	0.20292	6	16	0	FALSE	High	Master Protein	9.855	6	15	451	52	6.13	5.39	6	1.166	0.13856	0.986325	0.997476	0.885408	123.3	105.7	71	29.35	80.11	53.07	80.9	109.3	146.6	93.8	42.9	233.9	98.8	30.7	63			35543.6	43083		106283				53549.9
AT1G63660.1	GMP synthase (glutamine-hydrolyzing), putative / glutamine amidotransferase, putative	1.731	2.781	0.761766	0.437651	15	34	0	FALSE	High	Master Protein	39.287	15	114	534	59.3	6.54	43.82	15	0.623	0.538661	0.996195	0.997476	0.999737	94.2	151.3	54.4	19.98	27.57	8.42	76.4	95.1	114.5	109.5	152.7	193.2	54.9	47.8	55.9	89994.1	63666.1	110678	200736	223344	350192	90355.7	96913.6	63850.1	201637
AT5G59950.5	RNA-binding (RRM/RBD/RNP motifs) family protein	1.727	1.915	0.764935	0.878042	16	54	0	FALSE	High	Master Protein	93.456	18	1164	245	25.8	9.83	482.7	18	0.902	0.378848	0.996195	0.997476	0.999737	111.6	123.8	64.6	17.64	21.71	10.53	91.6	131	117.1	91.3	141.5	129.9	58.1	71.5	67.8	1.23075e+07	8.98784e+06	1.14327e+07	1.69005e+07	2.08903e+07	2.37669e+07	1.13092e+07	1.90614e+07	1.0182e+07	2.44098e+07
AT4G37910.1	mitochondrial heat shock protein 70-1	1.727	2.473	0.773122	0.466946	4	11	0	FALSE	High	Master Protein	17.948	8	45	682	73	5.62	26.38	8	0.698	0.44675	0.996195	0.997476	0.999737	99.6	142.7	57.7	32.54	29.03	9.6	98.4	57.7	114.7	141	116.4	202.9	50.6	61.3	57				54133.7		77029	20422.7	33904	17757.2	54427.5
AT1G30240.2	unknown protein; Has 169 Blast hits to 168 proteins in 75 species: Archae - 0; Bacteria - 0; Metazoa - 49; Fungi - 68; Plants - 46; Viruses - 0; Other Eukaryotes - 6 (source: NCBI BLink).	1.726	5.667	0.765479	0.891736	10	16	0	FALSE	High	Master Protein	26.995	10	40	827	89.8	6.07	14.2	10	0.305	0.929804	0.996195	0.997476	0.999737	61.7	202.6	35.7	50.44	68.14	48.54	55.9	52.2	120.6	183.6	315.7	61.1	32.4	56.8	21.8			45000	129912	178262					56978.6
AT5G38470.1	Rad23 UV excision repair protein family	1.726	19.356	0.765316	0.453556	4	16	0	FALSE	High	Master Protein	13.182	6	54	378	40	4.64	27.09	6	0.089	0.11671	0.964129	0.997476	0.999737	23.5	263	13.6	124.06	6.62	53.25	12.1	19.9	136.2	216.7	245.4	222.8	11.5	10.2	25.2			129063	389184	351678	395669				31202.2
AT1G13190.1	RNA-binding (RRM/RBD/RNP motifs) family protein	1.724	3.767	0.766825	0.547498	13	25	0	FALSE	High	Master Protein	51.939	13	291	573	61.4	6.1	132.53	13	0.458	0.989891	0.99735	0.997476	0.999737	79.7	174.1	46.2	49.65	23.9	34.26	84	43.6	128.3	117.1	184.6	183.6	37.2	48.7	72.7	1.29533e+06	343531	1.43739e+06	2.48706e+06	3.12866e+06	3.85428e+06	828021	1.47401e+06	1.2528e+06	2.56908e+06
AT3G09220.1	laccase 7	1.724	2.584	0.76709	0.484019	6	14	0	FALSE	High	Master Protein	15.407	6	36	567	62.4	8.92	14.8	6	0.667	0.404494	0.996195	0.997476	0.999737	97.4	146	56.5	71.93	45.06	61.19	85.7	17.6	127	104.7	128.4	237.1	49.7	36.9	112.9	32881.2		41613.9	49624.1	61711.3	163646	16020.1	34322.6	51539.5	86078.7
AT2G38230.1	pyridoxine biosynthesis 1.1	1.723	2.78	0.767506	0.793008	10	29	0	FALSE	High	Master Protein	21.985	10	37	309	32.8	6	16.76	10	0.62	0.68863	0.996195	0.997476	0.999737	93.9	151.5	54.5	87.66	8.21	14.71	0.9	100.9	129.8	162.8	182.3	155.9	46.5	62.2	58.6		381659	698400	1.66041e+06	1.48392e+06	1.57219e+06	498815	913018	484535	12604.3
AT4G32610.1	copper ion binding	1.723	0.577	0.767903	0.00349438	2	6	0.001	FALSE	High	Master Protein	4.924	2	12	315	34.8	5.36	5.24	2	2.988	0.00963412	0.279714	0.997476	0.0925623	156.7	52.4	90.9	30.81	90.18	8.37	98	187	162.1	54.2	111.3	7.5	100.7	94.1	85.1	47834.7	46616.9	57488		59744.9		71208	91085.7	46445.8	94872.2
AT2G41530.1	S-formylglutathione hydrolase	1.718	8.581	0.771205	0.1355	6	29	0	FALSE	High	Master Protein	26.736	6	115	284	31.6	6.37	41.1	6	0.2	0.296138	0.996195	0.997476	0.779918	45.6	227.8	26.5	67.14	20.68	15.69	42.6	41.2	121.4	160.1	212.7	244.2	24.8	30.5	22.6	226418	117262	491763	1.22896e+06	1.30307e+06	1.85415e+06	200102	337143	139522	470840
AT5G35630.3	glutamine synthetase 2	1.713	4.41	0.775259	0.928749	13	30	0	FALSE	High	Master Protein	45.618	13	144	430	47.4	6.87	53.4	13	0.388	0.843682	0.996195	0.997476	0.999737	72.2	185.7	42.1	40.79	28.74	32.1	62.7	44.3	99.5	156.7	161.4	253.9	55	29.9	36.6	203574	73534.4	234684	700944	576035	1.1228e+06	258561	174404	128476	403755
AT2G03440.1	nodulin-related protein 1	1.711	4.184	0.776643	0.988033	5	29	0	FALSE	High	Master Protein	13.682	5	46	187	19.7	7.83	26.26	5	0.409	0.895488	0.996195	0.997476	0.999737	74.5	182	43.5	31.56	26.56	21.28	70.5	62.9	110.7	128.9	172.3	221.3	37.1	41.2	55.2	213707	97420.7	243844	538208	574379	914086	163001	247704	186916	423853
AT3G26650.1	glyceraldehyde 3-phosphate dehydrogenase A subunit	1.71	4.108	0.777341	0.485107	7	59	0	FALSE	High	Master Protein	87.148	24	606	396	42.5	7.75	258.69	24	0.416	0.913487	0.996195	0.997476	0.999737	75.2	180.8	44	50.13	26.56	31.99	35.6	72.2	107.7	173.5	131.2	224.9	41.9	42.2	70.7	309359	326415	692379	2.11469e+06	1.27662e+06	2.71019e+06	537733	741224	699129	625649
AT2G20580.1	26S proteasome regulatory subunit S2 1A	1.71	6.01	0.808115	0.745472	23	33	0	FALSE	High	Master Protein	71.074	23	142	891	98.1	5.1	53.75	23	0.284	0.923856	0.996195	0.997476	0.999737	58.8	206.8	34.4	39.23	45.2	6.91	27.9	60.6	63.9	118.4	213	312.4	35.4	31.9	36.5			7865.67	67257.9	107808	205550				26698.6
AT1G13020.1	eukaryotic initiation factor 4B2	1.709	1.917	0.777912	0.211505	8	18	0	FALSE	High	Master Protein	18.749	10	64	549	59.3	8.72	30.53	10	0.892	0.287454	0.996195	0.997476	0.88734	110.8	124.3	64.8	55.25	62.66	65.61	115.5	35.4	134.3	56.2	129.5	228.5	22.7	67.6	110.4	121630	13421.3	102787	60831.5	149928	327814		138720	129915	241233
AT5G10810.1	enhancer of rudimentary protein, putative	1.709	2.968	0.778538	0.737272	4	39	0	FALSE	High	Master Protein	14.291	4	84	109	12.5	8.7	45.23	4	0.576	0.759704	0.996195	0.997476	0.999737	90.3	156.9	52.8	30.96	31.24	14.59	98.6	59	112.9	98.4	188	171.2	48.8	57.7	65.5	3.30613e+06	1010909	2.75129e+06	4544120	6930445	7.82231e+06	2.36985e+06	3.83777e+06	2.45451e+06	6.55716e+06
AT3G60830.1	actin-related protein 7	1.706	48.696	0.780356	0.11296	10	37	0	FALSE	High	Master Protein	32.985	10	70	363	39.9	4.89	26.24	10	0.035	0.00125051	0.0806135	0.997476	0.712534	10	284.2	5.8	139.07	20.63	38.36	9.5	9.1	122.8	188.1	269.7	281.5	5.5	9.2	4.5			168197	488747	559182	723002				35349.9
AT1G53645.1	hydroxyproline-rich glycoprotein family protein	1.705	4.58	0.780964	0.600619	3	8	0	FALSE	High	Master Protein	7.721	3	16	523	56.9	6.51	6.68	3	0.372	0.763485	0.996195	0.997476	0.999737	70.2	188.6	41.2	71.56	31.95	106.38	57.6	34.4	139.5	127.8	154.7	233.6	33.8	7.3	111.2	46553.3		81908.9	142243	137438	257044			100437	92330.7
AT3G06400.3	chromatin-remodeling protein 11	1.703	31.188	0.782356	0.0625455	12	42	0	FALSE	High	Master Protein	158.369	47	444	1057	122.5	5.95	224.06	47	0.055	0.00679708	0.223646	0.997476	0.564184	15.1	276.1	8.9	111.18	26.14	9.6	9.7	14.5	76.9	187.3	265.5	321.7	7.2	8.5	8.6	21016.4	18265.6	174426	814915	921770	1.38387e+06		22350.4		61015.2
AT4G21110.1	G10 family protein	1.703	2.452	0.783058	0.381613	7	50	0	FALSE	High	Master Protein	19.626	7	61	145	17.2	8.12	18.83	7	0.694	0.475082	0.996195	0.997476	0.997568	99.1	142.7	58.2	71.1	59.24	32.22	113.6	15.9	128.7	163.7	227.8	53.9	85.9	43.7	66.7	114818	3659.64	99004.3	238668	265102	70375.3	127666	78012.9	68254.5	238620
AT3G02920.2	Replication protein A, subunit RPA32	1.699	7.676	0.78544	0.807346	7	32	0	FALSE	High	Master Protein	18.477	7	59	298	33.1	7.25	29.26	7	0.221	0.561943	0.996195	0.997476	0.999737	49.1	222	28.9	97.19	22.15	42.37	10.6	49.6	133.3	157.5	224	246.8	29.2	13.8	35.2		46007.7	175877	394133	447303	610677	56826		54432.1	38192.1
AT3G18860.1	transducin family protein / WD-40 repeat family protein	1.698	12.865	0.786825	0.653059	23	41	0	FALSE	High	Master Protein	81.845	23	198	760	84.2	5.58	72.76	23	0.132	0.372876	0.996195	0.997476	0.999737	32.7	248	19.3	53.33	31.36	101.08	20	28.2	55.1	167	213.5	308.2	13.4	16.6	78	20283.6	18487.4	60575.4	380239	387922	694031	17946.2	19377.5	135836	65680.9
AT2G02470.1	alfin-like 6	1.696	12.129	0.788242	0.170401	4	23	0	FALSE	High	Master Protein	15.512	6	80	256	28.8	5.11	47.69	6	0.14	0.132457	0.982754	0.997476	0.845149	34.3	245.4	20.2	115.75	24.64	16.91	34.4	5.5	132.1	158.5	246.3	258.2	18.9	20.3	25.9	117689		373270	839401	1.05252e+06	1.36711e+06	86025.8	135624	104918	265490
AT5G10010.1	unknown protein; FUNCTIONS IN: molecular_function unknown; INVOLVED IN: biological_process unknown; LOCATED IN: nucleolus; EXPRESSED IN: 25 plant structures; EXPRESSED DURING: 15 growth stages; BEST Arabidopsis thaliana protein match is: unknown protein (TAIR:AT5G64910.1); Has 33260 Blast hits to 16857 proteins in 1270 species: Archae - 88; Bacteria - 3040; Metazoa - 11915; Fungi - 3137; Plants -…	1.694	7.622	0.789602	0.165186	22	49	0	FALSE	High	Master Protein	94.95	22	419	434	50.5	4.97	191.93	22	0.222	0.361988	0.996195	0.997476	0.834713	49.3	221.7	29.1	61.04	20.6	23.29	51	30.6	103.5	161.5	242.6	229.3	19.9	30.1	31.5	934623	285166	1.38313e+06	4.08989e+06	4.90301e+06	5.74217e+06	507095	1.0771e+06	640867	1.85827e+06
AT2G17630.1	Pyridoxal phosphate (PLP)-dependent transferases superfamily protein	1.694	1.827	0.789522	0.836606	9	43	0	FALSE	High	Master Protein	90.111	18	743	422	46.6	8.06	359.84	18	0.927	0.359747	0.996195	0.997476	0.999737	112.4	121.2	66.4	8.72	0.58	54.69	100.6	115.8	99.3	109.2	107.9	108.5	59.4	58.6	140.6	1.60776e+06	944759	1.15217e+06	2.4031e+06	1.8956e+06	2.36123e+06	1.37477e+06	1.85594e+06	2.51087e+06	3.18872e+06
AT1G63770.5	Peptidase M1 family protein	1.694	6.383	0.789408	0.558409	5	6	0	FALSE	High	Master Protein	9.451	5	13	1013	113.9	6.79	5.87	5	0.265	0.878154	0.996195	0.997476	0.999737	56	211	33.1	91.95	23.53	70.9	13.9	51.6	132.9	194.5	156	249.7	30.5	11.6	59.2			33280.8	92318.5	59114.1	117202				9504.39
AT5G13480.2	Transducin/WD40 repeat-like superfamily protein	1.692	12.208	0.790795	0.331897	15	28	0	FALSE	High	Master Protein	49.254	15	148	653	73.2	8.09	54.16	15	0.139	0.12968	0.978615	0.997476	0.958696	34.1	245.8	20.1	121.99	40.31	15.45	7.7	29.4	146.1	211.8	139.2	317.9	13.1	17.4	17.5		41509	310479	853550	444924	1.26659e+06	38943.2	74617	47182.3	44389
AT4G32720.1	La protein 1	1.69	3.675	0.792404	0.566095	23	56	0	FALSE	High	Master Protein	90.321	23	519	433	48.1	5.17	231.2	23	0.46	0.985027	0.996806	0.997476	0.999737	79.7	173.2	47.1	53.28	22.72	9.03	45.5	78.7	137.3	125.9	171.2	200.7	42.8	46.6	51.2	707219	626973	1.55524e+06	2.70305e+06	2.93416e+06	4.26238e+06	966235	1.44061e+06	892652	1.40843e+06
AT3G44310.3	nitrilase 1	1.689	6.192	0.793003	0.247722	8	48	0	FALSE	High	Master Protein	65.535	17	365	346	38.1	6.28	150.35	17	0.273	0.516274	0.996195	0.997476	0.91695	57.1	209.2	33.8	80.1	23.76	13.66	61	16.2	122.4	144.7	223.6	229.6	28.8	36.1	37.5	826151	106734	1.20483e+06	2.7001e+06	3.32828e+06	4.23611e+06	555855	969915	567214	1.63853e+06
AT5G46840.1	RNA-binding (RRM/RBD/RNP motifs) family protein	1.689	0.998	0.793237	0.0412029	8	15	0	FALSE	High	Master Protein	19.808	8	54	501	56.5	9.86	26.6	8	1.693	0.0805605	0.87297	0.997476	0.450586	137.4	81.2	81.4	43.1	26.83	46.31	103.1	216.1	114.3	67.5	102.6	65	116.6	67.7	47.1	115346	140503	102513	110183	122193	90525.1	197590	139356	53872.2	260237
AT1G18210.1	Calcium-binding EF-hand family protein	1.687	4.224	0.795162	0.530568	4	28	0	FALSE	High	Master Protein	11.216	4	20	170	18.3	4.35	6.8	4	0.399	0.720228	0.996195	0.997476	0.999737	73.2	183.4	43.4	92.56	35.8	21.4	40.7	68.3	238.9	86.8	183.8	171.1	42	27.7	40.5		23000.3	114406	78813.6	133167	153621	40097.2			53217.3
AT3G21215.1	RNA-binding (RRM/RBD/RNP motifs) family protein	1.686	4.537	0.795223	0.958193	10	30	0	FALSE	High	Master Protein	32.85	10	131	339	37	7.72	49.61	10	0.372	0.878616	0.996195	0.997476	0.999737	70	188.4	41.5	60.13	35.53	29.15	62.9	67.7	169.3	91.9	182	192.2	59.4	40.1	34.6	160230	88917	316509	311458	514847	673735	221384	188664	97772.1	320999
AT4G00990.1	Transcription factor jumonji (jmjC) domain-containing protein	1.685	4.174	0.796614	0.694595	18	23	0	FALSE	High	Master Protein	47.174	18	134	840	96	7.49	58.13	18	0.404	0.760625	0.996195	0.997476	0.999737	73.7	182.6	43.7	38	17.37	3.55	75.8	51.1	111.1	199.4	187.8	141.6	42.6	45	45.6	24925.2	10293.5	34761.8	163632	113537	106080	18927.5	30777.1	24475.9	89561.8
AT5G43280.1	delta(3,5),delta(2,4)-dienoyl-CoA isomerase 1	1.678	2.502		0.393653	2	9	0.002	FALSE	High	Master Protein	3.717	2	7	278	29.9	7.75	2.95	2	0.671	0.382875	0.996195		0.997568	97.2	144.9	57.9	30.9	70.98	42.99	58.2	110.9	86.9	75.9	129.5	307.8	51.8	22.2	56.9						109663				30196.1
AT1G02090.1	Proteasome component (PCI) domain protein	1.676	7.963	0.803395	0.892862	6	27	0	FALSE	High	Master Protein	18.705	6	43	260	29.5	5.72	12.47	6	0.21	0.736304	0.996195	0.997476	0.999737	47.3	224.5	28.2	69.52	12.33	67.86	30.2	45.2	111.5	193.1	246.6	214.8	4.2	27.4	27			62609.9	205518	209440	225998				46198.9
AT4G15530.6	pyruvate orthophosphate dikinase	1.674	6.148		0.843718	18	24	0	FALSE	High	Master Protein	56.763	18	81	963	105.1	6.38	34.57	18	0.272	0.901104	0.996195		0.999737	56.9	209.1	34	49.37	40.42	33.01	57.1	19.4	58.6	209.9	135.3	311.6	25.2	34.1	48.8				121499	57353.7	178351				47619.9
AT1G76510.1	ARID/BRIGHT DNA-binding domain-containing protein	1.671	12.083	0.838057	0.697967	15	46	0	FALSE	High	Master Protein	53.318	17	89	434	48	5.3	38.75	17	0.138	0.469341	0.996195	0.997476	0.999737	34	245.7	20.3	65.78	29.23	25.88	6.4	37.7	34.6	250	329.2	181.2	25.5	20.7	14.9		11925.9	15240.9	291624	313298	203897				10957.2
AT2G21060.1	glycine-rich protein 2B	1.671	6.097	0.806678	0.254816	2	24	0	FALSE	High	Master Protein	16.869	3	103	201	19.1	6.76	39.81	3	0.274	0.5202	0.996195	0.997476	0.923668	57.2	208.6	34.2	65.81	75.72	84.25	58.4	58.5	165.9	21	213.5	242.3	14.6	35	90.8	418635	212504	868439	206699	1.69095e+06	2.37799e+06	134667	495007	719879	834180
AT4G38130.1	histone deacetylase 1	1.667	12.23	0.841793	0.666083	11	30	0	FALSE	High	Master Protein	46.467	12	62	501	56	5.34	23.46	12	0.136	0.464937	0.996195	0.997476	0.999737	33.6	246.3	20.1	43.14	44.14	38.06	18.5	36.2	47.8	126.2	265.8	337.1	21.7	31.9	14.7		7604.65	20762.3	157431	273785	430216				34462.1
AT4G10340.1	light harvesting complex of photosystem II 5	1.667	2.545	0.810458	0.446039	6	29	0	FALSE	High	Master Protein	15.846	6	39	280	30.1	6.37	19.83	6	0.655	0.417018	0.996195	0.997476	0.999737	95.9	146.5	57.6	52.47	73.01	49.83	80.3	136.5	45.6	122.6	79.2	315.8	54.6	48.2	17.3	20183.3	33056.3	14717.6	80083.5	33748.8	203901	17952.8	18961.2		75501
AT5G58060.2	SNARE-like superfamily protein	1.667	2.081		0.579332	3	11	0.001	FALSE	High	Master Protein	6.904	3	12	221	24.9	7.36	4.21	3	0.801	0.400736	0.996195		0.999737	105.3	131.5	63.2	36.12	40.7	46.78	63.7	100.5	135.9	125.5	182.8	78.1	60.3	44.7	108.5				40364.3	46916.2					29480.8
AT1G30810.1	Transcription factor jumonji (jmj) family protein / zinc finger (C5HC2 type) family protein	1.666	4.217	0.810775	0.884869	4	5	0	FALSE	High	Master Protein	9.509	4	10	819	92.8	5.44	3.95	4	0.395	0.780184	0.996195	0.997476	0.999737	72.6	183.8	43.6	41.24	15.49	71.57	62.4	67	125.2	168.4	169.6	218.7	43.4	40.2	5.2			42205.6	107631	86510.7	138259				57422.7
AT5G52650.1	RNA binding Plectin/S10 domain-containing protein	1.665	1.808	0.811662	0.52478	2	30	0	FALSE	High	Master Protein	22.474	6	133	179	19.5	9.61	68.82	6	0.921	0.364412	0.996195	0.997476	0.999737	111.7	121.3	67.1	32.35	26.23	25.93	69.6	136.5	104.1	113	103.1	165.1	56.1	62.5	90	236939	237850	264824	540290	391290	787809	267982	429983	352311	483778
AT1G20220.1	Alba DNA/RNA-binding protein	1.662	2.771	0.814118	0.795669	4	17	0	FALSE	High	Master Protein	24.063	5	99	315	33.7	9.92	42.39	5	0.6	0.720272	0.996195	0.997476	0.999737	91.8	153	55.2	30.37	32.12	34.75	88.6	58.3	110	119.1	147.8	220.3	53.3	69.3	33.3	582657	195643	525557	1.07898e+06	1.0681e+06	1.97318e+06	507850	903912	239898	1.1556e+06
AT2G44510.1	CDK inhibitor P21 binding protein	1.661	1.565	0.844245	0.157027	4	11	0	FALSE	High	Master Protein	10.827	4	30	326	37.9	5.14	15.03	4	1.061	0.161639	0.986325	0.997476	0.8242	117.9	111.1	71	63.93	103.33	47.73	76.8	179.4	55.2	72.4	44.6	315.3	46.3	30.6	79.3	12065.4	15978.7				96392.2				40809.7
AT4G19880.1	Glutathione S-transferase family protein	1.659	7.946	0.81652	0.886137	8	36	0	FALSE	High	Master Protein	32.573	11	71	356	40.6	7.33	30.96	11	0.209	0.6336	0.996195	0.997476	0.999737	46.9	224.8	28.3	24.07	9.82	50.66	31.1	47.8	50.1	213.7	258.8	228.9	31	28.8	9.7	37856.2	31634.6	47763.2	397876	384595	421480	41327.7	49683.5		83408.9
AT5G46190.1	RNA-binding KH domain-containing protein	1.657	1.603	0.817721	0.360478	25	39	0	FALSE	High	Master Protein	82.716	25	284	644	69.6	8.09	133.18	25	1.034	0.248854	0.986325	0.997476	0.986008	116.7	112.9	70.4	17.6	24.11	25.62	90.9	129.1	119.6	74	115.7	117.9	71.4	72.2	109.2	187151	131762	181795	205272	258738	321522	212430	278141	248769	377091
AT1G51710.1	ubiquitin-specific protease 6	1.657	25.742	0.817604	0.274915	13	42	0	FALSE	High	Master Protein	53.382	17	157	482	53.7	6.2	73.05	17	0.064	0.0424754	0.64865	0.997476	0.933152	17.5	271.9	10.6	93.69	51.79	92.15	12.7	12.7	57.4	170.8	196.6	417.3	22	7.6	2.8			82348.7	471850	436810	1.16827e+06	50869.8			51579.7
AT1G10390.1	Nucleoporin autopeptidase	1.654	5.959	0.820258	0.980387	15	16	0	FALSE	High	Master Protein	38.235	15	61	1041	106.2	8.79	24.25	15	0.278	0.904975	0.996195	0.997476	0.999737	57.6	207.6	34.8	10.28	21.13	49.22	57.7	56.2	67.7	153.6	207.7	236.6	34.9	23.6	62				107980	116515	164416	25767.7			58355.9
AT3G51130.1	unknown protein; CONTAINS InterPro DOMAIN/s: Uncharacterised protein family UPF0183 (InterPro:IPR005373); Has 269 Blast hits to 265 proteins in 123 species: Archae - 0; Bacteria - 0; Metazoa - 131; Fungi - 82; Plants - 37; Viruses - 0; Other Eukaryotes - 19 (source: NCBI BLink).	1.653	3.758	0.820988	0.729134	3	8	0.001	FALSE	High	Master Protein	6.26	3	12	410	45.7	6.52	6.49	3	0.44	0.690603	0.996195	0.997476	0.999737	77.4	175.9	46.8	33.15	22.91	25.07	58.9	78.9	113.9	131.5	179.3	210.5	47.7	30.1	49.2	26080.1	17823.7	36608.1	80117	87215.9	126833	30581.5	26424.5	24321.3	51725.7
AT2G26990.1	proteasome family protein	1.652	32.566	0.822179	0.158277	10	26	0	FALSE	High	Master Protein	22.465	10	53	439	51.2	5.57	30.1	10	0.051	0.00944953	0.279613	0.997476	0.826273	14.1	277.4	8.5	130.76	26.63	55.83	11.2	13.3	125.5	168.2	262.8	290.2	15.6	8.1	5.2		11616.5	189830	482309	601309	822834	17238.7			46225.5
AT5G20070.1	nudix hydrolase homolog 19	1.652	0.976	0.821832	0.0155081	6	21	0	FALSE	High	Master Protein	15.793	6	38	438	48.3	6.01	15.51	6	1.692	0.0882243	0.887158	0.997476	0.256745	136.6	80.7	82.7	68.4	124.07	13.74	90	47.4	194.3	333.9	25.5	53.2	54.5	57.4	43.8			56400.3	183735						71299.8
AT4G03430.1	pre-mRNA splicing factor-related	1.651	7.056	0.822368	0.192998	57	47	0	FALSE	High	Master Protein	180.848	57	674	1029	115.5	7.24	320.78	57	0.234	0.397842	0.996195	0.997476	0.87473	51	218.1	30.9	63.75	19.22	31.58	47.1	49.2	132.3	149.8	216.7	210.4	22.5	29.8	42.2	394179	210368	804261	1.72606e+06	1993080	2.39733e+06	273035	494752	394703	781788
AT1G31970.1	DEA(D/H)-box RNA helicase family protein	1.648	2.59	0.825244	0.854407	29	55	0	FALSE	High	Master Protein	109.846	29	625	537	59.6	8.54	308.37	29	0.636	0.664592	0.996195	0.997476	0.999737	94.4	148.4	57.3	41.34	6.21	10.1	101.9	45.1	110.1	143.7	160.2	160.4	52.7	61.9	64.1	1.14171e+06	255572	896011	2.21672e+06	1.973e+06	2.44667e+06	855850	1.37436e+06	802540	2.2644e+06
AT3G02950.1	Tho complex subunit 7/Mft1p	1.648	10.269	0.824677	0.801237	10	41	0	FALSE	High	Master Protein	28.429	10	81	236	27.4	5.17	44.38	10	0.161	0.55791	0.996195	0.997476	0.999737	38.3	238.5	23.2	63.7	31.28	36.74	37.7	35.4	100.2	142.4	234.6	275	34.9	22.8	17	29162.9	17645.2	65157.6	196523	258391	375331	38657.7		10526.7	74834.3
AT1G16460.2	rhodanese homologue 2	1.643	23.726	0.828602	0.143582	7	26	0	FALSE	High	Master Protein	22.78	7	53	342	37.4	6.13	17.96	7	0.069	0.0162695	0.371369	0.997476	0.794416	18.7	269.9	11.4	137.26	86.39	39.73	13.8	19.2	205.6	277.3	347.1	4.4	6.2	11.7	14.7			286319	732106	731414					52634.5
AT1G64880.1	Ribosomal protein S5 family protein	1.642	1.408	0.829862	0.0705948	14	24	0	FALSE	High	Master Protein	35.443	14	126	515	60.2	7.52	62.53	14	1.166	0.159563	0.986325	0.997476	0.578304	121.6	104.3	74.1	73.93	32.89	22.24	43.6	113.7	234.5	63.9	97.5	127.2	69.2	59.2	91.1	38782.6	66415.1	194931	86119.8	118986	186029	91344.3	120380	103546	99006.5
AT2G28450.1	zinc finger (CCCH-type) family protein	1.639	6.592	0.832143	0.386651	28	36	0	FALSE	High	Master Protein	96.515	28	302	809	89	5.5	132.26	28	0.249	0.442422	0.996195	0.997476	0.997568	53.3	214.2	32.5	55.44	8.09	5.56	50.1	47.2	117.3	179.8	201.7	210.8	30.6	29.5	32.9	208045	101913	360543	1.0473e+06	937883	1.21442e+06	175294	234471	151199	420706
AT2G42780.1	FUNCTIONS IN: molecular_function unknown; INVOLVED IN: regulation of transcription; LOCATED IN: integral to membrane, nucleus; EXPRESSED IN: 20 plant structures; EXPRESSED DURING: 11 growth stages; CONTAINS InterPro DOMAIN/s: RNA polymerase II transcription factor SIII, subunit A (InterPro:IPR010684); Has 187 Blast hits to 186 proteins in 77 species: Archae - 0; Bacteria - 0; Metazoa - 104; Fungi…	1.633	1.991	0.836433	0.350117	5	18	0	FALSE	High	Master Protein	12.924	5	34	293	33.1	9.89	14.85	5	0.82	0.386238	0.996195	0.997476	0.97282	106	129.2	64.9	114.78	70.02	74.19	55.1	437.2	72	16.1	87.8	114.8	44.1	7.8	65	104233	422793	99100.8		182779	296105	120957		137571	206730
AT5G35910.1	Polynucleotidyl transferase, ribonuclease H fold protein with HRDC domain	1.632	4.009	0.837331	0.511308	27	40	0	FALSE	High	Master Protein	80.655	28	187	870	97.8	5.97	82.95	28	0.407	0.698996	0.996195	0.997476	0.999737	73.7	181.1	45.2	48.27	50.09	34.13	78	58	144.1	70.6	191.5	225.5	27.6	47.8	57	44667.2	17607.3	71023.6	64783.5	142836	208365	6681.73	41685.1	41415.2	104946
AT4G02860.1	Phenazine biosynthesis PhzC/PhzF protein	1.631	5.28	0.838007	0.702772	4	15	0	FALSE	High	Master Protein	10.54	4	23	313	34.3	6.1	10.43	4	0.309	0.942824	0.996195	0.997476	0.999737	61.9	200.2	37.9	46.81	15	15.1	62.5	38.9	101.6	164.3	202.3	222.3	29.9	38.3	40	54339.1		64158.4	196772	193325	263193	37599.3	66059.2	38891	107773
AT4G13350.1	NSP (nuclear shuttle protein)-interacting GTPase	1.631	6.086	0.838251	0.442934	5	9	0	FALSE	High	Master Protein	10.115	5	23	602	65	7.34	9.41	5	0.268	0.928354	0.996195	0.997476	0.999737	56.1	209.5	34.4	130.76	91.27	102.02	25.8	23.4	251.8	67.5	96.1	352.6	59.8	15.8	7.3			97763.5	49659.7	56463.3	256708				27303.6
AT1G08360.1	Ribosomal protein L1p/L10e family	1.63	6.076	0.839106	0.903257	5	59	0	FALSE	High	Master Protein	52.465	13	253	216	24.5	9.88	117.11	13	0.268	0.905501	0.996195	0.997476	0.999737	56.2	209.4	34.5	90.65	70.61	108.2	30.6	44.9	160.8	42.1	167.5	264.9	27.6	19.9	141.7	15410	10308.6	87376.6	41044.7	128631	269831		14648.6	114820	45360.4
AT1G20020.1	ferredoxin-NADP(+)-oxidoreductase 2	1.63	4.024	0.839512	0.515309	6	23	0	FALSE	High	Master Protein	19.216	7	37	369	41.1	8.31	12.91	7	0.405	0.707158	0.996195	0.997476	0.999737	73.5	181.4	45.1	36.8	21.25	9	65.3	124.8	73.2	195	127.4	180.7	40.4	44.9	48.4	28548.4	39467.8	28771.2	166363	76066.6	152418	32867.7	37834.4	23244.5	80263.4
AT4G06634.1	zinc finger (C2H2 type) family protein	1.629	11.981	0.839714	0.70249	8	25	0	FALSE	High	Master Protein	24.608	8	73	387	44.7	6.49	37.3	8	0.136	0.460731	0.996195	0.997476	0.999737	33.5	246	20.5	52.47	29.08	18.5	31.4	34.4	75.7	155.3	252.9	283.8	21.1	18.7	26.7	25941	13201.6	50880.8	214354	278616	387323	14423.6	12457.6	14082.1	62367
AT3G56490.1	HIS triad family protein 3	1.629	25.148	0.840062	0.168654	5	39	0	FALSE	High	Master Protein	18.815	5	71	147	16	7.2	26.13	5	0.065	0.0277789	0.50141	0.997476	0.841059	17.6	271.6	10.8	111.05	41.97	99.12	8.3	18.8	84.4	123.1	290.2	302.1	52.3	11.5	9.4		12911.2	95821.2	285803	567115	731365	117665			29099.2
AT3G23810.1	S-adenosyl-l-homocysteine (SAH) hydrolase 2	1.628	50.818	0.840377	0.00630141	6	44	0	FALSE	High	Master Protein	87.831	21	695	485	53.1	5.74	376.74	21	0.032	0.000702142	0.0554564	0.997476	0.132552	9.1	285.2	5.6	145.22	28.92	22.29	4.9	8.4	109.8	176.9	261.8	323.2	6.1	5.2	3.9			311205	950588	1.12252e+06	1.71708e+06				37920.5
AT1G09320.1	agenet domain-containing protein	1.627	3.926	0.873469	0.858091	5	14	0	FALSE	High	Master Protein	10.177	5	26	517	59.7	5.73	9.8	5	0.414	0.887248	0.996195	0.997476	0.999737	74.5	179.7	45.8	47.45	23.32	57.17	53.9	69.6	129.8	122.3	168	197.5	29	42.8	87		6106.11	18323.4	55279.7	55135.9	84378.7				37226.7
AT3G22230.1	Ribosomal L27e protein family	1.626	2.923	0.842034	0.978265	4	41	0	FALSE	High	Master Protein	27.083	7	299	135	15.6	10.27	182.57	7	0.556	0.793006	0.996195	0.997476	0.999737	87.9	158	54.1	49.14	39.74	37.47	52.2	142.6	84.6	88	152.1	206.1	52	40.1	82.3	234985	327577	276632	545482	752197	1.26291e+06	339100	357608	413984	466055
AT3G04610.1	RNA-binding KH domain-containing protein	1.624	4.371	0.843589	0.442846	23	40	0	FALSE	High	Master Protein	105.696	23	869	577	63.4	4.68	349.91	23	0.372	0.799614	0.996195	0.997476	0.999737	69.7	187.5	42.9	62.77	18.53	34.93	66	39.5	137.9	136.7	177.6	199.2	35.7	40.6	66.7	2.25665e+06	690047	3.42719e+06	6.44106e+06	6.67465e+06	9.2786e+06	1.76826e+06	2.75518e+06	2.54817e+06	4.47569e+06
AT4G21670.1	C-terminal domain phosphatase-like 1	1.623	100	0.844678	1e-17	36	49	0	FALSE	High	Master Protein	117.337	36	359	967	108.4	6.18	136.08	36	0.016	1.6633e-05	0.00461885	0.997476	2.10353e-15	4.6	292.6	2.8	163.45	56.74	11.6	3.3	4	188.7	349.8	89.9	256.6	2.3	2.5	2.9	105113	72025.7	5.13154e+06	1.80495e+07	3.70158e+06	1.30885e+07	109672	157761	116454	248823
AT1G73820.1	Ssu72-like family protein	1.622	7.681	0.845963	0.988987	8	44	0	FALSE	High	Master Protein	22.306	8	65	193	22.3	5.94	29.28	8	0.211	0.736708	0.996195	0.997476	0.999737	47.2	223.7	29.1	91.56	8.34	15.41	39.9	38.3	170.6	189	207.5	175.8	30.9	23.4	24.6	37179.8	17057.5	128761	270580	237001	248806	37720.3			82251.9
AT4G38740.1	rotamase CYP 1	1.62	14.459	0.847459	0.0355274	4	56	0	FALSE	High	Master Protein	34.71	9	272	172	18.4	7.81	147.77	9	0.112	0.0737925	0.847504	0.997476	0.417915	28.5	254	17.6	98.52	16.1	17.27	27.3	23.6	126.1	182.9	247.2	243.8	13.3	16.9	18.9	281626	125256	956913	2.63069e+06	2.83678e+06	3.46708e+06	189492	327468	214864	565552
AT1G22430.1	GroES-like zinc-binding dehydrogenase family protein	1.619	4.49	0.879794	0.956573	13	40	0	FALSE	High	Master Protein	34.194	13	65	388	42.5	6.54	22.33	13	0.361	0.895965	0.996195	0.997476	0.999737	68.3	189.5	42.2	57.43	34.59	14.59	61.7	20.6	82.8	156.2	171.1	285.3	47.6	36.7	38.1		2781.04	26093.5	89977.2	95981.3	198306				62457.6
AT5G24520.3	Transducin/WD40 repeat-like superfamily protein	1.617	0.662	0.881984	0.109958	9	38	0	FALSE	High	Master Protein	25.409	9	42	341	37.9	4.88	14.55	9	2.441	0.0423925	0.64865	0.997476	0.704675	147.9	60.6	91.5	38.93	47.32	31.71	176.1	146.8	75.6	60.1	39.1	101.3	135.8	74.4	90.8			6269.12	9451.8		15753.2				39881.5
AT1G72680.1	cinnamyl-alcohol dehydrogenase	1.615	6.16	0.851133	0.912939	17	64	0	FALSE	High	Master Protein	52.811	17	149	355	38.6	7.12	63.68	17	0.262	0.845932	0.996195	0.997476	0.999737	55.2	210.6	34.2	30.22	41.68	17.46	45	47.9	75.8	143.9	182.9	313.7	25.3	35.8	29.7	54156.8	38898.8	83120.2	325017	327945	705697	36151.9	91643.2	43981.8	147335
AT3G24170.3	glutathione-disulfide reductase	1.615	8.051	0.868159	0.967937	10	25	0	FALSE	High	Master Protein	32.904	10	79	499	53.8	6.8	32.18	10	0.201	0.691088	0.996195	0.997476	0.999737	45.4	226.5	28.1	74.09	11.76	46.38	25.8	42	107.7	199.1	209.6	247.9	31	26	10.9	18602.6	16264.2	75836.7	279664	239236	345541				54700
AT2G34040.1	Apoptosis inhibitory protein 5 (API5)	1.614	4.867	0.852188	0.374969	35	67	0	FALSE	High	Master Protein	177.662	38	1614	553	61.6	7.99	643.75	38	0.332	0.689425	0.996195	0.997476	0.997568	64.7	195.2	40.1	64.78	24.86	28.76	68.1	30	126.2	129.5	205.3	209.7	32	42.2	57	3.58485e+06	807446	4.82803e+06	9.39186e+06	1.18832e+07	1.50443e+07	2.44222e+06	4.4058e+06	3.35634e+06	7.10995e+06
AT4G30990.2	ARM repeat superfamily protein	1.614	2.368	0.852191	0.361621	38	16	0	FALSE	High	Master Protein	90.105	38	189	2620	296.8	8.16	77.6	38	0.681	0.37617	0.996195	0.997476	0.986008	97.2	142.6	60.2	39.4	17.66	28.59	83.9	88.1	161.9	129.2	170	124.7	54.6	31.8	55.8	39673.8	22237.7	63356.5	95894.4	100663	76248.2	13285			89680.1
AT5G27380.1	glutathione synthetase 2	1.614	2.362		0.808381	14	29	0	FALSE	High	Master Protein	30.865	14	53	539	60.2	6.49	23.41	14	0.683	0.554751	0.996195		0.999737	97.3	142.4	60.3	26.07	54.26	8.25	57.7	80	98.8	117.1	275.3	115.3	56.9	49.6	49.3				22619	82966.7	29838				31384.5
AT1G09430.1	ATP-citrate lyase A-3	1.613	4.999	0.853065	0.763657	10	45	0	FALSE	High	Master Protein	58.146	15	146	424	46.9	5.26	61.58	15	0.323	0.98415	0.996806	0.997476	0.999737	63.6	197	39.4	52.25	40.38	25.83	35.3	54.1	99.2	150.4	167.8	303.1	33.6	35.4	21.2	46870.5	37631.1	95826.8	266304	243055	562192	58169.2	78202.1	23540.6	95243.2
AT1G72010.1	TCP family transcription factor	1.613	8.57	0.852575	0.762352	6	17	0	FALSE	High	Master Protein	25.917	6	68	375	39.6	8.6	20.86	6	0.188	0.438323	0.996195	0.997476	0.999737	43.3	229.9	26.8	65.43	17.8	17.74	43.5	30.9	103.6	172.2	231.1	244.4	19.7	27	27.6	75479.2	23585.8	132239	441538	472753	619704	45805.4	84044.9	54749.1	160578
AT1G30480.1	D111/G-patch domain-containing protein	1.612	3.578	0.853659	0.929827	9	27	0	FALSE	High	Master Protein	37.548	9	166	387	42.3	8.37	72.16	9	0.45	0.993814	0.998929	0.997476	0.999737	78.1	173.4	48.5	44.93	24.15	33.34	75.2	56.9	133	117.9	166.9	194	46.6	38.1	71.5	252348	97546.2	324234	545094	615760	886618	226757	230523	268099	500491
AT3G02860.2	zinc ion binding	1.611	5.09	0.85403	0.900509	12	40	0	FALSE	High	Master Protein	39.761	12	108	313	35.2	6.83	47.21	12	0.317	0.664244	0.996195	0.997476	0.999737	62.8	198.3	39	76.08	29.38	10.47	60.5	39.4	164.6	117.1	191	215.6	33.3	37.5	41.1	154905	48396.1	337466	452552	574147	828458	118652	186712	118867	338329
AT5G49430.1	WD40/YVTN repeat-like-containing domain;Bromodomain	1.611	3.861	0.86663	0.846085	9	6	0	FALSE	High	Master Protein	18.248	9	28	1677	186.8	7.09	10.96	9	0.417	0.879	0.996195	0.997476	0.999737	74.7	179	46.4	77.53	27.3	44.4	67.5	26.9	151.4	132.5	161.7	224.9	66.5	26.8	41.9			20170	48222.6	48058.2	90230.2				39428.6
AT2G04550.1	indole-3-butyric acid response 5	1.611	9.672	0.85451	0.72918	5	20	0	FALSE	High	Master Protein	11.398	5	32	257	28.7	6.62	16.05	5	0.167	0.43974	0.996195	0.997476	0.999737	39.3	236.2	24.4	83.45	24.86	30.54	35.4	37.7	138.4	144.4	226.3	235.8	21.8	23.4	37	57399	31238.6	163160	322789	403692	521219	51173.4	75309.1	67100	113842
AT4G04830.1	methionine sulfoxide reductase B5	1.609	8.203	0.855654	0.836659	3	27	0.001	FALSE	High	Master Protein	6.941	3	17	139	15.2	5.88	6.92	3	0.196	0.644903	0.996195	0.997476	0.999737	44.7	227.6	27.7	120.64	29.65	31.33	25.2	36.4	242.4	119	185.7	221.4	16.4	30.9	22.6			162151	150896	187937	258685				46079.7
AT1G26910.1	Ribosomal protein L16p/L10e family protein	1.608	0.897	0.856515	0.0516775	2	56	0	FALSE	High	Master Protein	41.715	12	482	221	24.9	10.43	296.11	12	1.794	0.0661355	0.835997	0.997476	0.506864	137.7	76.7	85.6	10.29	77.97	12.84	130.4	160.3	148.7	84.4	5.8	82.9	109.5	92.5	85.6	55038.3	34553.9	45598.9				66935.3	77391.5	40364.8	109159
AT3G01610.1	cell division cycle 48C	1.608	1.916		0.259345	7	11	0	FALSE	High	Master Protein	16.028	7	24	820	89.9	6.55	6.3	7	0.839	0.275572	0.996195		0.923668	106.6	127.1	66.3	59.06	108.55	82.38	149.3	51.6	66.6	32.8	330.5	79.4	122.8	41.4	25.7					89005.3					72553.9
AT4G35310.1	calmodulin-domain protein kinase 5	1.604	25.611	0.860155	0.126303	15	29	0	FALSE	High	Master Protein	33.57	15	86	556	62.1	5.34	43.88	15	0.063	0.0113525	0.320175	0.997476	0.752765	17.1	272.3	10.6	143.47	28.74	55.1	14.2	5	147.6	174.8	310	227	8.9	9.9	2.6			262726	589775	834634	757145				69050.5
AT1G31330.1	photosystem I subunit F	1.604	2.008	0.859864	0.520558	6	36	0	FALSE	High	Master Protein	20.259	6	68	221	24.2	9.54	25.43	6	0.799	0.420829	0.996195	0.997476	0.999737	104.4	130.6	65	73.31	66.89	17.41	78.7	207.3	52.7	241.5	70.8	98.5	59.4	49.1	42		33356.1	4843.65	122765	12601.3	24353.4	19745.9	23241.3		59258.3
AT2G32080.1	purin-rich alpha 1	1.603	3.29	0.861216	0.697345	14	53	0	FALSE	High	Master Protein	48.396	14	128	296	32.2	6.13	56.66	14	0.487	0.707093	0.996195	0.997476	0.999737	81.6	167.5	50.9	16.17	37.77	21.52	74.8	80.2	58.2	153.6	138	266.8	46.7	32.3	49.4	131647	76056.8	71975.4	392360	280628	696518	108699	92599.1	87429.1	284446
AT1G07320.1	ribosomal protein L4	1.603	9.68	0.860742	0.828868	6	22	0	FALSE	High	Master Protein	16.592	6	58	282	30.5	8.94	28.34	6	0.166	0.607296	0.996195	0.997476	0.999737	39.2	236.4	24.4	102.02	41.21	85.34	37.9	13.8	132.2	272.9	229.1	110.3	12.1	23.7	68	23158.9		76019.7	331954	222363	113906		21793.7	53598.1	66452.8
AT1G17760.1	Tetratricopeptide repeat (TPR)-like superfamily protein	1.601	4.441	0.86257	0.740322	16	28	0	FALSE	High	Master Protein	41.457	16	98	734	82.6	8.12	36.05	16	0.36	0.845828	0.996195	0.997476	0.999737	68.2	189.2	42.6	41.4	18.77	13.24	51.1	64.8	110.8	152.2	179.7	220.8	40.5	45.4	34.8		14390.9	47730.5	126060	118795	180921	12195.5	16566.3		60939.9
AT5G60120.2	target of early activation tagged (EAT) 2	1.601	4.716	0.862878	0.760704	2	6	0	FALSE	High	Master Protein	10.392	3	18	507	55.9	7.43	6.4	3	0.339	0.711434	0.996195	0.997476	0.999737	65.6	193.4	41	52.2	5.27	16.93	62.7	41.6	115.9	184.6	184.1	201.8	29.4	39.2	40.8	221863	75194.4	298154	900420	716550	972784	150611	274914	161261	440028
AT1G73100.1	SU(VAR)3-9 homolog 3	1.6	6.221	0.86361	0.887014	16	31	0	FALSE	High	Master Protein	48.978	16	102	669	73.4	8.28	41.61	16	0.257	0.648172	0.996195	0.997476	0.999737	54.4	211.6	34	65.53	31.77	51.07	44.9	38.3	117.2	174.6	168.5	287	9.7	28.1	31.8	78212.7	35637.1	167174	486581	373575	790981		84008.4	54587	180162
AT2G25170.1	chromatin remodeling factor CHD3 (PICKLE)	1.598	8.68	0.864725	0.516099	45	37	0	FALSE	High	Master Protein	153.464	45	315	1384	158.3	5.6	120.32	45	0.184	0.249306	0.986325	0.997476	0.999737	42.5	230.9	26.6	77.73	13.02	26.25	39.9	27.6	115	187.8	216.7	244.1	16.2	25	27.7	99375.2	33194.7	231242	715758	659116	919869	57309.2	114243	78783	218999
AT1G31360.1	RECQ helicase L2	1.597	2.632	0.865578	0.221087	8	12	0	FALSE	High	Master Protein	16.675	8	35	705	79.3	7.44	15.9	8	0.607	0.472677	0.996195	0.997476	0.88734	91.6	151	57.4	51.54	20.82	42.85	55.4	87.8	156.1	144.7	183.4	121.6	69.2	26.8	55		25215.8	63761.7	112082	113358	93147.4	56380.8			61743.7
AT3G27830.1	ribosomal protein L12-A	1.597	1.9	0.865491	0.154484	4	23	0	FALSE	High	Master Protein	8.002	4	22	191	20.1	5.64	12.45	4	0.841	0.262225	0.986325	0.997476	0.823582	106.5	126.8	66.7	44.45	18.71	9.43	57.3	102.5	148.8	121.9	116.5	162.3	57.3	64.2	69.3	29254	34675.5	71608.6	94139.6	79830.8	142293	43955.2	51660.7	35053	75324.7
AT3G55440.1	triosephosphate isomerase	1.596	4.634	0.866481	0.529101	11	47	0	FALSE	High	Master Protein	41.981	12	148	254	27.2	5.5	70.38	12	0.344	0.725556	0.996195	0.997476	0.999737	66.2	192.3	41.5	49.17	6.18	10.53	65.6	28.5	87.2	190.5	187.7	210	48.8	40.6	41.1	255604	52007.4	245886	1.04374e+06	820728	1.13743e+06	277716	297512	167467	517653
AT1G20693.1	high mobility group B2	1.596	3.303	0.867035	0.398372	2	40	0	FALSE	High	Master Protein	19.006	7	69	144	16	6.92	39.27	7	0.483	0.605442	0.996195	0.997476	0.997568	81.2	168	50.9	87.2	72.42	83.53	86.9	8.5	152.5	25.7	179.9	220.9	25.4	54.5	145.7	70355.5		89655.5	28597.6	160081	243455	29721	87456.3	131803	139539
AT5G17900.1	microfibrillar-associated protein-related	1.593	2.121	0.868836	0.60175	3	29	0	FALSE	High	Master Protein	58.849	16	335	435	51.2	5	155.39	16	0.751	0.517898	0.996195	0.997476	0.999737	101.4	135	63.6	82.74	22.98	33.02	108.9	4.1	125	111.2	145	177.7	55.7	68.4	104.1	329850		275010	464061	482577	733001	244198	410589	352259	654203
AT3G08910.1	DNAJ heat shock family protein	1.591	2.803	0.875636	0.758983	3	23	0	FALSE	High	Master Protein	7.899	4	20	323	35.8	9.23	2.72	4	0.567	0.543057	0.996195	0.997476	0.999737	88.5	155.9	55.6	44.37	31.78	78.23	99.8	39.4	102.8	100.6	195.2	175.9	62.7	110.4	13.2			21031.4	39032.4	60428.6	67438.2				55728.7
AT1G48350.1	Ribosomal L18p/L5e family protein	1.589	2.698	0.872042	0.678613	6	34	0	FALSE	High	Master Protein	23.54	6	68	170	18.7	9.91	20.05	6	0.589	0.603579	0.996195	0.997476	0.999737	90.2	153.1	56.7	50	19.73	39.62	33.4	106.3	91.5	206.5	144	155.4	57.6	31.3	74	55969.9	118434	145063	620392	345326	437892	181958	116119	180349	144526
AT3G01190.1	Peroxidase superfamily protein	1.582	0.13	0.878503	2.84838e-07	5	20	0	FALSE	High	Master Protein	13.558	5	34	321	34.9	8.95	12.99	5	12.17	0.000152437	0.023926	0.997476	5.0929e-05	175	14.4	110.6	45.47	137.03	46.28	144.3	68.2	188.2	9.8	11.9	134	77.2	91.2	175.2	64328.6		60964			81388.5		80668	87310.6	127585
AT3G52150.1	RNA-binding (RRM/RBD/RNP motifs) family protein	1.581	0.655	0.879378		4	15	0	FALSE	High	Master Protein	9.325	4	34	253	27.7	8.97	18.47	4	2.412	0.0276627	0.50141	0.997476		146.5	60.8	92.7	71.9	50.29	3.55	69.7	130.9	302.1	22.3	71	54.3	80.5	86.4	82.8		25612.1	84096.7							52958
AT2G44200.1	CBF1-interacting co-repressor CIR, N-terminal;Pre-mRNA splicing factor	1.58	0.938	0.879874	0.341895	33	52	0	FALSE	High	Master Protein	114.867	33	640	493	57.8	9.51	267.89	33	1.685	0.0929917	0.913474	0.997476	0.965031	134.7	80	85.3	93.93	67.1	16.71	58	342.8	94.3	40.8	56	138.6	59.7	63.9	45.9	1.63837e+06	4.9571e+06	1.9396e+06	1.58821e+06	1.73656e+06	5.34574e+06	2.44303e+06	3.58106e+06	1.44303e+06	3.25795e+06
AT5G17820.1	Peroxidase superfamily protein	1.58	1.332	0.879624		11	45	0	FALSE	High	Master Protein	32.637	11	116	313	34.1	10.05	39.71	11	1.186	0.19913	0.986325	0.997476		121.2	102.2	76.7	83.51	49.77	70.25	108.5	253.1	35.7	124.3	91.5	40.1	32.4	68.7	145.6		31162.8								51909.5
AT5G58130.1	RNA-binding (RRM/RBD/RNP motifs) family protein	1.579	1.256	0.881048	0.0645616	13	24	0	FALSE	High	Master Protein	36.421	13	62	748	81	4.92	23.94	13	1.257	0.136759	0.986325	0.997476	0.572606	123.5	98.3	78.2	9.11	98.44	68.43	112.7	94	106.5	84.7	292.2	36.8	14.3	67.5	91.4	45612.4	19436.3	31318.5		130039					90464.6
AT5G28050.2	Cytidine/deoxycytidylate deaminase family protein	1.579	4.66	0.880526	0.76152	5	30	0	FALSE	High	Master Protein	13.872	5	25	204	22.2	6.42	9.78	5	0.339	0.964433	0.99672	0.997476	0.999737	65.4	193.1	41.4	22.79	15	27.01	58.6	63.4	88.4	158.4	214.3	187.2	33.4	56.1	40.2	57943	41735	81580.9	280988	303489	316827	58279.8	120053	51201.5	149623
AT1G15440.1	periodic tryptophan protein 2	1.578	1.722	0.881778	0.566694	18	20	0	FALSE	High	Master Protein	55.25	18	162	900	100.4	6.35	82.31	18	0.916	0.36786	0.996195	0.997476	0.999737	110.1	120.1	69.8	15.59	33.54	4.74	127.6	96.2	101.1	110.3	177.9	97.7	64.1	59.7	65.4	586454	226354	331906	684407	900772	605200	394913	515232	324088	1.16556e+06
AT1G33600.1	Leucine-rich repeat (LRR) family protein	1.577	2.413	0.882169	0.185903	9	23	0	FALSE	High	Master Protein	24.754	10	56	478	52.4	8.97	28.7	10	0.654	0.43046	0.996195	0.997476	0.866907	94.8	145.1	60.1	51.58	12.37	83.95	59	80.1	155.3	106.8	122.6	137	50.8	32.1	156.2		16828.9	65083.5	61123	60616.8	105252			100685	67499.4
AT1G42970.1	glyceraldehyde-3-phosphate dehydrogenase B subunit	1.575	5.567	0.884088	0.299611	20	58	0	FALSE	High	Master Protein	89.255	26	425	447	47.6	6.8	191.78	26	0.283	0.546604	0.996195	0.997476	0.955482	58	205.1	36.8	63.47	22.68	9.62	25.8	56.1	103.7	198.3	157.2	248.4	34.1	35.6	40.8	217361	243744	640721	2.32383e+06	1.46961e+06	2.8771e+06	419752	597240	385671	435030
AT4G31770.1	debranching enzyme 1	1.574	3.621	0.884566	0.624493	11	28	0	FALSE	High	Master Protein	32.571	11	81	418	48.1	5.22	39.82	11	0.435	0.782291	0.996195	0.997476	0.999737	76.2	175.3	48.4	33.3	7.94	12.14	70.3	73.2	122.9	146.7	169.3	168.4	45.9	56.6	46.5	96511.1	55007.3	119918	277242	273783	325930	83057.6	128564	71726.3	205078
AT5G09620.1	Octicosapeptide/Phox/Bem1p family protein	1.574	3.591		0.92133	6	17	0	FALSE	High	Master Protein	16.812	6	27	531	59.6	5.38	7.92	6	0.438	0.909384	0.996195		0.999737	76.6	174.7	48.7	72.14	48.61	76.4	128.6	17.5	87.6	72.8	199.9	220.1	55.7	103	14.7					40972.1	55897.2				47550.9
AT3G14010.1	CTC-interacting domain 4	1.574	4.902	0.884978	0.923823	5	11	0	FALSE	High	Master Protein	12.949	5	21	595	65.7	6.92	7.93	5	0.321	0.949049	0.99672	0.997476	0.999737	63.2	196.7	40.1	46.24	24.72	25.47	57.2	48.5	109.9	153.3	178	245.2	26.6	45	36.3	13806.6	11850.1	42961.1	113681	105331	179697			15263.4	61016.5
AT5G41770.1	crooked neck protein, putative / cell cycle protein, putative	1.573	3.862	0.885796	0.529294	41	48	0	FALSE	High	Master Protein	119.801	41	642	705	84.5	6.06	345.15	41	0.407	0.891343	0.996195	0.997476	0.999737	73.3	180	46.6	51.27	27.06	33.2	55.8	63.1	134.1	128.4	155	216.3	39.3	40.1	68	870958	503214	1.52052e+06	2.76097e+06	2.65913e+06	4.59801e+06	888798	1.24249e+06	1.18549e+06	1.7274e+06
AT2G04865.1	Aminotransferase-like, plant mobile domain family protein	1.573	14.407	0.885886	0.517203	20	32	0	FALSE	High	Master Protein	67.604	20	164	667	75.5	5.1	56.84	20	0.109	0.201449	0.986325	0.997476	0.999737	27.8	254.5	17.7	96.71	30.83	18.88	27.8	21.7	118.3	146.1	255.1	275.3	17.7	22.4	15.6	36989.3	14751.5	136781	320232	446213	596761	36238.4	37444.5	18039.3	87888.4
AT4G16830.1	Hyaluronan / mRNA binding family	1.572	3.008	0.886363	0.645161	6	25	0	FALSE	High	Master Protein	29.263	8	90	355	37.4	8.06	26.58	8	0.523	0.669201	0.996195	0.997476	0.999737	84.5	161.7	53.8	69.99	22.92	29.61	81.5	16.8	114.3	155.8	144.5	218	51.8	42.4	74.8	142892	15086.2	145733	376523	278613	520936	131651	147411	146618	283403
AT5G58490.1	NAD(P)-binding Rossmann-fold superfamily protein	1.571	12.5	0.887193	0.6788	14	46	0	FALSE	High	Master Protein	38.521	14	108	324	35.7	5.94	54.09	14	0.126	0.41221	0.996195	0.997476	0.999737	31.3	248.8	19.9	86.6	38.04	24.25	17.9	25.5	86.2	174.5	203	345.7	19.2	11.6	16.2		10956.2	70616.5	281766	261127	577213				43623.1
AT2G38540.1	lipid transfer protein 1	1.571	3.349	0.887146	0.433035	5	39	0	FALSE	High	Master Protein	16.408	5	79	118	11.7	8.95	46.65	5	0.469	0.694152	0.996195	0.997476	0.999737	79.6	169.7	50.7	78.54	50.11	47.38	64.6	70.9	236.2	64.4	151.1	202.6	45.1	16.7	48.4	76477.7	47262.5	223953	99077.9	206316	356517	68246.1		62800.9	167141
AT3G44600.1	cyclophilin71	1.57	4.73	0.888082	0.392257	33	55	0	FALSE	High	Master Protein	116.216	33	476	631	70.9	6.62	193.97	33	0.332	0.690322	0.996195	0.997476	0.997568	64.5	194.4	41.1	54.48	16.63	48.05	54	56.4	131.1	158.7	170.1	215.7	20.9	35.9	57.2	441623	231689	783544	1.79722e+06	1.53718e+06	2.41576e+06	215987	565270	525816	879921
AT1G05180.1	NAD(P)-binding Rossmann-fold superfamily protein	1.57	7.654	0.888141	0.986718	11	24	0	FALSE	High	Master Protein	31.078	11	45	540	60	5.92	16.79	11	0.205	0.773084	0.996195	0.997476	0.999737	46.1	224.6	29.3	48.51	11.95	47.28	38.8	46.1	91.4	181.5	225.7	224.5	29.3	45.7	16.8			49967.1	188107	186632	230047	31963.8			57939.5
AT2G39730.2	rubisco activase	1.568	5.212	0.889699	0.335223	15	45	0	FALSE	High	Master Protein	62.683	15	265	446	49.1	7.68	110.06	15	0.301	0.600328	0.996195	0.997476	0.959216	60.5	201	38.6	42.28	28.21	2.9	29.3	67.4	73.7	223.9	136.2	242	41.1	43.4	43	139669	173661	270345	1.5566e+06	755603	1.66408e+06	300568	434937	237305	293474
AT1G03220.1	Eukaryotic aspartyl protease family protein	1.567	1.191	0.890462	0.0241074	7	36	0	FALSE	High	Master Protein	40.707	13	169	433	45.7	8.66	73.55	13	1.316	0.12705	0.978615	0.997476	0.342096	125.1	95.1	79.8	101.9	118.06	77.72	20.5	218.1	66	50.2	324.3	37.4	26.1	42.1	115.3		43196.8			133472				42223.8	17391.2
AT5G27030.1	TOPLESS-related 3	1.565	8.51	0.89197	0.699838	28	41	0	FALSE	High	Master Protein	134.613	38	337	1108	122.6	7.2	162.89	38	0.184	0.394608	0.996195	0.997476	0.999737	42.4	230.5	27.1	79.49	12.74	68.69	40.1	24.4	112.3	187	217.9	241.7	43	25.6	8	65024.4	15627.3	159636	503994	468804	644354	93216	72361.2		155608
AT2G22090.1	RNA-binding (RRM/RBD/RNP motifs) family protein	1.563	3.038	0.89403	0.318839	11	34	0	FALSE	High	Master Protein	37.382	11	113	343	36.1	8.62	44.71	11	0.514	0.541551	0.996195	0.997476	0.955482	83.7	162.7	53.6	76	51.49	45.48	68.5	48.7	194.1	92.9	133.1	250.2	50.6	18.2	43.8	67057.4	23413.1	146946	119103	143077	355186	61720.4	15558.5	40905.4	141555
AT2G18040.1	peptidylprolyl cis/trans isomerase, NIMA-interacting 1	1.56	2.745	0.896773	0.803897	9	71	0	FALSE	High	Master Protein	34.104	9	193	119	13	9.09	95.35	9	0.568	0.772423	0.996195	0.997476	0.999737	88.2	155.2	56.6	50.75	28	3.25	88.5	50	145.5	102.7	184.1	155.8	56.6	56.8	59.9	1.30268e+06	375702	1.55559e+06	2.08153e+06	2.97697e+06	3.12255e+06	1.2057e+06	1.65644e+06	985169	2.58364e+06
AT3G52140.4	tetratricopeptide repeat (TPR)-containing protein	1.559	3.066	0.903862	0.828696	21	19	0	FALSE	High	Master Protein	54.076	21	97	1419	155.1	6.4	30.38	21	0.509	0.616823	0.996195	0.997476	0.999737	83.2	163.5	53.3	28.31	31.02	71.3	75.3	53.6	96.1	115.2	148	211.7	48.3	120.7	31.1			20874.9		48667.1	86239.7				44655.8
AT2G38950.1	Transcription factor jumonji (jmj) family protein / zinc finger (C5HC2 type) family protein	1.558	4.022	0.898625	0.981115	3	5	0.001	FALSE	High	Master Protein	6.407	3	24	708	79.3	8.12	12.69	3	0.387	0.968801	0.99672	0.997476	0.999737	71	183.4	45.6	6.34	24.82	145.94	53.7	50.8	47.3	91.3	152.4	131.1	333.7	7.1	32.6		8054.98			52048.2	55473	150147	4378.53		33084.3
AT5G14170.1	SWIB/MDM2 domain superfamily protein	1.554	70.355	0.901459	0.000276482	25	47	0	FALSE	High	Master Protein	89.394	25	214	534	59.2	9.48	94.27	25	0.022	0.00011129	0.0182617	0.997476	0.0152108	6.4	289.5	4.1	107.5	20.83	37.7	4.4	6.7	32.4	215.5	301.2	327.7	5.4	4.3	2.4		9286.15	90707.4	1.2572e+06	1.40189e+06	1.8901e+06				36878.4
AT4G15900.1	pleiotropic regulatory locus 1	1.554	4.219	0.901591	0.466658	22	53	0	FALSE	High	Master Protein	85.283	22	455	486	54	8.94	201.76	22	0.368	0.790791	0.996195	0.997476	0.999737	68.8	186.9	44.3	71.76	39.15	79.62	44.4	62.3	164.8	116.6	169.2	256.8	2.4	40.1	43.5	484372	354670	1.33724e+06	1.7822e+06	2.06512e+06	3.90672e+06		869695	541780	983782
AT2G19520.1	Transducin family protein / WD-40 repeat family protein	1.554	57.675	0.901292	0.000266264	16	44	0	FALSE	High	Master Protein	75.129	19	226	507	55.7	6.23	77.63	19	0.027	0.000305971	0.0354733	0.997476	0.0148775	7.7	287.3	5	140.28	17.46	70.54	4.7	7.5	83.7	209.5	296.1	277.2	12.9	3.7	4.8		13508.5	311423	1.48155e+06	1.67156e+06	1.93856e+06	82212.5			47855.4
AT5G59870.1	histone H2A 6	1.554	4.034	0.901698	0.623787	6	42	0	FALSE	High	Master Protein	17.044	7	214	150	16	10.55	113.87	7	0.385	0.835211	0.996195	0.997476	0.999737	70.8	183.7	45.5	95.91	58.35	44.83	70.4	1	128.8	74.7	182.8	286.1	45.3	32.9	78.1	356641		473954	521206	1.01774e+06	1.97428e+06	332440	330467	442082	707339
AT2G23740.2	nucleic acid binding;sequence-specific DNA binding transcription factors;zinc ion binding	1.553	7.84	0.929907	0.872633	24	22	0	FALSE	High	Master Protein	59.472	24	111	1382	155.7	6.74	50.5	24	0.198	0.74938	0.996195	0.997476	0.999737	44.8	226.3	28.9	75.02	31.07	16.2	37.1	24.2	99.4	187.5	176	300.4	21.8	29.6	23.9		4546.88	47822	180608	131612	286109				51518.6
AT3G32940.1	RNA-binding KH domain-containing protein	1.551	6.28	0.904484	0.939148	11	18	0	FALSE	High	Master Protein	32.318	11	110	607	66.4	9	54.94	11	0.247	0.911599	0.996195	0.997476	0.999737	52.7	213.3	34	93.59	15.49	32.47	24.2	50.3	164.3	157.9	213.6	203.6	35.5	32.4	18.1		15787	73392.6	133738	144360	170511				29536.3
AT1G58025.3	DNA-binding bromodomain-containing protein	1.549	3.689	0.905549	0.674182	15	30	0	FALSE	High	Master Protein	48.574	15	89	573	64.9	6.83	35.34	15	0.42	0.727181	0.996195	0.997476	0.999737	74.5	177.4	48.1	30.86	58.13	8.4	42.4	81.1	68.4	97.3	314.4	163	48.4	40.9	44.2		12205.9	25341.5	62574.6	179913	108620			9113.4	43746.2
AT5G07030.1	Eukaryotic aspartyl protease family protein	1.548	2.219	0.907148	0.590723	14	36	0	FALSE	High	Master Protein	44.405	14	173	455	48.7	9.64	76.03	14	0.697	0.474538	0.996195	0.997476	0.999737	97.4	139.7	62.9	41.87	36.44	72.9	49	119.1	116.4	81.1	171.7	166.8	75.2	13.5	107.1	96010.1	135583	182112	235674	420637	503905	231926		256616	216589
AT3G17390.1	S-adenosylmethionine synthetase family protein	1.547	5.251	0.907833	0.331014	11	66	0	FALSE	High	Master Protein	106.889	24	1019	393	42.8	5.81	418.04	24	0.295	0.581482	0.996195	0.997476	0.958696	59.5	202	38.5	64.45	17.23	15.33	57.2	27.8	110.8	165.1	194.1	232.8	31.9	37	43.4	3.62617e+06	899356	5.10555e+06	1.44251e+07	1.35325e+07	2.01179e+07	2.93237e+06	4.64982e+06	3.0736e+06	7.1919e+06
AT4G14300.1	RNA-binding (RRM/RBD/RNP motifs) family protein	1.547	2.849	0.907662	0.772038	12	42	0	FALSE	High	Master Protein	62.768	12	466	411	42.3	5.9	120.03	12	0.543	0.817187	0.996195	0.997476	0.999737	86	158.4	55.6	85.64	44.19	63.42	91.3	6.9	143.8	73.4	168.1	196.8	35.5	59	125.1	1.1334e+06	41326.7	1.29781e+06	1.2561e+06	2.29445e+06	3.32943e+06	639403	1.45317e+06	1.73581e+06	2.24791e+06
AT3G09670.1	Tudor/PWWP/MBT superfamily protein	1.547	5.271	0.910204	0.929169	21	37	0	FALSE	High	Master Protein	61.913	21	109	726	79.2	5.52	39.53	21	0.293	0.993448	0.998929	0.997476	0.999737	59.3	202.3	38.4	62.55	21.43	34.1	19.6	92.7	64.4	156.9	219.3	242.4	21.2	41.9	41.6		21480	22376.6	110165	137923	188845				22278.4
AT1G54030.1	GDSL-like Lipase/Acylhydrolase superfamily protein	1.547	5.919	0.907187	0.791637	10	28	0	FALSE	High	Master Protein	40.1	10	85	417	46.1	6.73	34.01	10	0.261	0.965618	0.99672	0.997476	0.999737	54.8	209.7	35.4	38.97	51.87	26.18	26.5	44.9	60.8	171.9	142	355.9	29	26.5	42.4		12605.4	32974.1	207338	137679	456349			29361.1	49440.8
AT1G72370.1	40s ribosomal protein SA	1.544	3.695	0.910213	0.561993	10	42	0	FALSE	High	Master Protein	49.067	10	180	298	32.3	5.15	65.29	10	0.418	0.917209	0.996195	0.997476	0.999737	74.2	177.7	48.1	59.05	31.17	46.42	64.6	27	103.9	154.5	143.8	246.8	41.8	36.2	81.4	368440	73534.2	430689	1.21457e+06	901613	1.91797e+06	332057	392469	519217	730739
AT5G44380.1	FAD-binding Berberine family protein	1.543	1.114	0.911351	0.0786915	19	28	0	FALSE	High	Master Protein	42.325	19	157	541	60.6	9.48	82.45	19	1.385	0.135739	0.986325	0.997476	0.611983	126.6	91.4	82	33.36	54.95	60.07	169.4	97.6	99.9	59.1	72.1	156	64.7	43.7	137.5	276159	78354.6	116832	106698	125281	346389	152881	136549	250504	547715
AT3G20050.1	T-complex protein 1 alpha subunit	1.543	6.115	0.939378	0.844575	14	31	0	FALSE	High	Master Protein	32.832	14	77	545	59.2	6.3	35	14	0.252	0.853979	0.996195	0.997476	0.999737	53.5	211.9	34.7	65.83	56.41	34.74	50.8	28.4	108.1	88	201.3	315.5	49.7	25.3	32.9		5136.6	40583.3	63280.5	122294	237448				55667.3
AT5G22080.1	Chaperone DnaJ-domain superfamily protein	1.543	2.042	0.910923	0.572352	11	39	0	FALSE	High	Master Protein	31.826	11	132	246	29.1	9.31	48.68	11	0.756	0.469516	0.996195	0.997476	0.999737	101	133.6	65.4	23.05	17.51	32.16	71.5	111.2	109.5	105.2	145.6	144.9	93.2	47.8	71	211892	168343	235724	429521	474233	584742	400188	280884	234955	420252
AT2G21160.1	Translocon-associated protein (TRAP), alpha subunit	1.541	1.347	0.912526		3	15	0	FALSE	High	Master Protein	9.008	3	29	258	28.2	5.21	15.65	3	1.144	0.178651	0.986325	0.997476		118.9	103.9	77.1	96.74	21.71	26.14	94.6	353.2	54.8	82.7	86.7	56.6	69.6	61.4	40.6		62833.2								65321.9
AT4G15020.2	hAT transposon superfamily	1.54	47.986	0.913691	0.0387781	26	45	0	FALSE	High	Master Protein	106.557	28	309	768	86.6	5.85	113.34	28	0.032	0.000706646	0.0554564	0.997476	0.436071	9.1	284.9	5.9	142.04	10.61	2.83	5.5	8.7	103.5	223.9	271.8	269.6	5.6	5.6	5.9		9894.81	189763	776203	754353	927028				27429.6
AT1G01320.1	Tetratricopeptide repeat (TPR)-like superfamily protein	1.538	6.425	0.948858	0.71762	27	21	0	FALSE	High	Master Protein	73.014	29	138	1797	198.7	6.33	51.25	29	0.239	0.776996	0.996195	0.997541	0.999737	51.5	215.1	33.5	68.85	36.58	56.16	41.2	32.7	109.4	164.6	172.1	303.4	26.8	10.6	39.2		2092.76	38911.7	110136	102782	224542				44386.4
AT5G26667.3	P-loop containing nucleoside triphosphate hydrolases superfamily protein	1.538	4.695		0.850774	8	40	0	FALSE	High	Master Protein	18.933	9	49	202	22.5	6.01	26.53	9	0.328	0.964027	0.99672		0.999737	63.8	194.7	41.5	24.31	11.87	33.11	64.2	65.6	41	195.8	221	174.2	33.5	63.1	41.7				91827.7	87890.5	83194.7				54402
AT4G34870.1	rotamase cyclophilin 5	1.537	5.518	0.91654	0.30425	7	63	0	FALSE	High	Master Protein	46.919	10	385	172	18.4	8.69	171.15	10	0.278	0.533252	0.996195	0.997476	0.955482	57.2	205.5	37.2	61.61	29.86	15.26	54.4	30.5	107.8	141.2	195.4	259.7	35.4	32.4	43.3	832629	235109	1.19817e+06	2.97541e+06	3.28676e+06	5.41258e+06	784920	981849	740421	1.65138e+06
AT1G55750.1	BSD domain (BTF2-like transcription factors, Synapse-associated proteins and DOS2-like proteins)	1.537	11.022	0.916102	0.764413	12	24	0	FALSE	High	Master Protein	30.55	12	68	591	67.5	8.95	31.7	12	0.139	0.46349	0.996195	0.997476	0.999737	34	243.9	22.1	88.3	49.35	39.82	38.4	18	112.6	94.9	289.4	275.6	25	13.7	32.4	14358.8	3851.06	72516.8	111852	297458	350900			10519.9	71255.1
AT1G75270.1	dehydroascorbate reductase 2	1.536	2.672	0.917147	0.664335	7	37	0	FALSE	High	Master Protein	15.63	7	17	213	23.4	6.14	7.26	7	0.575	0.635947	0.996195	0.997476	0.999737	88.5	153.9	57.6	51.74	16.52	159.34	36.5	50.9	15.6	63.4	74.2	53.1	573.8	8.7	23.7				56975.6	53141.1	47193	541862			47147.5
AT1G61010.2	cleavage and polyadenylation specificity factor 73-I	1.535	10.556	0.91773	0.641858	21	36	0	FALSE	High	Master Protein	62.491	21	146	693	77.3	6.06	69.07	21	0.145	0.296709	0.996195	0.997476	0.999737	35.2	241.9	22.9	97.43	26.04	9.29	21	29.2	121.3	200.6	179.6	289.1	19	18.4	21.8	30213.8	24650.1	159436	499669	356036	712066	21594.2	46508.3	30583.5	75444.6
AT4G23860.2	PHD finger protein-related	1.535	7.942	0.917591	0.864322	13	39	0	FALSE	High	Master Protein	38.126	13	73	452	50.5	4.69	26.14	13	0.193	0.724863	0.996195	0.997476	0.999737	44	227.4	28.6	76.25	31.59	35.31	46.6	23.6	113.6	136.3	241.1	261.8	31.4	15.2	30.4			61373.8	123859	197145	265270				68764.1
AT4G28480.1	DNAJ heat shock family protein	1.535	4.352	0.917631	0.655103	7	28	0	FALSE	High	Master Protein	21.125	8	54	348	38.2	8.91	18.76	8	0.353	0.918416	0.996195	0.997476	0.999737	66.9	189.6	43.6	36.3	13.44	8.59	50.3	63.5	100.3	167	180	215.7	37.4	41.4	44.4	54412.7	35096	78836.3	248841	214130	317808	58623.3	88777.2	53732.6	107919
AT1G47570.1	RING/U-box superfamily protein	1.535	2.531	0.917814	0.570111	8	21	0	FALSE	High	Master Protein	11.877	8	18	466	53.1	7.58	7.84	8	0.606	0.461515	0.996195	0.997476	0.999737	90.9	149.9	59.2	58.28	27.15	42.15	36.2	91.4	140.1	110.2	192.3	150.7	34.6	59.5	84.9			35366.1	52743.5	73405.7	71297.3				24931.9
AT1G51510.1	RNA-binding (RRM/RBD/RNP motifs) family protein	1.533	2.064	0.919978	0.944127	6	23	0	FALSE	High	Master Protein	20.033	6	295	202	22.4	5.3	170.72	6	0.743	0.527608	0.996195	0.997476	0.999737	100	134.7	65.3	29.21	28.15	21.31	96.7	84.9	144.9	81.8	130.2	146.5	63.1	62.6	89.3	7.63134e+06	3.42246e+06	8.30927e+06	8.89527e+06	11295855	1.57484e+07	7.21284e+06	9.8054e+06	7.87799e+06	1.51355e+07
AT2G26250.1	3-ketoacyl-CoA synthase 10	1.532	1.028	0.920424	0.396579	5	11	0	FALSE	High	Master Protein	12.975	5	17	550	61.9	9.01	7.71	5	1.49	0.127835	0.978615	0.997476	0.997568	129.1	86.6	84.3	84.85	16.6	91.73	2.3	160.5	148.2	99.5	126.6	93.4	96.8	4.2	168.5		1.19801e+06	1.57398e+06	2.00227e+06	2.03379e+06	1.85921e+06	2.04831e+06	121172	2.7525e+06	67956.8
AT5G11600.1	unknown protein; FUNCTIONS IN: molecular_function unknown; INVOLVED IN: biological_process unknown; LOCATED IN: chloroplast; EXPRESSED IN: 20 plant structures; EXPRESSED DURING: 11 growth stages; BEST Arabidopsis thaliana protein match is: unknown protein (TAIR:AT1G19990.1); Has 1807 Blast hits to 1807 proteins in 277 species: Archae - 0; Bacteria - 0; Metazoa - 736; Fungi - 347; Plants - 385; Vi…	1.53	12.702	0.922445	0.651892	9	37	0	FALSE	High	Master Protein	19.86	9	69	242	26.6	10.11	41.36	9	0.12	0.255888	0.986325	0.997476	0.999737	30.1	250.2	19.7	132.09	7.06	38.09	18.6	24.2	227.2	178.4	203.5	200.6	21.9	9.8	15.8			189888	282727	257305	314220				42458.1
AT5G17510.1	unknown protein; BEST Arabidopsis thaliana protein match is: unknown protein (TAIR:AT3G03460.1); Has 1807 Blast hits to 1807 proteins in 277 species: Archae - 0; Bacteria - 0; Metazoa - 736; Fungi - 347; Plants - 385; Viruses - 0; Other Eukaryotes - 339 (source: NCBI BLink).	1.529	13.063	0.951551	0.50157	11	38	0	FALSE	High	Master Protein	43.71	11	67	369	42.5	5.06	23.23	11	0.117	0.413512	0.996195	0.997541	0.999737	29.4	251.3	19.2	114.15	61.23	29.43	24.8	24.4	167.2	211.6	336.9	80.3	14.3	16.2	24.4		2028.83	85603.1	208871	277725	70991.9	1564.51			36835
AT5G64350.1	FK506-binding protein 12	1.528	6.227	0.923489	0.24509	2	26	0	FALSE	High	Master Protein	10.7	2	96	112	12	6.04	29.62	2	0.245	0.432725	0.996195	0.997476	0.91695	52.4	213.4	34.3	86.59	16	30.25	53.2	10.9	112.3	166.9	216.6	228.3	27.5	34.8	49.6	413833	41791.5	635316	1.78941e+06	1.8534e+06	2.42091e+06	283285	536994	431424	820769
AT1G33680.1	KH domain-containing protein	1.526	5.031	0.925976	0.355374	17	32	0	FALSE	High	Master Protein	66.51	19	327	763	80.4	4.82	153.89	19	0.303	0.607283	0.996195	0.997476	0.981789	60.6	199.7	39.7	65.76	22.39	36.54	55.4	46.8	144.5	131.8	182.6	208.5	32.4	36.3	61.7	897522	387609	1.701e+06	2.94228e+06	3.25328e+06	4.60226e+06	760800	1.16683e+06	1.11652e+06	1.78009e+06
AT3G26990.1	ENTH/VHS family protein	1.526	12.567	0.925305	0.664554	12	30	0	FALSE	High	Master Protein	35.075	13	62	513	56.4	6.48	24.57	13	0.121	0.204801	0.986325	0.997476	0.999737	30.3	249.8	19.9	108.67	8.99	28.16	25.6	19	134.4	209.7	244.6	210.6	14.7	24.7	16.8			138484	409547	381309	406659				71926.2
AT1G27450.3	adenine phosphoribosyl transferase 1	1.526	6.821	0.925426	0.905076	5	25	0	FALSE	High	Master Protein	18.943	5	63	284	31	7.96	24.96	5	0.224	0.825181	0.996195	0.997476	0.999737	49	218.9	32.1	65.73	47.13	48.08	52.2	24.2	100.9	98.9	288.4	233.1	34.2	17.7	50.5	26138.8	6847.93	54524.6	97339.8	243407	228883	14308.8		35255.6	79427.3
AT1G48410.3	Stabilizer of iron transporter SufD / Polynucleotidyl transferase	1.525	4.658	0.926167	0.772117	24	25	0	FALSE	High	Master Protein	66.099	24	193	1050	116.4	9.32	81.41	24	0.327	0.988087	0.996861	0.997476	0.999737	63.7	194.5	41.8	77.94	24.09	34.11	63	18.4	125.3	216.6	132.2	192.2	40.2	41.3	70.7	66045.9		112512	368792	179601	323576	62112.8	88074.8	90080.8	154310
AT4G36130.1	Ribosomal protein L2 family	1.525	2.04	0.926509	0.933797	3	46	0	FALSE	High	Master Protein	51.186	13	732	258	27.9	10.83	422.42	13	0.748	0.522032	0.996195	0.997476	0.999737	100.2	134.1	65.7	44.38	20.18	39.17	117.5	43.8	103.7	107.7	138.7	162.6	50.2	68	107.8	1.57085e+06	292796	1.00448e+06	1.97871e+06	2.03913e+06	2.96071e+06	968861	1.80372e+06	1.61121e+06	3.11553e+06
AT5G57950.1	26S proteasome regulatory subunit, putative	1.525	1.133	0.926692	0.459622	2	9	0.004	FALSE	High	Master Protein	3.035	2	3	227	24.2	5.16	1.37	2	1.346	0.163772	0.986325	0.997476	0.999737	125.1	92.9	82	24.81	12.38	35.81	137.6	85.4	136	106.3	101	83.4	51.1	89.2	110.1	4074750464	1291305088	2925425920	4334478336	3288014080	3362352896	2192407296	5237583360	3641611008	8.08159e+09
AT3G13460.1	evolutionarily conserved C-terminal region 2	1.524	1.811	0.927039	0.405631	15	39	0	FALSE	High	Master Protein	63.461	21	183	667	72.4	5.96	82.36	21	0.842	0.34198	0.996195	0.997476	0.997568	105.5	125.3	69.2	24.52	31.69	23.78	104.4	136.2	83.6	124	89.2	169.9	76.9	68.5	47.3	193448	128922	108652	316522	181661	428672	206394	251696	87099.9	383672
AT3G56510.2	RNA-binding (RRM/RBD/RNP motifs) family protein	1.524	1.246	0.927351		6	26	0	FALSE	High	Master Protein	14.893	6	37	257	29.5	9.55	17.61	6	1.224	0.181623	0.986325	0.997476		121.3	99.1	79.6	33.64	12.05	36.05	149.1	125.8	73	102.8	105.1	83.8	82.6	57.9	120	41296.5									81904.8
AT1G24190.1	SIN3-like 3	1.521	12.103	0.930234	0.649844	34	35	0	FALSE	High	Master Protein	105.647	39	173	1330	151.1	5.71	65.43	39	0.126	0.413183	0.996195	0.997476	0.999737	31.2	248.3	20.5	108.76	32.73	21.46	26	23	148.5	151.9	207.3	293.2	12.9	20.1	17.1		6417.46	121821	233094	244428	450931				58323.9
AT3G18190.1	TCP-1/cpn60 chaperonin family protein	1.521	4.701	0.930115	0.815915	14	34	0	FALSE	High	Master Protein	34.23	14	53	536	57.7	7.68	16.58	14	0.324	0.881957	0.996195	0.997476	0.999737	63.2	195.3	41.5	60.53	22.3	12.78	29.2	57.2	105.8	166.6	176.8	247.2	44.6	35	37.6			41311.8	123252	104419	180877	10491.1		18168.5	31098.7
AT4G03110.1	RNA-binding protein-defense related 1	1.52	4.649	0.931074	0.599822	7	14	0	FALSE	High	Master Protein	14.631	7	45	441	48.2	8.76	27.59	7	0.327	0.859317	0.996195	0.997476	0.999737	63.6	194.5	41.9	61.13	81.98	26.69	20.2	74.8	95.1	228.7	18.7	323.7	49.2	32.7	56.9		17291.2	28334.3	169309		232210			27606.5	22421.3
AT3G44530.1	homolog of histone chaperone HIRA	1.517	8.178	0.934569	0.929354	22	27	0	FALSE	High	Master Protein	65.555	22	97	1058	116.4	6.84	35.53	22	0.185	0.704204	0.996195	0.997476	0.999737	42.5	229.4	28.1	85.08	26.81	14.95	29	35.8	125.8	193.1	279.9	171	18	23.8	23.6		8347.14	64696.7	219543	253981	192305				47426.9
AT1G17520.1	Homeodomain-like/winged-helix DNA-binding family protein	1.516	3.181	0.934073	0.558552	7	27	0	FALSE	High	Master Protein	20.013	7	30	296	32.8	8.98	10.78	7	0.477	0.715064	0.996195	0.997476	0.999737	79.8	167.5	52.7	82.5	15.95	4.91	74.5	20.4	159	147.4	156.4	197.4	45.6	50.1	49.2	97449.5		178098	313071	252413	396593	75219.8	127123	80859.2	227898
AT1G15130.1	Endosomal targeting BRO1-like domain-containing protein	1.516	0.405		0.0267328	6	9	0	FALSE	High	Master Protein	17.185	6	16	846	95.1	6.44	6.45	6	3.746	0.0124287	0.334147		0.364873	155.7	41.6	102.7	64.7	44.05	47.96	207.3	174.2	37	32.5	46.5	77.4	114.9	156.8	53.5					9046.42	18653.5				72770.4
AT4G03180.1	CONTAINS InterPro DOMAIN/s: rRNA processing (InterPro:IPR013730); Has 898 Blast hits to 687 proteins in 142 species: Archae - 2; Bacteria - 28; Metazoa - 200; Fungi - 99; Plants - 63; Viruses - 0; Other Eukaryotes - 506 (source: NCBI BLink).	1.516	1.749	0.934552	0.477377	3	18	0	FALSE	High	Master Protein	8.469	3	23	185	21.7	9.95	7.72	3	0.866	0.269858	0.99164	0.997476	0.999737	106.6	123.1	70.3	72.51	24	28.95	243.6	63.8	92.4	72.1	106.6	117.5	52.8	60.9	90.2	90204.5		20039.4	35852.1	41449.8	38160.2				186015
AT5G20200.1	nucleoporin-related	1.515	9.941	0.935226	0.748427	26	41	0	FALSE	High	Master Protein	69.639	26	117	762	81.6	9.28	47.69	26	0.152	0.561123	0.996195	0.997476	0.999737	36.5	239.4	24.1	93.63	20.73	40.35	31.3	13.5	98.1	205.5	285.2	200	31.8	14.1	20.7			47454.8	216309	239649	202437				47464.1
AT2G30110.1	ubiquitin-activating enzyme 1	1.509	25.613	0.940293	0.167833	32	41	0	FALSE	High	Master Protein	114.95	36	232	1080	120.2	5.27	106.32	36	0.059	0.00906267	0.272635	0.997476	0.841059	16.1	273.2	10.7	107.37	33.29	24.25	9	14.4	68.4	243.7	181.8	352.3	9.5	8.1	12.9			87169.9	662520	392722	946795				35243.3
AT4G20400.1	JUMONJI 14	1.509	11.754	0.940288	0.719563	27	32	0	FALSE	High	Master Protein	75.008	27	158	954	108.1	6.92	70.91	27	0.128	0.387433	0.996195	0.997476	0.999737	31.7	247.2	21	90.09	32.11	16.95	27.4	23.9	108.8	161.8	213.3	305.6	17.5	23.6	18.1	34351.1	9975.21	119687	327938	355022	634950	25881.1	41992	21028.8	82857
AT5G53770.1	Nucleotidyltransferase family protein	1.509	4.342	0.940199	0.577845	18	37	0	FALSE	High	Master Protein	53.802	18	184	530	59	7.68	69.63	18	0.348	0.830069	0.996195	0.997476	0.999737	66.1	190.1	43.8	16.59	12.5	34.66	55.5	65.6	77.4	188.6	199.1	155.7	40.9	43.4	73.7	44112.9	30002.7	47504.7	236614	195692	185317	49930.2	66788.5	64732.5	104984
AT4G16060.1	unknown protein; FUNCTIONS IN: molecular_function unknown; INVOLVED IN: biological_process unknown; LOCATED IN: chloroplast, chloroplast stroma; EXPRESSED IN: 22 plant structures; EXPRESSED DURING: 13 growth stages; Has 42 Blast hits to 42 proteins in 16 species: Archae - 0; Bacteria - 2; Metazoa - 0; Fungi - 0; Plants - 33; Viruses - 0; Other Eukaryotes - 7 (source: NCBI BLink).	1.509	2.808	0.972805	0.25865	5	26	0	FALSE	High	Master Protein	10.334	5	33	289	32.7	7.31	12.41	5	0.537	0.518245	0.996195	0.999173	0.923668	85.1	158.4	56.4	9.65	89.63	42.98	54.7	66.4	61.6	114.7	80.7	409	40.8	20.1	52		4264.31				159389				31071.1
AT1G09780.1	Phosphoglycerate mutase, 2,3-bisphosphoglycerate-independent	1.508	10.013	0.940977	0.136747	17	50	0	FALSE	High	Master Protein	91.339	25	308	557	60.5	5.53	127.93	25	0.151	0.158849	0.986325	0.997476	0.779918	36.1	239.9	24	79.74	8.73	13.71	30.8	34	115.1	225.5	197	233.3	18.1	23.7	22.5	125633	71299.9	343781	1.27657e+06	890180	1.30591e+06	95558.8	174280	95661.8	250787
AT3G15190.1	chloroplast 30S ribosomal protein S20, putative	1.508	5.1	0.940916	0.34753	7	18	0	FALSE	High	Master Protein	22.938	7	103	202	21.8	10.13	58.85	7	0.296	0.585196	0.996195	0.997476	0.970155	59.5	201.1	39.4	66.08	14.68	90.61	59.1	23.2	105.8	199.8	154.7	203.9	12	39.2	102.3	570500	112896	742121	2.65663e+06	1.64119e+06	2.68103e+06	164942	750114	1.10385e+06	1.13149e+06
AT2G43810.1	Small nuclear ribonucleoprotein family protein	1.508	5.339	0.941387	0.321872	2	38	0	FALSE	High	Master Protein	13.557	4	104	91	9.7	8.1	58.77	4	0.282	0.545185	0.996195	0.997476	0.955482	57.6	204.1	38.2	83.31	28.74	48.79	60.7	18.7	137.5	123.3	215.4	214.8	23.8	40.2	65.6	637228	100383	1.04885e+06	1.78344e+06	2.48731e+06	3.07301e+06	361565	838149	770015	1.26384e+06
AT2G38710.2	AMMECR1 family	1.506	6.859	0.943177	0.699188	7	38	0	FALSE	High	Master Protein	14.933	7	38	214	24.2	6.8	18.2	7	0.22	0.746356	0.996195	0.997541	0.999737	48.2	219.7	32	40.88	16.03	28.09	44.8	43.2	84.7	176.8	204.1	243.2	29.8	27.9	45.5			25736.4	117387	108117	159632				42827.6
AT5G48870.1	Small nuclear ribonucleoprotein family protein	1.505	4.274	0.944232	0.702792	4	56	0	FALSE	High	Master Protein	9.697	4	35	88	9.7	4.54	13.43	4	0.352	0.924795	0.996195	0.997541	0.999737	66.6	189.1	44.3	60.05	50.85	11.66	50.2	71.2	154.7	67.6	202.3	218.2	39.3	49.2	47.3	53542.7	45400.5	140263	116214	277548	370799	57686.5	88935.6	58827.7	124249
AT2G22400.1	S-adenosyl-L-methionine-dependent methyltransferases superfamily protein	1.504	6.421	0.944593	0.596647	31	44	0	FALSE	High	Master Protein	94.653	31	236	808	89.8	6.06	96.61	31	0.234	0.398639	0.996195	0.997541	0.999737	50.6	215.8	33.6	84.25	40.7	27.31	28.1	48.7	144.7	208	272.4	112.5	32.4	19.5	33.6	82724.3	73464.8	331263	902764	943600	473485	144347	89319	116606	175715
AT3G52660.2	RNA-binding (RRM/RBD/RNP motifs) family protein	1.503	2.041	0.94592	0.934111	19	45	0	FALSE	High	Master Protein	78.299	19	394	471	52	5.1	151.12	19	0.736	0.534612	0.996195	0.997541	0.999737	99.2	134.7	66	19.02	36.76	17.13	80.6	105.9	118.6	69.9	143.8	149.9	70.5	68.5	92.3	694594	466245	742589	819219	1.36266e+06	1.76e+06	879980	1.17069e+06	888848	1.37761e+06
AT3G48720.1	HXXXD-type acyl-transferase family protein	1.503	10.754	0.945924	0.458861	12	30	0	FALSE	High	Master Protein	27.877	12	65	430	48	5.66	28.22	12	0.14	0.499047	0.996195	0.997541	0.999737	34	243.4	22.6	81.5	9.79	62.35	31.6	24.7	102.7	191.6	225.8	230.2	18.9	53.6	21			29795.8	149186	140326	177223				35379.6
AT3G55220.1	Cleavage and polyadenylation specificity factor (CPSF) A subunit protein	1.502	5.404	0.946426	0.315375	51	43	0	FALSE	High	Master Protein	180.582	51	964	1214	134.9	5.54	415.08	51	0.278	0.531831	0.996195	0.997541	0.955482	57	205.1	37.9	87.51	23.73	46.19	51.5	28.1	158.2	134.4	185.2	219	26.6	34.3	62.8	756089	210734	1.68827e+06	2718516	2.98967e+06	4.38072e+06	566742	998283	1.03015e+06	1.49958e+06
AT4G10100.2	co-factor for nitrate, reductase and xanthine dehydrogenase 7	1.502	7.304		0.542757	3	32	0.001	FALSE	High	Master Protein	6.165	3	16	96	10.5	4.67	8.59	3	0.206	0.604863	0.996195		0.999737	45.9	223.5	30.6	64.28	28.52	73.26	85.4	45.8	20.8	149.2	222.6	270.4	12.2	63.2	30.5				87165.4	103805	156217				71828.9
AT1G31660.1	CONTAINS InterPro DOMAIN/s: Bystin (InterPro:IPR007955); Has 475 Blast hits to 467 proteins in 210 species: Archae - 0; Bacteria - 9; Metazoa - 155; Fungi - 139; Plants - 55; Viruses - 0; Other Eukaryotes - 117 (source: NCBI BLink).	1.501	2.931	0.947226	0.50744	14	35	0	FALSE	High	Master Protein	41.962	14	123	444	51.4	6.43	56.82	14	0.512	0.66856	0.996195	0.997541	0.999737	82.9	161.9	55.2	49.71	8.6	67.04	89.1	40	123.1	154	182.5	174	67.3	59.4	10.6	112807	23427.2	115857	274877	259968	307023	99100.4	120614		228992
AT1G08465.1	Plant-specific transcription factor YABBY family protein	1.497	3.569	0.951205	0.41382	2	9	0.004	FALSE	High	Master Protein	2.965	2	12	184	20.7	9.23	7.52	2	0.419	0.717867	0.996195	0.997541	0.997568	74	176.5	49.5	54.5	15.58	25.84	36.9	74.3	121.1	141.2	177.3	193.1	49.7	39.9	66.5		23763.8	55059.7	121783	121957	164614	45030.7		46533	45756.5
AT5G16270.1	sister chromatid cohesion 1 protein 4	1.495	11.427	0.953027	0.685226	15	21	0	FALSE	High	Master Protein	41.837	15	54	1031	114	4.36	17.21	15	0.131	0.466985	0.996195	0.997541	0.999737	32.2	246.2	21.5	58.05	22.52	18.1	27.1	32.4	74.4	172.9	273	247.9	29.2	21.5	21.7			32897.2	175315	234077	263439				41877.5
AT5G44180.1	Homeodomain-like transcriptional regulator	1.494	7.698	0.954075	0.88525	35	26	0	FALSE	High	Master Protein	102.261	37	191	1694	190.3	5.47	87.33	37	0.194	0.56767	0.996195	0.997541	0.999737	44	226.6	29.4	47.73	14.01	61.46	40.6	20.2	58	209.3	209.4	264.6	27.2	15.8	54.8	43495.6	9816.18	51171.2	406979	325022	508862	37498.5		69502.7	113779
AT2G38730.1	Cyclophilin-like peptidyl-prolyl cis-trans isomerase family protein	1.493	4.945	0.954652	0.378846	12	57	0	FALSE	High	Master Protein	52.632	12	230	199	21.5	8.18	94.72	12	0.302	0.603186	0.996195	0.997541	0.997568	60.2	199.5	40.3	47.4	34.72	29.95	66.5	34.6	97.2	118.1	220.4	246	25.6	44.6	46.9	349762	92794.9	370131	855497	1.27362e+06	1.76153e+06	194975	464678	265274	693694
AT1G27540.1	Protein of unknown function (DUF295)	1.493	3.181	0.954645	0.558485	9	23	0	FALSE	High	Master Protein	18.887	9	54	413	47.8	6.55	31.64	9	0.469	0.728066	0.996195	0.997541	0.999737	78.9	168.2	52.9	70.37	4.36	29.48	76	24	133.6	158.1	161.9	172	45.8	50.9	77.7	97357.1		124370	279028	228017	300065	84918.9	129344	111186	193092
AT1G07360.1	CCCH-type zinc fingerfamily protein with RNA-binding domain	1.491	3.39	0.956061	0.628573	13	45	0	FALSE	High	Master Protein	86.699	22	464	481	53.6	7.47	216.98	22	0.44	0.969596	0.99672	0.997541	0.999737	76.1	172.9	51	42.36	24.92	40.18	63.1	70.2	131	119.6	159.5	199.1	34.7	47.1	75.8	1.65059e+06	937869	2.48968e+06	4.31229e+06	4.5887e+06	7.09519e+06	1.30999e+06	2.43087e+06	2.21592e+06	3.27367e+06
AT5G17070.1	CONTAINS InterPro DOMAIN/s: Protein phosphatase 4 core regulatory subunit R2 (InterPro:IPR015267); Has 30201 Blast hits to 17322 proteins in 780 species: Archae - 12; Bacteria - 1396; Metazoa - 17338; Fungi - 3422; Plants - 5037; Viruses - 0; Other Eukaryotes - 2996 (source: NCBI BLink).	1.49	5.59	0.957186	0.985917	4	13	0	FALSE	High	Master Protein	8.092	4	13	277	30.3	4.23	8.17	4	0.267	0.971467	0.99672	0.997541	0.999737	55.3	207.6	37.1	41.76	73.52	71.95	47.3	67.9	108.5	27.9	267.9	254.6	45.5	10.2	70.3			34303.5		128150	150896				40834.1
AT2G33150.1	peroxisomal 3-ketoacyl-CoA thiolase 3	1.487	5.868	0.959589	0.273079	17	52	0	FALSE	High	Master Protein	88.068	19	362	462	48.5	8.34	130.21	19	0.253	0.457249	0.996195	0.997541	0.933152	53.4	210.7	35.9	107.11	33.79	47.64	41.4	11.5	147.9	163.3	150.6	270.4	27.7	27.8	59.4	287593	34366.7	750277	1.57118e+06	1.15594e+06	2.57195e+06	277971	365135	463572	573414
AT2G36880.1	methionine adenosyltransferase 3	1.485	7.215	0.961772	0.184652	12	71	0	FALSE	High	Master Protein	100.496	23	800	390	42.5	6.18	345.91	23	0.206	0.312592	0.996195	0.998235	0.866907	45.9	223.1	30.9	82.51	18.65	24.12	43.4	25.5	126	159.7	211	232.8	29.1	29.2	43.3	1.50663e+06	451415	3.17527e+06	7.63399e+06	8.04692e+06	1.10038e+07	1.46041e+06	2.01243e+06	1.67881e+06	2.98815e+06
AT3G22170.2	far-red elongated hypocotyls 3	1.482	15.179	0.964204	0.558294	22	31	0	FALSE	High	Master Protein	60.256	24	153	839	95.9	7.03	77.91	24	0.098	0.270433	0.99164	0.998651	0.999737	25.2	257.8	17	105.01	21.56	15.58	15.8	23.4	109.6	180.3	239.8	280.4	15.8	15	19.9			79996.8	263254	290476	420844				34575.9
AT4G16950.1	Disease resistance protein (TIR-NBS-LRR class) family	1.481	5.306	0.964772	0.718528	56	47	0	FALSE	High	Master Protein	179.765	57	599	1449	164.4	5.59	246.8	57	0.279	0.535574	0.996195	0.998651	0.999737	57.1	204.4	38.5	63.13	15.52	27.08	48.3	52.2	136.5	156.2	186.9	213.8	25.9	35.2	45	181610	100252	373183	809466	772752	1.0953e+06	128728	262797	189220	360193
AT3G48050.1	BAH domain ;TFIIS helical bundle-like domain	1.481	8.325	0.964958	0.935555	24	41	0	FALSE	High	Master Protein	162.744	54	233	1613	171.8	6.32	91.91	54	0.178	0.608058	0.996195	0.998651	0.999737	41.1	231.1	27.8	91.25	24.39	51.76	41.8	12.4	109.3	164	271	234.8	9	29.7	28.2			63663.6	181044	238791	256315				66412.2
AT3G04560.1	unknown protein; FUNCTIONS IN: molecular_function unknown; INVOLVED IN: biological_process unknown; EXPRESSED IN: 22 plant structures; EXPRESSED DURING: 16 growth stages; Has 227 Blast hits to 225 proteins in 83 species: Archae - 0; Bacteria - 17; Metazoa - 98; Fungi - 29; Plants - 51; Viruses - 1; Other Eukaryotes - 31 (source: NCBI BLink).	1.481	2.437	0.996169	0.778475	9	28	0	FALSE	High	Master Protein	21.711	9	26	417	45.9	6.95	7.41	9	0.608	0.636558	0.996195	0.999222	0.999737	90.3	148.7	61	24.57	9.09	29.29	57.4	91.5	91.4	135.7	162.9	150.5	61.7	93.7	55.3	2328.6		19019.6	30683.8	31395.6	41530.6			7265.63	32591.9
AT2G25450.1	2-oxoglutarate (2OG) and Fe(II)-dependent oxygenase superfamily protein	1.48	7.613	0.966284	0.165575	16	46	0	FALSE	High	Master Protein	59.321	16	294	359	40.3	6.29	110.32	16	0.194	0.278838	0.996195	0.999173	0.835113	44	226.3	29.7	70.29	15.91	8.49	41.7	31.4	110.6	173.7	214.6	239.6	28.2	32.4	27.9	558617	214438	1.09926e+06	3.27327e+06	3.22784e+06	4.46567e+06	545618	870082	420924	1.13202e+06
AT4G20300.2	Protein of unknown function (DUF1639)	1.479	5.985	0.967079	0.855542	7	24	0	FALSE	High	Master Protein	18.804	7	40	352	39.6	10.68	20.23	7	0.247	0.903532	0.996195	0.999173	0.999737	52.4	212.1	35.4	97.32	73.94	45.85	53.7	47.5	245.1	217.3	22.9	226.6	13.6	36.3	36.9		16066.4	117910	198192		204365				70512.5
AT2G47610.1	Ribosomal protein L7Ae/L30e/S12e/Gadd45 family protein	1.478	2.266	0.96762	0.972608	4	51	0	FALSE	High	Master Protein	85.587	18	654	257	29.1	10.13	305.66	18	0.652	0.641297	0.996195	0.999173	0.999737	93.5	143.3	63.2	21.69	40.67	24.71	77.1	101	120.1	72.7	154.8	176.6	80.9	48.6	68.3	659958	450158	761951	860707	1.48524e+06	2.08376e+06	1.00926e+06	800783	653219	1.33494e+06
AT5G06770.1	KH domain-containing protein / zinc finger (CCCH type) family protein	1.475	1.901	0.970643	0.755489	8	42	0	FALSE	High	Master Protein	46.769	8	167	240	25.4	9.6	53.52	8	0.776	0.491762	0.996195	0.999173	0.999737	101.1	130.3	68.6	20.56	8.62	24.63	84.1	100.9	126.5	115.3	130.1	136.7	52.1	68.4	86	439925	269697	480790	830914	748273	974535	394752	710110	502717	872518
AT3G18790.1	FUNCTIONS IN: molecular_function unknown; INVOLVED IN: biological_process unknown; LOCATED IN: chloroplast; EXPRESSED IN: 22 plant structures; EXPRESSED DURING: 13 growth stages; CONTAINS InterPro DOMAIN/s: Isy1-like splicing (InterPro:IPR009360); Has 1147 Blast hits to 965 proteins in 236 species: Archae - 12; Bacteria - 13; Metazoa - 351; Fungi - 230; Plants - 49; Viruses - 9; Other Eukaryotes …	1.474	5.88	0.971865	0.272057	17	58	0	FALSE	High	Master Protein	72.337	17	358	300	35.4	6.84	121.97	17	0.251	0.448502	0.996195	0.999173	0.932768	52.9	211.2	35.9	86.26	9.92	44.69	48.4	18.5	126	175.3	193.3	213.8	28.9	32.9	62.9	596140	113492	1.12683e+06	2.97259e+06	2.61489e+06	3.58452e+06	515302	802363	864532	1.18234e+06
AT4G10970.4	unknown protein; FUNCTIONS IN: molecular_function unknown; INVOLVED IN: biological_process unknown; LOCATED IN: cellular_component unknown; EXPRESSED IN: 25 plant structures; EXPRESSED DURING: 14 growth stages; BEST Arabidopsis thaliana protein match is: unknown protein (TAIR:AT4G23910.2); Has 30201 Blast hits to 17322 proteins in 780 species: Archae - 12; Bacteria - 1396; Metazoa - 17338; Fungi …	1.474	1.553	0.971269	0.69848	11	50	0	FALSE	High	Master Protein	42.572	11	298	217	24.5	11.58	147.16	11	0.949	0.344257	0.996195	0.999173	0.999737	109.8	115.7	74.5	15.25	11.53	4.54	120.4	88.4	108.1	113.8	135.6	110	78.4	72	73.3	2.83857e+06	1.06495e+06	1.84542e+06	3.69688e+06	3.51495e+06	3.53308e+06	2.67669e+06	3.36513e+06	1.93126e+06	5.62984e+06
AT3G53870.1	Ribosomal protein S3 family protein	1.473	3.525	0.972698	0.698448	3	63	0	FALSE	High	Master Protein	80.568	18	546	249	27.3	9.54	274.63	18	0.418	0.917104	0.996195	0.999173	0.999737	73.7	176.3	50	46.32	21.34	70.39	56.5	58.1	120	139.1	137.7	196.7	36.6	39.5	116	287856	153928	452265	993677	785212	1.38974e+06	271441	386634	672438	580924
AT5G20290.1	Ribosomal protein S8e family protein	1.472	1.861	0.973256	0.852874	17	57	0	FALSE	High	Master Protein	77.683	17	1263	222	25	10.32	414.97	17	0.791	0.476217	0.996195	0.999173	0.999737	101.9	128.8	69.2	49.57	13.07	28.66	104.9	37.3	116.4	132.6	120.8	155.9	58.9	71.2	101.9	2.08202e+07	3.78437e+06	1.67965e+07	3.62555e+07	2.63733e+07	4.21469e+07	1.69347e+07	2.8052e+07	2.26159e+07	4.12934e+07
AT5G15810.1	N2,N2-dimethylguanosine tRNA methyltransferase	1.471	48.986	0.97427	0.0123587	14	35	0	FALSE	High	Master Protein	76.796	21	316	691	77	8.12	160.34	21	0.03	0.000516709	0.0481645	0.999173	0.217279	8.6	285.6	5.8	151.2	15.08	109.96	7.5	6.9	154.7	191	248.3	254.1	5.1	4.1	28.4			400478	937914	972849	1.23352e+06			93018.4	52707.8
AT4G12720.2	MutT/nudix family protein	1.471	4.525	0.974037	0.591302	4	15	0	FALSE	High	Master Protein	9.086	4	31	282	31.9	5.44	13.91	4	0.325	0.898234	0.996195	0.999173	0.999737	63.1	194	42.9	53.3	11.27	15.28	46.1	59.8	122.2	162.1	184	203.3	40.7	47.1	34.6	40663.9	28049.6	81490.8	204914	183506	232558	36777.4	62428.9	33973.1	84001.2
AT4G26640.2	WRKY family transcription factor family protein	1.47	0.912		0.0331048	9	23	0	FALSE	High	Master Protein	26.923	10	40	557	61	7.23	10.89	10	1.613	0.0697712	0.835997		0.404898	130.4	80.9	88.7	48.04	124.28	52.35	78.7	151.6	63.5	48.8	28.1	329.7	105.9	53.6	40						91912.5				31958.5
ATCG01310.1	ribosomal protein L2	1.469	2.605	0.976252	0.849507	13	50	0	FALSE	High	Master Protein	47.555	13	298	274	29.8	10.84	161.31	13	0.564	0.779936	0.996195	0.999222	0.999737	86.8	154	59.1	15.94	15.19	4.1	80.5	105.8	81.8	181.2	137.1	145.1	54.1	58.7	55.7	3.35049e+06	2.24973e+06	2.47562e+06	1.03913e+07	6.27686e+06	8.23056e+06	3.26455e+06	4.84445e+06	2.59249e+06	6.64514e+06
AT1G09770.1	cell division cycle 5	1.467	4.15	0.977647	0.478073	61	67	0	FALSE	High	Master Protein	239.147	61	1044	844	95.7	6.77	428.38	61	0.354	0.750753	0.996195	0.999222	0.999737	66.5	188.1	45.3	83.51	23.36	39.74	60.4	23.5	150.2	136.8	170.9	218.3	31.4	41.2	67.2	1.54886e+06	307498	2.79771e+06	4.82891e+06	4.81547e+06	7.62261e+06	1.16618e+06	2.09378e+06	1.92625e+06	3.07192e+06
AT4G11820.2	hydroxymethylglutaryl-CoA synthase / HMG-CoA synthase / 3-hydroxy-3-methylglutaryl coenzyme A synthase	1.466	5.384	0.978435	0.835075	12	31	0	FALSE	High	Master Protein	35.301	12	92	461	51.1	6.4	46.27	12	0.272	0.887967	0.996195	0.999222	0.999737	56	205.7	38.2	55.99	20.59	27.2	26.6	60.5	94.4	155.6	233.1	222.1	24.6	41.9	41.2	25761.9	33004.8	78564.7	246078	304738	359729	32459.2	84468.9	47409.9	62802.8
AT5G12230.1	MED19A; BEST Arabidopsis thaliana protein match is: unknown protein (TAIR:AT5G19480.2); Has 1807 Blast hits to 1807 proteins in 277 species: Archae - 0; Bacteria - 0; Metazoa - 736; Fungi - 347; Plants - 385; Viruses - 0; Other Eukaryotes - 339 (source: NCBI BLink).	1.466	1.612		0.417077	4	28	0	FALSE	High	Master Protein	12.178	4	36	221	25.7	9.22	13.9	4	0.909	0.33673	0.996195		0.999069	107.8	118.6	73.6	34.7	75.46	65.43	108.4	159.2	79.9	12.8	141.9	119.2	73.9	43.8	160.8					35922	37389.2				49512.1
AT2G16860.1	GCIP-interacting family protein	1.464	5.282	0.980737	0.327822	15	49	0	FALSE	High	Master Protein	56.273	15	173	298	35.1	8.12	82.34	15	0.277	0.529275	0.996195	0.999222	0.955482	56.7	204.6	38.7	67.54	20.92	47.42	54.2	42.3	139.8	136.6	195.5	206.3	24.8	37	63.5	551695	219947	1.03418e+06	1.91554e+06	2.18813e+06	2.8618e+06	357696	747529	723008	1.0942e+06
AT1G15860.3	Domain of unknown function (DUF298)	1.464	4.223	0.980172	0.589125	6	32	0	FALSE	High	Master Protein	16.025	6	39	236	27.7	6.25	14.3	6	0.347	0.933609	0.996195	0.999222	0.999737	65.7	189.5	44.9	81.83	39.07	15.91	71.4	17.5	144.3	97	223.7	205.8	48.7	38.5	53	65715.9		100777	128447	236389	251094	51048.1	58941.5	40414.7	136097
AT3G50880.1	DNA glycosylase superfamily protein	1.464	3.615	0.980807	0.571698	4	14	0	FALSE	High	Master Protein	8.549	4	30	273	30.3	9.63	11.55	4	0.405	0.821167	0.996195	0.999222	0.999737	72.2	178.4	49.3	82.39	12.52	34.76	66.5	11.8	121.5	164.3	163.2	202.1	45.4	45.4	79.7	66506.2		88281.1	226279	179408	275131	65815.9	90109.6	89010.7	131904
AT2G37640.1	Barwin-like endoglucanases superfamily protein	1.461	1.102	0.983639	0.357508	2	14	0	FALSE	High	Master Protein	7.648	3	58	262	28.2	9.38	42.64	3	1.325	0.170018	0.986325	0.999222	0.982195	123	92.8	84.2	59.65	108.95	59.96	93.5	69.7	207.7	70.6	1.9	190.8	52.2	64	149.6	382506	145685	617247	397678		1.06321e+06	309592	519419	683930	758637
AT3G01460.1	methyl-CPG-binding domain 9	1.46	20.884		0.410093	27	16	0	FALSE	High	Master Protein	64.396	27	93	2176	240.3	5.52	33.32	27	0.07	0.130121	0.978615		0.997568	18.8	268.4	12.9	41.66	83.39	73.87	14	26.7	34.9	382.3	383	9.6	18.3	27.7	3.5				474428	379275					25105
AT2G42790.1	citrate synthase 3	1.46	3.098	0.98399	0.497661	9	25	0	FALSE	High	Master Protein	27.69	11	71	509	56.1	7.66	30.04	11	0.471	0.635772	0.996195	0.999222	0.999737	78.8	167.2	54	57.69	16.86	21.62	55.5	70.2	155.7	141.9	148.8	192	48	53.4	34.4	14081.8	10968.7	59415.4	102662	85931.7	137329	23670		16643.4	57854.2
AT2G33835.1	Zinc finger C-x8-C-x5-C-x3-H type family protein	1.459	1.548	0.985424	0.114643	9	18	0	FALSE	High	Master Protein	23.88	9	44	587	64.3	6.51	17.16	9	0.942	0.292224	0.996195	0.999222	0.721768	109.2	115.9	74.9	132.31	129.57	44.18	28.5	45.1	392.7	288	11.7	47.9	30.9	15	40.1			181631	252592						35926.2
AT3G46970.1	alpha-glucan phosphorylase 2	1.458	5.754		0.906186	15	25	0	FALSE	High	Master Protein	41.395	15	77	841	95.1	6.11	21.74	15	0.253	0.839176	0.996195		0.999737	53.3	210.2	36.5	5.02	167.69	34.31	3.1	3.4	3.4	13.2	5.5	863.7	3.6	1.9	2.3				122174	18583.3	8.34706e+06				43345.6
AT4G28440.1	Nucleic acid-binding, OB-fold-like protein	1.458	2.688	0.986197	0.985197	5	48	0	FALSE	High	Master Protein	16.54	5	84	153	16.4	9.41	38.28	5	0.542	0.818604	0.996195	0.999222	0.999737	85	156.7	58.3	26.48	26.18	29.52	68	76	110.2	140.2	131.9	208.3	40.5	52.1	72.7	313421	180192	375191	904637	679308	1.32923e+06	258907	473775	375380	631630
AT2G03750.1	P-loop containing nucleoside triphosphate hydrolases superfamily protein	1.458	3.409	0.985972	0.417534	5	14	0	FALSE	High	Master Protein	13.259	5	44	351	40.8	6.8	24.71	5	0.428	0.667809	0.996195	0.999222	0.999069	74.6	174.3	51.1	63.81	33.33	55.52	28.5	74.6	125.8	242.9	174.3	123.2	51.1	16.5	63		33419.6	70905	299298	153067	139896	59177.5		46563.7	50557.6
AT2G36485.1	ENTH/VHS family protein	1.458	22.809	0.985743	0.403435	4	39	0	FALSE	High	Master Protein	10.244	4	32	158	17.6	8.62	11.39	4	0.064	0.0666333	0.835997	0.999222	0.997568	17.3	270.8	11.9	132.47	18.72	31.23	10.7	14.6	136	194.4	228.3	281.6	15.5	10	8.8			133219	340104	338353	517074				28685.1
AT4G39260.1	cold, circadian rhythm, and RNA binding 1	1.457	2.676	0.986664	0.826141	6	62	0	FALSE	High	Master Protein	40.983	8	787	169	16.6	5.68	426.03	8	0.545	0.81415	0.996195	0.999222	0.999737	85.2	156.4	58.4	32.69	24.77	8.11	91.7	55.8	111.4	106.9	168.3	173.4	59.7	69.9	62.9	1.92036e+07	5.96971e+06	1.69637e+07	3.08403e+07	3.8757e+07	4.94928e+07	1.81298e+07	2.90515e+07	1.47259e+07	3.80873e+07
AT1G74030.1	enolase 1	1.457	1.584	0.98629	0.325494	4	13	0	FALSE	High	Master Protein	7.887	4	15	477	51.4	6.13	4.14	4	0.92	0.331595	0.996195	0.999222	0.955482	108.2	117.6	74.2	85.82	23.26	30.11	109.9	11.9	189.8	119.4	95.4	152.1	95.3	50.9	75.4				32014	20409.6	40313.1			16394.7	42395.3
AT1G14930.1	Polyketide cyclase/dehydrase and lipid transport superfamily protein	1.456	1.215		0.102613	6	41	0	FALSE	High	Master Protein	12.445	6	22	155	17.9	7.18	13.42	6	1.199	0.149085	0.986325		0.698938	119	99.3	81.7	63.5	124.5	85.58	164.6	78.3	46.3	65.3	321.5	11.9	53.8	137.8	20.5					70451.8					65092.7
AT2G47250.1	RNA helicase family protein	1.454	9.42	0.989778	0.805437	12	46	0	FALSE	High	Master Protein	117.57	27	570	729	82.6	7.31	262.1	27	0.154	0.448091	0.996195	0.999222	0.999737	36.7	238	25.3	108.41	51.78	74.12	37.4	19.6	169.2	76.2	249.3	242.5	15.2	25.7	64.8	44278.9	9140.88	171622	135312	382584	461138	14678	47554.2	89718.7	103632
AT4G34670.1	Ribosomal protein S3Ae	1.453	1.627	0.990825	0.737097	9	70	0	FALSE	High	Master Protein	62.457	20	419	262	29.8	9.74	189.06	20	0.893	0.385567	0.996195	0.999222	0.999737	106.8	119.6	73.5	23.67	30.75	22.72	67.8	106.8	105.1	99.8	117.7	177.1	72.4	59.7	93.6	532685	434613	609433	1.08021e+06	1.03241e+06	1.92428e+06	820398	919688	820481	1.07229e+06
AT4G28080.1	Tetratricopeptide repeat (TPR)-like superfamily protein	1.453	2.85		0.951681	17	13	0	FALSE	High	Master Protein	44.976	19	85	1819	199	6.16	24.76	19	0.51	0.80652	0.996195		0.999737	82.2	161.2	56.6	20.79	42.65	11.28	100.8	81.9	66.4	232.6	94.1	160.6	59.6	56.4	47.7				60030.5	14863.2	36509.6				37476.2
AT4G18100.1	Ribosomal protein L32e	1.452	1.85	0.991106	0.847895	3	65	0	FALSE	High	Master Protein	52.043	10	360	133	15.5	10.89	181.68	10	0.785	0.482392	0.996195	0.999222	0.999737	101.3	129	69.7	37.35	5.33	32.9	102.6	50.1	110.2	130.7	120.8	134	65.4	70.6	115.6	4.6613e+06	1.15721e+06	3.63575e+06	8.18033e+06	6.02735e+06	8.29412e+06	4.30536e+06	6.3655e+06	5.87041e+06	9.24492e+06
AT1G02140.1	mago nashi family protein	1.452	1.737	0.991766	0.793255	12	76	0	FALSE	High	Master Protein	47.498	12	515	150	17.4	5.6	215.18	12	0.835	0.433985	0.996195	0.999222	0.999737	104	124.4	71.6	11.77	21.48	13.23	95	120.4	109.2	89	130.7	134.9	63.1	75.2	82.3	5.28044e+06	3.41813e+06	4.41119e+06	6.81413e+06	7988073	1.02157e+07	5.08038e+06	8295459	5114317	1.04729e+07
AT3G19760.1	eukaryotic initiation factor 4A-III	1.451	2.305	0.992007	0.957395	26	71	0	FALSE	High	Master Protein	141.941	30	1808	408	45.8	6.23	931.35	30	0.63	0.674136	0.996195	0.999222	0.999737	91.5	145.4	63.1	48.15	17.24	26.75	93	38.3	115.3	116.9	147.8	165.9	61.5	64.1	97.1	7.31384e+06	1.53938e+06	6.58365e+06	1.26618e+07	1.27692e+07	1.77612e+07	6.99868e+06	9.99461e+06	8.52936e+06	1.45058e+07
AT3G22520.1	unknown protein; INVOLVED IN: biological_process unknown; LOCATED IN: chloroplast stroma, chloroplast, chloroplast envelope; EXPRESSED IN: 24 plant structures; EXPRESSED DURING: 13 growth stages; BEST Arabidopsis thaliana protein match is: unknown protein (TAIR:AT4G14840.1); Has 717 Blast hits to 703 proteins in 179 species: Archae - 14; Bacteria - 134; Metazoa - 141; Fungi - 74; Plants - 209; Vi…	1.451	2.047	0.992686	0.937012	24	46	0	FALSE	High	Master Protein	77.31	26	203	600	67.5	5.4	92.25	26	0.709	0.567556	0.996195	0.999222	0.999737	96.8	136.5	66.7	11.91	20.56	6.94	86.2	103.1	108.9	100	147.9	145.6	64	71.1	73.2	653390	400922	606815	1.05656e+06	1.24607e+06	1.5199e+06	710719	1.0734e+06	613308	1.31019e+06
AT5G49650.1	xylulose kinase-2	1.451	4.594	0.973284	0.671887	7	14	0	FALSE	High	Master Protein	15.992	7	20	558	61.3	5.53	6.12	7	0.316	0.762691	0.996195	0.999173	0.999737	61.8	195.6	42.6	14.14	61.68	78.29	76.3	59.9	60.6	56	262.3	191.8	41.8	29.2	122.1				13981.1	66663.2	45050	2744.21	4310.64		34991.6
AT2G01710.1	Chaperone DnaJ-domain superfamily protein	1.449	36.923	0.993717	0.0902646	12	42	0	FALSE	High	Master Protein	38.196	13	92	311	34.5	8.31	42.43	13	0.039	0.00175346	0.109138	0.999222	0.65308	11	281.3	7.6	131.48	19.51	25.78	8	11	99.3	196.1	282.9	280.2	7.6	9.4	5.5			149513	583036	671361	823793				34333
AT1G56290.1	CwfJ-like family protein	1.446	3.053	0.996973	0.872934	23	37	0	FALSE	High	Master Protein	63.086	23	209	692	79.1	8.53	93.84	23	0.474	0.955026	0.99672	0.999222	0.999737	78.9	166.6	54.6	24.23	18.63	11.05	70.9	78.6	110.5	126.8	165.9	185	48	60	54.4	260530	153839	307662	669544	699076	965875	266516	455794	232792	538805
AT4G07410.1	Transducin family protein / WD-40 repeat family protein	1.446	7.738	0.996551	0.75928	17	24	0	FALSE	High	Master Protein	42.112	17	110	815	90.2	6.54	46.24	17	0.187	0.712889	0.996195	0.999222	0.999737	42.6	227.9	29.5	91.05	21.9	22.2	24.3	35.8	128.8	260.7	191.5	174.3	35.5	24.7	24.5			65421.9	251012	135773	149259				33646.8
AT1G60780.1	Clathrin adaptor complexes medium subunit family protein	1.446	1.651	0.996957	0.0664239	6	16	0	FALSE	High	Master Protein	11.058	6	40	428	49	6.37	12.61	6	0.876	0.241194	0.986325	0.999222	0.572606	105.9	120.9	73.2	29.68	35.72	34.39	59.7	107.9	104.7	169.6	81.6	119.5	119.4	72.4	65.2	24298.9	25554.9	41062.7	126088	43734.6	83457.9	87088.4	64315.7	32360.6	63931.6
AT5G05450.1	P-loop containing nucleoside triphosphate hydrolases superfamily protein	1.444	2.24	0.99878	0.231923	17	31	0	FALSE	High	Master Protein	49.533	17	173	593	66.9	8.72	73.5	17	0.645	0.452874	0.996195	0.99978	0.905558	92.5	143.5	64.1	12.99	39.79	57.03	81.2	104.2	87.7	113.5	234.1	136.1	16.4	66	60.8	66232.7	49056.1	64557.4	146795	266614	189774		98607	46250.7	166815
AT4G14160.1	Sec23/Sec24 protein transport family protein	1.444	0.965		0.139043	3	6	0.001	FALSE	High	Master Protein	7.106	3	8	773	85.3	5.97	1.79	3	1.496	0.115416	0.964129		0.784068	127.1	84.9	88	46.89	15.5	16.23	152.7	129.8	52.7	83.8	86.8	110.3	82.2	89.9	111.8						36041.1				72679.4
AT5G02790.1	Glutathione S-transferase family protein	1.443	2.665	0.999727	0.767498	9	42	0	FALSE	High	Master Protein	22.753	9	54	235	27.1	5.2	21.77	9	0.542	0.62383	0.996195	0.99978	0.999737	84.8	156.5	58.7	27.55	31.23	45.66	75.6	59.4	102.6	139.5	130.9	224	83.3	52.3	32.5			22717.8	47914.4	49135.6	124609				61214.4
AT1G08880.1	Histone superfamily protein	1.443	5.613	0.99978	0.295315	2	44	0	FALSE	High	Master Protein	21.663	7	293	142	14.8	10.32	137.09	7	0.257	0.468171	0.996195	0.99978	0.953109	53.7	209	37.2	81.38	19.18	54.6	54.5	14.6	112.6	150.6	217.2	212.2	26.2	37.8	74.4	515152	61869.9	772980	1.9597e+06	2.25512e+06	2.72964e+06	357847	708111	785381	1.02172e+06
AT1G05910.1	cell division cycle protein 48-related / CDC48-related	1.442	1.579	0.99978	0.139349	12	13	0	FALSE	High	Master Protein	32.565	12	44	1210	133.7	5.87	13.78	12	0.913	0.337661	0.996195	0.99978	0.784068	107.6	117.8	74.6	75.53	117.46	11.54	44.5	61.8	174.7	67.6	38.6	386	37.2	42.8	46.9			66173.9			274079				45982.1
AT5G55660.1	DEK domain-containing chromatin associated protein	1.44	9.154	0.997942	0.111352	31	37	0	FALSE	High	Master Protein	96.948	31	355	778	87.2	4.81	168.18	31	0.157	0.176019	0.986325	0.999765	0.709256	37.3	236.9	25.9	78.31	22.8	11.61	33.2	36.3	120.6	157.2	230.4	248.4	25.2	21.5	27.2	297199	170405	806299	1.99187e+06	2.33075e+06	3.1132e+06	321536	381564	270001	605684
AT3G15950.1	DNA topoisomerase-related	1.439	1.485	0.99619	0.264227	15	22	0	FALSE	High	Master Protein	38.738	15	102	772	85	4.69	34.99	15	0.968	0.252168	0.986325	0.999222	0.92546	110	113.6	76.5	78.03	16.18	23.99	34.8	212.5	98.8	131.8	99.5	102	93	58.8	68.7		31027.6	15376.4	41889.2	20374.6	39280.2	18882.9			22949.8
AT5G20010.1	RAS-related nuclear protein-1	1.439	4.615	0.996793	0.40771	11	45	0	FALSE	High	Master Protein	38.525	11	187	221	25.3	6.86	93.46	11	0.312	0.632528	0.996195	0.999222	0.997568	61.2	196.3	42.5	51.36	14.42	7.92	57.7	35.3	100.6	185.2	176.3	229.3	35	40.5	40.1	1.041e+06	324801	1.31505e+06	4.59793e+06	3.49335e+06	5.62989e+06	898076	1.43044e+06	798774	2.06466e+06
AT3G50820.1	photosystem II subunit O-2	1.439	3.64	0.997002	0.701517	7	29	0	FALSE	High	Master Protein	16.255	7	35	331	35	6.16	12.58	7	0.395	0.835467	0.996195	0.999222	0.999737	71	179.6	49.3	21.71	42.94	11.21	75.3	79.3	51.7	95.3	190.4	245.6	52.3	49.2	60.9	20480.1	11345	13366.3	43735.2	84270.4	134677	26072.7	26199.6	18140.7	60131.5
AT1G24706.1	THO2	1.438	7.632	0.995964	0.16472	80	43	0	FALSE	High	Master Protein	265.745	80	972	1804	205.6	7.68	442.61	80	0.188	0.26162	0.986325	0.999222	0.834713	42.8	227.4	29.8	94.08	23.47	22.05	24.5	39.6	144.7	150.9	210.1	244.6	22.8	27.5	35.3	200222	173875	903706	1.78751e+06	1.98599e+06	2.86468e+06	268078	451893	331642	417459
AT5G64460.1	Phosphoglycerate mutase family protein	1.436	19.441	0.99428	0.40152	9	36	0	FALSE	High	Master Protein	33.765	9	75	282	31.6	6.34	30.48	9	0.074	0.0792643	0.87297	0.999222	0.997568	19.7	266.6	13.7	101.88	12.31	9.9	12.4	18.4	81	219.6	249	281.1	12.8	11.6	14.2		11070.6	88299.3	476412	431041	602973				38815.7
AT5G13950.3	unknown protein; FUNCTIONS IN: molecular_function unknown; INVOLVED IN: biological_process unknown; LOCATED IN: cellular_component unknown; EXPRESSED IN: 23 plant structures; EXPRESSED DURING: 13 growth stages; BEST Arabidopsis thaliana protein match is: unknown protein (TAIR:AT1G02290.1).	1.433	4.809	0.99093	0.904835	15	19	0	FALSE	High	Master Protein	49.634	15	78	954	106.6	6.92	26.38	15	0.298	0.995512	0.998929	0.999222	0.999737	59.4	199.2	41.4	49.64	14.91	49.07	38	61.1	104.4	157	207	205	21.6	63.3	42.6		17201.8	41820.9	119295	125478	153965				41621.2
AT3G14890.1	phosphoesterase	1.432	16.125	0.990001	0.241071	23	30	0	FALSE	High	Master Protein	64.159	23	179	694	77.3	6.61	89.87	23	0.089	0.037066	0.604579	0.999222	0.911834	23.1	260.7	16.2	131.72	28.32	48.37	18.5	13.5	168.2	167.8	208.9	291.7	13.8	4.6	13	43885	18486	435994	825071	819282	1.41794e+06	48981.3		44474.9	131263
AT2G17870.1	cold shock domain protein 3	1.431	2.448	0.989331	0.903996	10	48	0	FALSE	High	Master Protein	49.001	10	153	301	29.5	7.42	51.35	10	0.585	0.744838	0.996195	0.999222	0.999737	88	150.5	61.5	52.44	24.83	15.35	91.2	33.6	115.4	112.9	156.1	188.3	59.5	63.8	79.2	696549	131125	639901	1.18718e+06	1.30988e+06	1.95805e+06	657843	965346	675410	1.38149e+06
AT4G33060.1	Cyclophilin-like peptidyl-prolyl cis-trans isomerase family protein	1.431	11.458	0.989345	0.299013	13	31	0	FALSE	High	Master Protein	41.891	13	124	504	56.5	7.56	46.98	13	0.125	0.0992155	0.932729	0.999222	0.955482	30.9	247.5	21.6	129.98	25.67	39.62	29.6	4.5	164.2	147.5	237	243.9	17.2	20.7	35.5	90992		407699	694458	890441	1.13517e+06	69564.7	119191	130697	200664
AT5G62640.3	proline-rich family protein	1.431	3.066	0.988927	0.977036	11	22	0	FALSE	High	Master Protein	39.244	11	146	540	58	9.64	57.54	11	0.467	0.970394	0.99672	0.999222	0.999737	78.1	167.3	54.6	51.99	24.34	30.02	72.8	65.9	158.3	156	196.1	119.6	28.6	50.9	51.8	297607	135063	470263	878626	881655	657518	165371	412579	235214	590254
AT3G15354.1	SPA1-related 3	1.431	2.808	0.988992	0.627792	4	7	0	FALSE	High	Master Protein	11.776	5	12	837	93.3	6.16	4.55	5	0.509	0.595938	0.996195	0.999222	0.999737	81.9	160.8	57.3	42.85	30.33	51.08	88.2	35.7	88.4	127	173.1	234.8	61.6	21.3	70			25421	69286.7	75331.9	126627				69247.5
AT5G56010.1	heat shock protein 81-3	1.43	3.743	0.988508	0.719545	3	51	0	FALSE	High	Master Protein	157.633	37	517	699	80	5.05	218.74	37	0.382	0.827224	0.996195	0.999222	0.999737	69.5	181.9	48.6	19.93	21.57	29.99	60.5	74.3	90.5	136.5	210.5	194.4	29	52.2	52	271463	170132	294656	843173	1.03767e+06	1.18736e+06	188450	464239	260282	538402
AT3G52090.1	DNA-directed RNA polymerase, RBP11-like	1.43	6.576	0.988342	0.221302	6	66	0	FALSE	High	Master Protein	20.025	6	82	116	13.6	6.95	42.49	6	0.217	0.347582	0.996195	0.999222	0.88734	47.6	219.1	33.3	94.19	22.41	39.51	43.1	30.2	166.6	135.5	198.2	212	28.7	30.1	55.5	273441	92574.3	773167	1.1771e+06	1.39179e+06	1844872	251034	377195	386623	546117
AT1G20630.1	catalase 1	1.429	3.336	0.987507	0.355403	8	43	0	FALSE	High	Master Protein	66.837	20	495	492	56.7	7.42	226.32	20	0.428	0.66365	0.996195	0.999222	0.981789	74.4	173.6	52	76.62	53.68	37.36	60.1	25.1	135.3	123.2	140.3	308.3	20.5	42	45.1	50381.8	6580.19	82438.9	142258	129285	352090	23216.6	69920.2	35573.2	99924.1
AT2G29970.1	Double Clp-N motif-containing P-loop nucleoside triphosphate hydrolases superfamily protein	1.429	4.862	0.987196	0.916599	20	28	0	FALSE	High	Master Protein	50.247	22	75	1002	111.9	7.17	36.83	22	0.294	0.960687	0.99672	0.999222	0.999737	58.8	200.1	41.1	51.72	55.67	19.26	51.5	65.3	131.5	222.1	240.8	63.2	47.3	32.6	45.7			38025.9	144138	124739	24125.5				48105.5
AT3G07780.1	Protein of unknown function (DUF1423)	1.428	6.232	0.952536	0.946405	18	44	0	FALSE	High	Master Protein	64.103	22	100	566	64.1	7.08	38.48	22	0.229	0.853189	0.996195	0.997541	0.999737	49.5	215.9	34.6	61.42	16.42	6.98	28.4	48.9	98.3	171.9	213.3	239.8	34.7	34.2	30.5	13528.7	12316.2	38319.7	160176	158626	220901				38109.1
AT3G62130.1	Pyridoxal phosphate (PLP)-dependent transferases superfamily protein	1.428	14.923	0.986329	0.576646	13	39	0	FALSE	High	Master Protein	40.678	13	84	454	50.7	6.43	34.26	13	0.096	0.171867	0.986325	0.999222	0.999737	24.7	258	17.3	116.85	20.23	28.27	24.3	6.2	105.9	180.5	253.8	269.3	16.4	17	26.5			92909.7	328008	368125	483950			16354.4	63554.4
AT4G32040.1	KNOTTED1-like homeobox gene 5	1.428	6.384	0.986069	0.926309	6	31	0	FALSE	High	Master Protein	34.245	9	82	383	43.3	6.48	41.86	9	0.224	0.850083	0.996195	0.999222	0.999737	48.6	217.3	34	73.29	38.11	10.32	45.8	30.1	119.5	123.7	277.6	204.7	32.1	29.9	36.6			46160.2	111884	206026	172441				61280.9
AT5G02450.1	Ribosomal protein L36e family protein	1.426	2.663	0.984636	0.830283	5	47	0	FALSE	High	Master Protein	20.971	7	115	108	12.2	11.58	53.31	7	0.536	0.830949	0.996195	0.999222	0.999737	84.1	157	59	26.59	35.4	41.72	65.1	68.7	103.1	128.2	124.9	224	48.2	46	91.9	1.1446e+06	623548	1.32815e+06	3.14035e+06	2.4276e+06	5.42505e+06	1.22074e+06	1.61073e+06	1.82357e+06	2.29391e+06
AT5G20830.2	sucrose synthase 1	1.425	1.564	0.962951	0.120204	12	19	0	FALSE	High	Master Protein	34.6	13	66	808	92.9	6.2	27.19	13	0.911	0.244885	0.986325	0.998651	0.73353	107.2	117.6	75.2	69.83	79.93	68	86.1	43.7	187.3	58.1	94.5	267.6	87.7	14.7	60.4		7375.32	45025			120570				56504.7
AT2G21045.1	Rhodanese/Cell cycle control phosphatase superfamily protein	1.425	6.384	0.983766	0.996588	5	34	0	FALSE	High	Master Protein	14.047	5	27	169	19	6.79	10.7	5	0.223	0.841954	0.996195	0.999222	0.999737	48.5	217.4	34.1	77.29	19.75	29.6	47	19.7	107.2	161.2	241.1	210.4	33	29.9	50.6	26927.8		36042	136042	162413	157257				57093.2
[truncated: 1,187 more rows]
[truncated: 19 more columns]
