# Supplementary material for: Cold-induced nucleosome dynamics linked to silencing of Arabidopsis FLC
Source: Nat Commun. 2025 Jul 1;16:5550. doi: 10.1038/s41467-025-60735-z (PMC12216206; doi:10.1038/s41467-025-60735-z)
Supplement: Supplementary file 6 — Dataset 4 [file 41467_2025_60735_MOESM6_ESM.xlsx]

## Sheet: bait_sequences
bait	sequence
AT5G10140-FLC::5:3172382-3181949(-)_0	TTAATTCTGATATCATATTTTCAAGATTTTAACTTTCAGAAACGACAAAGATATTATCACTCTAGTGGATTCCCATAAGA
AT5G10140-FLC::5:3172382-3181949(-)_40	TCTATGTTTTCAAGTTTTAATTTATATACAGTATCAATGTTTAATTCTGATATCATATTTTCAAGATTTTAACTTTCAGA
AT5G10140-FLC::5:3172382-3181949(-)_80	AGGCAAAAAAAAAAAAAAAAACACTTTTCTTCAAGGCATCTCTATGTTTTCAAGTTTTAATTTATATACAGTATCAATGT
AT5G10140-FLC::5:3172382-3181949(-)_120	TCCTTGCCCTTTTCTGGATATGTCAATTATCATTTCTTCAAGGCAAAAAAAAAAAAAAAAACACTTTTCTTCAAGGCATC
AT5G10140-FLC::5:3172382-3181949(-)_160	TGAATGTACGGCATGATTTATATCCAATCATCCCACCACCTCCTTGCCCTTTTCTGGATATGTCAATTATCATTTCTTCA
AT5G10140-FLC::5:3172382-3181949(-)_200	AAAAAAAACTTAATGCGAAAAGTACTTCGAATCGATTGGGTGAATGTACGGCATGATTTATATCCAATCATCCCACCACC
AT5G10140-FLC::5:3172382-3181949(-)_240	AATTGTGTGGCAGATAATAAAAATATCGAATTTTTATTTTAAAAAAAACTTAATGCGAAAAGTACTTCGAATCGATTGGG
AT5G10140-FLC::5:3172382-3181949(-)_280	CTTTCTTTTGGTATGGTGTCAATATAAAAACTTTACTATTAATTGTGTGGCAGATAATAAAAATATCGAATTTTTATTTT
AT5G10140-FLC::5:3172382-3181949(-)_320	TGGAACGTTCCCTAGACCATGATTTGTCAATATAAAAAAACTTTCTTTTGGTATGGTGTCAATATAAAAACTTTACTATT
AT5G10140-FLC::5:3172382-3181949(-)_360	CATGGACTTTCAAACGATGGGAAAATGTTTGATAACCCTATGGAACGTTCCCTAGACCATGATTTGTCAATATAAAAAAA
AT5G10140-FLC::5:3172382-3181949(-)_400	ATATATTACCACAAAAATTGAGTACTGACCAAATGATTTTCATGGACTTTCAAACGATGGGAAAATGTTTGATAACCCTA
AT5G10140-FLC::5:3172382-3181949(-)_440	ACAAAAGTAAAGAACATTATATTTATATATATATATATATATATATTACCACAAAAATTGAGTACTGACCAAATGATTTT
AT5G10140-FLC::5:3172382-3181949(-)_480	TATGCAAATTTTATTTCTTGCAAATCAGATCAATAGTTAAACAAAAGTAAAGAACATTATATTTATATATATATATATAT
AT5G10140-FLC::5:3172382-3181949(-)_520	ATGAAATTATTTCTTGGATCCGCCACTGCTCGCTATTGCATATGCAAATTTTATTTCTTGCAAATCAGATCAATAGTTAA
AT5G10140-FLC::5:3172382-3181949(-)_560	CTATTATCATTTTATTGTTTTTTTTTTAACTGTGCTCCATATGAAATTATTTCTTGGATCCGCCACTGCTCGCTATTGCA
AT5G10140-FLC::5:3172382-3181949(-)_600	TACTTAATAGTGCCCCACATCAATCCAAGTTCAAGCCTTACTATTATCATTTTATTGTTTTTTTTTTAACTGTGCTCCAT
AT5G10140-FLC::5:3172382-3181949(-)_640	AACATTTTGTAGTTAAAATGTAAGTAGTACAGTGGCTTTTTACTTAATAGTGCCCCACATCAATCCAAGTTCAAGCCTTA
AT5G10140-FLC::5:3172382-3181949(-)_680	CATGTGCCCTATACTGAATTCAATAAATATTATATAAGTTAACATTTTGTAGTTAAAATGTAAGTAGTACAGTGGCTTTT
AT5G10140-FLC::5:3172382-3181949(-)_720	CTCGCTATCAGGGGCGGACTCACGTTAGTCATGGGTAGGGCATGTGCCCTATACTGAATTCAATAAATATTATATAAGTT
AT5G10140-FLC::5:3172382-3181949(-)_760	ATAGTATTCACATAATTTGCATTCCTTTGCTCGTTTCTTACTCGCTATCAGGGGCGGACTCACGTTAGTCATGGGTAGGG
AT5G10140-FLC::5:3172382-3181949(-)_800	ACATTGCCGCATTGTAGCTACATGTCTACACTGTTGGTGTATAGTATTCACATAATTTGCATTCCTTTGCTCGTTTCTTA
AT5G10140-FLC::5:3172382-3181949(-)_840	ATTAGGTTGTTCCCTCCAAACCAATTTGAGTTTATTTTTAACATTGCCGCATTGTAGCTACATGTCTACACTGTTGGTGT
AT5G10140-FLC::5:3172382-3181949(-)_880	TCAATTGGATTGTATTTACCACAAAAGTGTACTTATAAGCATTAGGTTGTTCCCTCCAAACCAATTTGAGTTTATTTTTA
AT5G10140-FLC::5:3172382-3181949(-)_920	CATACAATTTCATTGGACCAAACCAAACCTACAAAGACTTTCAATTGGATTGTATTTACCACAAAAGTGTACTTATAAGC
AT5G10140-FLC::5:3172382-3181949(-)_960	ATATCTAATGTTTTGAACTAAGGTTATTTTACTCAACTCGCATACAATTTCATTGGACCAAACCAAACCTACAAAGACTT
AT5G10140-FLC::5:3172382-3181949(-)_1000	TAACCCAAATCTTTGGCTACCATCGTATCTAGACCATTACATATCTAATGTTTTGAACTAAGGTTATTTTACTCAACTCG
AT5G10140-FLC::5:3172382-3181949(-)_1040	AGGAAGTCAGTCATTTGTTCTTTGATCTTTATTCTAAATTTAACCCAAATCTTTGGCTACCATCGTATCTAGACCATTAC
AT5G10140-FLC::5:3172382-3181949(-)_1080	CAAGACACGAGTTAAGACTTTACATAAACAAACACACATAAGGAAGTCAGTCATTTGTTCTTTGATCTTTATTCTAAATT
AT5G10140-FLC::5:3172382-3181949(-)_1120	GCTCTAGTTCATTGTATAATGCACCTTTTTATTAATTTGGCAAGACACGAGTTAAGACTTTACATAAACAAACACACATA
AT5G10140-FLC::5:3172382-3181949(-)_1160	TAATAACTTATATTAATGTTAAAATTTTTGATGAGAACAAGCTCTAGTTCATTGTATAATGCACCTTTTTATTAATTTGG
AT5G10140-FLC::5:3172382-3181949(-)_1200	TATAATTTAATATTGAAATCATATATAATCAACAAAATTTTAATAACTTATATTAATGTTAAAATTTTTGATGAGAACAA
AT5G10140-FLC::5:3172382-3181949(-)_1240	CGGAGCTGTGCCAAGAAGTTTTGATGCTATAAGCAAAAAATATAATTTAATATTGAAATCATATATAATCAACAAAATTT
AT5G10140-FLC::5:3172382-3181949(-)_1280	AACTTTTCTATTGGAGCCACACAAACATTTCAGTAACACTCGGAGCTGTGCCAAGAAGTTTTGATGCTATAAGCAAAAAA
AT5G10140-FLC::5:3172382-3181949(-)_1320	ACTGATTTTGTAACGATATTGATGATTCATGATTGGTATTAACTTTTCTATTGGAGCCACACAAACATTTCAGTAACACT
AT5G10140-FLC::5:3172382-3181949(-)_1360	ACAAACATTTCACTAACACTCGGAGTGGGTGAAACTGATTACTGATTTTGTAACGATATTGATGATTCATGATTGGTATT
AT5G10140-FLC::5:3172382-3181949(-)_1400	CGATATTGGTGATTGGTATTAACTTTTTTAATGGAGCCACACAAACATTTCACTAACACTCGGAGTGGGTGAAACTGATT
AT5G10140-FLC::5:3172382-3181949(-)_1440	GACGAAAAGAAGTGGGTGAAACTGATTACAAATTTTGTAACGATATTGGTGATTGGTATTAACTTTTTTAATGGAGCCAC
AT5G10140-FLC::5:3172382-3181949(-)_1480	ATATTAGACACTTGAAAGGTGAGGCTATATCGAGTAACAAGACGAAAAGAAGTGGGTGAAACTGATTACAAATTTTGTAA
AT5G10140-FLC::5:3172382-3181949(-)_1520	ATAATTTTTCTTGTTTTGTAATATTTTGTTAAAAAATGTTATATTAGACACTTGAAAGGTGAGGCTATATCGAGTAACAA
AT5G10140-FLC::5:3172382-3181949(-)_1560	TACTATATGTAATAGATTACATATGATTAATCTAATTACTATAATTTTTCTTGTTTTGTAATATTTTGTTAAAAAATGTT
AT5G10140-FLC::5:3172382-3181949(-)_1600	CCGTTTGAATGGTAACACAATAAACGATACTAATACAAATTACTATATGTAATAGATTACATATGATTAATCTAATTACT
AT5G10140-FLC::5:3172382-3181949(-)_1640	AAAACTATATTTTGTTTTGCTAATAATTATATAGATTATACCGTTTGAATGGTAACACAATAAACGATACTAATACAAAT
AT5G10140-FLC::5:3172382-3181949(-)_1680	TCTGAATATCACTATCATTATATTAATTTTATTAATTACTAAAACTATATTTTGTTTTGCTAATAATTATATAGATTATA
AT5G10140-FLC::5:3172382-3181949(-)_1720	ATTTTATTATTATATATTTTTACATGATTAGATACCACATTCTGAATATCACTATCATTATATTAATTTTATTAATTACT
AT5G10140-FLC::5:3172382-3181949(-)_1760	TATCTCATTAATTATTTTTTACCAATTTCTTCTTTATCTAATTTTATTATTATATATTTTTACATGATTAGATACCACAT
AT5G10140-FLC::5:3172382-3181949(-)_1800	TTTTTTGGTGAAATGCTTGTATCAGCTTGTTTTCCTTTTATATCTCATTAATTATTTTTTACCAATTTCTTCTTTATCTA
AT5G10140-FLC::5:3172382-3181949(-)_1840	CAAAGTTACTAATTCTTTTTTGCTTGTATCAGCTTGTTTTTTTTTTGGTGAAATGCTTGTATCAGCTTGTTTTCCTTTTA
AT5G10140-FLC::5:3172382-3181949(-)_1880	ATACAAGAAATCTTAAATGTCCACACATATGGCAATAGCTCAAAGTTACTAATTCTTTTTTGCTTGTATCAGCTTGTTTT
AT5G10140-FLC::5:3172382-3181949(-)_1920	AAGTAGTAAATATATTGTGGAAATATATAAGATTTCTAAAATACAAGAAATCTTAAATGTCCACACATATGGCAATAGCT
AT5G10140-FLC::5:3172382-3181949(-)_1960	AAATAATAATGTTCGGGAGATTAACACAAATAATAAAGGAAAGTAGTAAATATATTGTGGAAATATATAAGATTTCTAAA
AT5G10140-FLC::5:3172382-3181949(-)_2000	CAAATTTTATAAAAAAAAATGTGTTTTTCAGATAGTATTGAAATAATAATGTTCGGGAGATTAACACAAATAATAAAGGA
AT5G10140-FLC::5:3172382-3181949(-)_2040	GCCTACATAGTAAAAACAAAGAACCACTCGCCTACGTCATCAAATTTTATAAAAAAAAATGTGTTTTTCAGATAGTATTG
AT5G10140-FLC::5:3172382-3181949(-)_2080	TAAAATTTGGCAGTTAATTAGTAGGTGTTACCAAAGTCGTGCCTACATAGTAAAAACAAAGAACCACTCGCCTACGTCAT
AT5G10140-FLC::5:3172382-3181949(-)_2120	AACCTAAAACTGGTTTGAACTCTTCCGACTTCTCAAAACTTAAAATTTGGCAGTTAATTAGTAGGTGTTACCAAAGTCGT
AT5G10140-FLC::5:3172382-3181949(-)_2160	CTCCACTCTACATCATCTTTGAACTATGTAGACATATCGAAACCTAAAACTGGTTTGAACTCTTCCGACTTCTCAAAACT
AT5G10140-FLC::5:3172382-3181949(-)_2200	TCCTCCCCTACGATACGGATTGAACTATTGCAGAAAGAACCTCCACTCTACATCATCTTTGAACTATGTAGACATATCGA
AT5G10140-FLC::5:3172382-3181949(-)_2240	GCCTTAGTTTTCACTTTCGTTGCTAAATGAAAACTATCTTTCCTCCCCTACGATACGGATTGAACTATTGCAGAAAGAAC
AT5G10140-FLC::5:3172382-3181949(-)_2280	ACGTGTACCGCATGACGAGCGTCTTTGCTACTTTTGCATTGCCTTAGTTTTCACTTTCGTTGCTAAATGAAAACTATCTT
AT5G10140-FLC::5:3172382-3181949(-)_2320	TATGTGAATAAAAACGTTGTGTTTTGAAGACAAGATTGCCACGTGTACCGCATGACGAGCGTCTTTGCTACTTTTGCATT
AT5G10140-FLC::5:3172382-3181949(-)_2360	TTTTTTTGGGGGTAAACGAGAGTGATGCAAAAAAACCAAATATGTGAATAAAAACGTTGTGTTTTGAAGACAAGATTGCC
AT5G10140-FLC::5:3172382-3181949(-)_2400	GTGCCTATCTACTTTTTCTTCGTCGGGCCAGATATTTTTTTTTTTTTGGGGGTAAACGAGAGTGATGCAAAAAAACCAAA
AT5G10140-FLC::5:3172382-3181949(-)_2440	TTTTTTTTTCCTTTTCTCGCTTTATTTCTTTCTATTTTTTGTGCCTATCTACTTTTTCTTCGTCGGGCCAGATATTTTTT
AT5G10140-FLC::5:3172382-3181949(-)_2480	TTCAAGTCGCCGGAGATACTAAGCGTTTTCTCTTTCTATTTTTTTTTTTCCTTTTCTCGCTTTATTTCTTTCTATTTTTT
AT5G10140-FLC::5:3172382-3181949(-)_2520	CGAGAGGGCTTTGTGCCCTAATTTGATCCTCAGGTTTGGGTTCAAGTCGCCGGAGATACTAAGCGTTTTCTCTTTCTATT
AT5G10140-FLC::5:3172382-3181949(-)_2560	TCGCTTGATTTCTAGTTTTTTTCTTCCCATGGCTTCTCTCCGAGAGGGCTTTGTGCCCTAATTTGATCCTCAGGTTTGGG
AT5G10140-FLC::5:3172382-3181949(-)_2600	GTTTGGAGAAGGTGACTTGTCGGCTACTTTTGTTCTCAATTCGCTTGATTTCTAGTTTTTTTCTTCCCATGGCTTCTCTC
AT5G10140-FLC::5:3172382-3181949(-)_2640	ACAGAAAGCTGACGAGCTTTCTCGATGAGACCGTTGCGACGTTTGGAGAAGGTGACTTGTCGGCTACTTTTGTTCTCAAT
AT5G10140-FLC::5:3172382-3181949(-)_2680	GGCGGAGACGACGAGAAGAGCGACGGATGCGTCACAGAGAACAGAAAGCTGACGAGCTTTCTCGATGAGACCGTTGCGAC
AT5G10140-FLC::5:3172382-3181949(-)_2720	CGTACTTATCGCCGGAGGAGAAGCTGTAGAGCTTGCCGGAGGCGGAGACGACGAGAAGAGCGACGGATGCGTCACAGAGA
AT5G10140-FLC::5:3172382-3181949(-)_2760	ATAAAAGGGGGAACAAATGAAAACCCAGGTAAGGAAAAGGCGTACTTATCGCCGGAGGAGAAGCTGTAGAGCTTGCCGGA
AT5G10140-FLC::5:3172382-3181949(-)_2800	TTTTATTTTCTCAGAAAAGTAAAAGAGCACAAAACAGAAGATAAAAGGGGGAACAAATGAAAACCCAGGTAAGGAAAAGG
AT5G10140-FLC::5:3172382-3181949(-)_2840	GCCGGAAAAAAACCAAACGGTATATTAATTGTTTTTTTATTTTTATTTTCTCAGAAAAGTAAAAGAGCACAAAACAGAAG
AT5G10140-FLC::5:3172382-3181949(-)_2880	AACACAAACAAACACAGAACCGAGAAACAACAAGAGATCCGCCGGAAAAAAACCAAACGGTATATTAATTGTTTTTTTAT
AT5G10140-FLC::5:3172382-3181949(-)_2920	AATTTGGTTATCTCATGTATCTATCATGGTCGCAGAAAAAAACACAAACAAACACAGAACCGAGAAACAACAAGAGATCC
AT5G10140-FLC::5:3172382-3181949(-)_2960	AAGAAGCTAAAAAGCTTCTTCACGACATTGTTCTTCCTTAAATTTGGTTATCTCATGTATCTATCATGGTCGCAGAAAAA
AT5G10140-FLC::5:3172382-3181949(-)_3000	TTTTTTTTTTTAAGAAATAGAGAGAGAAATGAACAAAAGTAAGAAGCTAAAAAGCTTCTTCACGACATTGTTCTTCCTTA
AT5G10140-FLC::5:3172382-3181949(-)_3040	TGCAATTTTTTTCCAAGGAAATAATGAAATCCATGCAGAATTTTTTTTTTTAAGAAATAGAGAGAGAAATGAACAAAAGT
AT5G10140-FLC::5:3172382-3181949(-)_3080	GAGCACGCATCAGATCGTATCAAACAAATCGTGAATGACATGCAATTTTTTTCCAAGGAAATAATGAAATCCATGCAGAA
AT5G10140-FLC::5:3172382-3181949(-)_3120	AAACAATCAAAGATGGCTTGAAACTTCACTCAACAACATCGAGCACGCATCAGATCGTATCAAACAAATCGTGAATGACA
AT5G10140-FLC::5:3172382-3181949(-)_3160	AATTAACTCTTCAAAAACTTAAGGAATCTCTAAAGGTAAGAAACAATCAAAGATGGCTTGAAACTTCACTCAACAACATC
AT5G10140-FLC::5:3172382-3181949(-)_3200	ACTCTGAAAAGAGACATTAATCATTAGTCTTGTGATATATAATTAACTCTTCAAAAACTTAAGGAATCTCTAAAGGTAAG
AT5G10140-FLC::5:3172382-3181949(-)_3240	GCATTGCATACAAATCCGAGAGATCCAATGAATTTTAATCACTCTGAAAAGAGACATTAATCATTAGTCTTGTGATATAT
AT5G10140-FLC::5:3172382-3181949(-)_3280	AGCATTAACCCCATAGCAACTCTATAGATCTCCCGTAAGTGCATTGCATACAAATCCGAGAGATCCAATGAATTTTAATC
AT5G10140-FLC::5:3172382-3181949(-)_3320	ATAGTCAATAGCTGCACAATGTGGTATATATACATTGTTCAGCATTAACCCCATAGCAACTCTATAGATCTCCCGTAAGT
AT5G10140-FLC::5:3172382-3181949(-)_3360	GCAAAGATAGGAATTCATAGAAGATTAACAATAGTCTTATATAGTCAATAGCTGCACAATGTGGTATATATACATTGTTC
AT5G10140-FLC::5:3172382-3181949(-)_3400	AAAACACTAATTTGGATAATCACCAAGTAATAGGTCCACAGCAAAGATAGGAATTCATAGAAGATTAACAATAGTCTTAT
AT5G10140-FLC::5:3172382-3181949(-)_3440	AAATTCAAAACTACTGTGTATGAAAAATATGAATCAATTAAAAACACTAATTTGGATAATCACCAAGTAATAGGTCCACA
AT5G10140-FLC::5:3172382-3181949(-)_3480	GTAAGTACTAATTGTGAGGCTGAGTTTTTTGAAGCTACCAAAATTCAAAACTACTGTGTATGAAAAATATGAATCAATTA
AT5G10140-FLC::5:3172382-3181949(-)_3520	ATCGATAACCAGATTATGTTACTGAAGTAGCATATGTGCGGTAAGTACTAATTGTGAGGCTGAGTTTTTTGAAGCTACCA
AT5G10140-FLC::5:3172382-3181949(-)_3560	ATATATATAGCACACGACGATTGTGATTCAAAGAATCGCAATCGATAACCAGATTATGTTACTGAAGTAGCATATGTGCG
AT5G10140-FLC::5:3172382-3181949(-)_3600	AGTCTAAAATTAGACCAGTTTATGTACAGCAAAAGGTGTTATATATATAGCACACGACGATTGTGATTCAAAGAATCGCA
AT5G10140-FLC::5:3172382-3181949(-)_3640	ACGTGCATATACAAATCCAAGAGAACAATGAAATTTAATTAGTCTAAAATTAGACCAGTTTATGTACAGCAAAAGGTGTT
AT5G10140-FLC::5:3172382-3181949(-)_3680	ACCATTAACCTCATACTAATTTTATTTATAAATCTCCCGGACGTGCATATACAAATCCAAGAGAACAATGAAATTTAATT
AT5G10140-FLC::5:3172382-3181949(-)_3720	ATGTGGCTTACATTTAAAACCAAACTTCTTGATCCTTTTTACCATTAACCTCATACTAATTTTATTTATAAATCTCCCGG
AT5G10140-FLC::5:3172382-3181949(-)_3760	TATATTACCAATTCATCTTTTAGTCATAGTTTCCCAATTAATGTGGCTTACATTTAAAACCAAACTTCTTGATCCTTTTT
AT5G10140-FLC::5:3172382-3181949(-)_3800	TCCCATAAAAAGGAGAGAAATTCGTTAAAAATATTATGTATATATTACCAATTCATCTTTTAGTCATAGTTTCCCAATTA
AT5G10140-FLC::5:3172382-3181949(-)_3840	TGGGAAACTATAAACCTTTGGACAATCTTTAAATAGCATATCCCATAAAAAGGAGAGAAATTCGTTAAAAATATTATGTA
AT5G10140-FLC::5:3172382-3181949(-)_3880	ACATAAATATGAGGCAAATCTATGTGTGTAACTGCAAGAGTGGGAAACTATAAACCTTTGGACAATCTTTAAATAGCATA
AT5G10140-FLC::5:3172382-3181949(-)_3920	CAACGATGATAAGATTAAGGGCGATAATTGATATACAATCACATAAATATGAGGCAAATCTATGTGTGTAACTGCAAGAG
AT5G10140-FLC::5:3172382-3181949(-)_3960	TGTCAATTTTAACGAATAGGAACAAAGTCATAAATGAACACAACGATGATAAGATTAAGGGCGATAATTGATATACAATC
AT5G10140-FLC::5:3172382-3181949(-)_4000	TGATTGTCGATTTTCACAACAAAAGATTGAGGTTGTGGATTGTCAATTTTAACGAATAGGAACAAAGTCATAAATGAACA
AT5G10140-FLC::5:3172382-3181949(-)_4040	AAAGGTTGTGTGACAAAAGACACAAGATACAAAGGTTGTGTGATTGTCGATTTTCACAACAAAAGATTGAGGTTGTGGAT
AT5G10140-FLC::5:3172382-3181949(-)_4080	TGTGTGAATGACAATTTCCATGACAAAAGACACAAGATACAAAGGTTGTGTGACAAAAGACACAAGATACAAAGGTTGTG
AT5G10140-FLC::5:3172382-3181949(-)_4120	TGGGATTTTCAATTTCCTAGAGGCACCAAAGAAACAAGGCTGTGTGAATGACAATTTCCATGACAAAAGACACAAGATAC
AT5G10140-FLC::5:3172382-3181949(-)_4160	ACCAAAGAGGTTGGTATTTCTTACATGAAGACAAGTGTTGTGGGATTTTCAATTTCCTAGAGGCACCAAAGAAACAAGGC
AT5G10140-FLC::5:3172382-3181949(-)_4200	AACTTATATATAGGATTATATTGATTCATTATAGATCCGTACCAAAGAGGTTGGTATTTCTTACATGAAGACAAGTGTTG
AT5G10140-FLC::5:3172382-3181949(-)_4240	GGAGGGTTGTAGTAGACACTACACCAGATTCAATTTTGACAACTTATATATAGGATTATATTGATTCATTATAGATCCGT
AT5G10140-FLC::5:3172382-3181949(-)_4280	CAACATGGCCAAACTACTACAACCATTTGGTTATTATATTGGAGGGTTGTAGTAGACACTACACCAGATTCAATTTTGAC
AT5G10140-FLC::5:3172382-3181949(-)_4320	CAAAGTATGCATCAAGTGAGAATCGGCCAGCGATCTTGACCAACATGGCCAAACTACTACAACCATTTGGTTATTATATT
AT5G10140-FLC::5:3172382-3181949(-)_4360	ATTCCAAGGCTGGACCTAACTAGGGGTGAACAAATCCTAACAAAGTATGCATCAAGTGAGAATCGGCCAGCGATCTTGAC
AT5G10140-FLC::5:3172382-3181949(-)_4400	TCATAATTAAGACCAGGAGTTCTAGTCAGGTGTCTCGACAATTCCAAGGCTGGACCTAACTAGGGGTGAACAAATCCTAA
AT5G10140-FLC::5:3172382-3181949(-)_4440	CTAAGGGTTCCACGTTCTAAAAGGCTTCTTCTTTATTAAATCATAATTAAGACCAGGAGTTCTAGTCAGGTGTCTCGACA
AT5G10140-FLC::5:3172382-3181949(-)_4480	TTTGCATCAACCTAAGTATGCAAAAAGAGTAACTGAGTAACTAAGGGTTCCACGTTCTAAAAGGCTTCTTCTTTATTAAA
AT5G10140-FLC::5:3172382-3181949(-)_4520	TTTTGTTAATAGATATCAGTCCTATTGTGAAGTTAAGCTCTTTGCATCAACCTAAGTATGCAAAAAGAGTAACTGAGTAA
AT5G10140-FLC::5:3172382-3181949(-)_4560	TAGAAGATCCAACAATTTTGACAAAACTTCACTTAATTTGTTTTGTTAATAGATATCAGTCCTATTGTGAAGTTAAGCTC
AT5G10140-FLC::5:3172382-3181949(-)_4600	AAGCGACTAAGACAGATAAAAACTAAACTACATATTGACCTAGAAGATCCAACAATTTTGACAAAACTTCACTTAATTTG
AT5G10140-FLC::5:3172382-3181949(-)_4640	ACTTATCACACATATCTATAAATATATCTTCCATAGAAGGAAGCGACTAAGACAGATAAAAACTAAACTACATATTGACC
AT5G10140-FLC::5:3172382-3181949(-)_4680	TTTCTGCCCTTGAAGTTACACTAACTAATATTAGTAGGAAACTTATCACACATATCTATAAATATATCTTCCATAGAAGG
AT5G10140-FLC::5:3172382-3181949(-)_4720	ATTTAAACCCCAAATTAATCAAGCAATAAAAGTAAAGAGTTTTCTGCCCTTGAAGTTACACTAACTAATATTAGTAGGAA
AT5G10140-FLC::5:3172382-3181949(-)_4760	CTTACTCGTTTATAGAAACTGTGAGGTTCCAATTTCCTATATTTAAACCCCAAATTAATCAAGCAATAAAAGTAAAGAGT
AT5G10140-FLC::5:3172382-3181949(-)_4800	AGGAAGCCGGTCTTCCATTTTGTTATTTCACATTCAATTACTTACTCGTTTATAGAAACTGTGAGGTTCCAATTTCCTAT
AT5G10140-FLC::5:3172382-3181949(-)_4840	TATATGTTTTTTTTGCAAATATCAAAAGACTCCTAAGAATAGGAAGCCGGTCTTCCATTTTGTTATTTCACATTCAATTA
AT5G10140-FLC::5:3172382-3181949(-)_4880	TACATGGACCGAGTCTTAGACAAAACTCATATTTCTATTGTATATGTTTTTTTTGCAAATATCAAAAGACTCCTAAGAAT
AT5G10140-FLC::5:3172382-3181949(-)_4920	TAACCAGATAACCATAAGTATGAGGAAGCCAAACTCCAAATACATGGACCGAGTCTTAGACAAAACTCATATTTCTATTG
AT5G10140-FLC::5:3172382-3181949(-)_4960	AGTATTGATGACCCATAAGATGATAATGATGATGTGGCGGTAACCAGATAACCATAAGTATGAGGAAGCCAAACTCCAAA
AT5G10140-FLC::5:3172382-3181949(-)_5000	AATGAACCTTGAGGACAAGGTTTTTTCCAGCGATAGAGCTAGTATTGATGACCCATAAGATGATAATGATGATGTGGCGG
AT5G10140-FLC::5:3172382-3181949(-)_5040	TACCATATCAACATATACGAGAAAACTTTTCGGATTTTTCAATGAACCTTGAGGACAAGGTTTTTTCCAGCGATAGAGCT
AT5G10140-FLC::5:3172382-3181949(-)_5080	GTGTCAAAATTGGTAACATCAGCTCTTTGTTTGTAAGTAATACCATATCAACATATACGAGAAAACTTTTCGGATTTTTC
AT5G10140-FLC::5:3172382-3181949(-)_5120	TTTTTAAAAACGCCTCTTTCATGAGTTCATTAGTAATCTCGTGTCAAAATTGGTAACATCAGCTCTTTGTTTGTAAGTAA
AT5G10140-FLC::5:3172382-3181949(-)_5160	GTTACCTCTTTTCTTTTTGTATCCCAGTTTTAAAAAGAATTTTTTAAAAACGCCTCTTTCATGAGTTCATTAGTAATCTC
AT5G10140-FLC::5:3172382-3181949(-)_5200	ACATTTGATCAGGACTACGAACAATGGTATCAAATTATTAGTTACCTCTTTTCTTTTTGTATCCCAGTTTTAAAAAGAAT
AT5G10140-FLC::5:3172382-3181949(-)_5240	ACCTATTTACCCTCTATTTTCTATCATGTTTACCCTTATAACATTTGATCAGGACTACGAACAATGGTATCAAATTATTA
AT5G10140-FLC::5:3172382-3181949(-)_5280	CCTTTACAAAGCGTGTTATCAAAACCATTATAAGAACAAAACCTATTTACCCTCTATTTTCTATCATGTTTACCCTTATA
AT5G10140-FLC::5:3172382-3181949(-)_5320	GATCCATACCACAACTTTTAGCATCAAAAAACACCTATATCCTTTACAAAGCGTGTTATCAAAACCATTATAAGAACAAA
AT5G10140-FLC::5:3172382-3181949(-)_5360	GCAACCTCTATCAGAGATTCAGAGCTTCCATTTTGGTTTTGATCCATACCACAACTTTTAGCATCAAAAAACACCTATAT
AT5G10140-FLC::5:3172382-3181949(-)_5400	CTTCCAATTCATTTGCAAATTAACTTATATAATTCTAATTGCAACCTCTATCAGAGATTCAGAGCTTCCATTTTGGTTTT
AT5G10140-FLC::5:3172382-3181949(-)_5440	CTGAAAGACTTCCCTAACAATAGCAAATAGTGGAAGACTGCTTCCAATTCATTTGCAAATTAACTTATATAATTCTAATT
AT5G10140-FLC::5:3172382-3181949(-)_5480	AGTCTAGAAAGTCATATTTCTCTTAATTTTCTGAAATTAACTGAAAGACTTCCCTAACAATAGCAAATAGTGGAAGACTG
AT5G10140-FLC::5:3172382-3181949(-)_5520	ATGGAAGTAAACCGAAGTAAAATTCCAAGTACACAGACTGAGTCTAGAAAGTCATATTTCTCTTAATTTTCTGAAATTAA
AT5G10140-FLC::5:3172382-3181949(-)_5560	GTATATACACACATATATTGATGAGCCACAATGTGATGACATGGAAGTAAACCGAAGTAAAATTCCAAGTACACAGACTG
AT5G10140-FLC::5:3172382-3181949(-)_5600	GCAATTTTTATTTTTCCAGAAATCATATATACTCATGAATGTATATACACACATATATTGATGAGCCACAATGTGATGAC
AT5G10140-FLC::5:3172382-3181949(-)_5640	TATAAAATGTAAACGCAGCCCCAATCTTAAATGCAAACAAGCAATTTTTATTTTTCCAGAAATCATATATACTCATGAAT
AT5G10140-FLC::5:3172382-3181949(-)_5680	CATTTATGTTTGTGAATCTATGTTGAAATAATTGATGCAATATAAAATGTAAACGCAGCCCCAATCTTAAATGCAAACAA
AT5G10140-FLC::5:3172382-3181949(-)_5720	ACCCTAAACATAAGCCTCTACTGTCCAGATTGTTTCTATGCATTTATGTTTGTGAATCTATGTTGAAATAATTGATGCAA
AT5G10140-FLC::5:3172382-3181949(-)_5760	TTTGATTAACTTAAAGTCAAACTAGTTAAGGTACATAAGAACCCTAAACATAAGCCTCTACTGTCCAGATTGTTTCTATG
AT5G10140-FLC::5:3172382-3181949(-)_5800	ATACAAAGGCATACAGATAAAGTTTAGTGATAGCGCTGGCTTTGATTAACTTAAAGTCAAACTAGTTAAGGTACATAAGA
AT5G10140-FLC::5:3172382-3181949(-)_5840	TCGGCAGATTGAAAATGACATTTTCCCTCAAAGAAAAGTCATACAAAGGCATACAGATAAAGTTTAGTGATAGCGCTGGC
AT5G10140-FLC::5:3172382-3181949(-)_5880	CCAATGAATTATGTGGGCTAACATGTATTTATTATATATTTCGGCAGATTGAAAATGACATTTTCCCTCAAAGAAAAGTC
AT5G10140-FLC::5:3172382-3181949(-)_5920	AACCAAAACATTTACCAAAAATTGCTCAAAGATTAGTTATCCAATGAATTATGTGGGCTAACATGTATTTATTATATATT
AT5G10140-FLC::5:3172382-3181949(-)_5960	TAATATCTGATATTTTTTTTCTCTCTCAAGAAAAGAAAAGAACCAAAACATTTACCAAAAATTGCTCAAAGATTAGTTAT
AT5G10140-FLC::5:3172382-3181949(-)_6000	AAAGTTTTAACTTGTTCTTAGCTTTGTAAGCAATATTTAATAATATCTGATATTTTTTTTCTCTCTCAAGAAAAGAAAAG
AT5G10140-FLC::5:3172382-3181949(-)_6040	TGTTTAAGCAGTAGCACATCTGAATTTCCACTTTTTCAAAAAAGTTTTAACTTGTTCTTAGCTTTGTAAGCAATATTTAA
AT5G10140-FLC::5:3172382-3181949(-)_6080	TATTCGTAACATTTCAGAAAAACAATAATCTTAATATTCATGTTTAAGCAGTAGCACATCTGAATTTCCACTTTTTCAAA
AT5G10140-FLC::5:3172382-3181949(-)_6120	GAGAGAACACCTTACCTTTTACATATATATAACACGCTAGTATTCGTAACATTTCAGAAAAACAATAATCTTAATATTCA
AT5G10140-FLC::5:3172382-3181949(-)_6160	AGCTAACCCTTGAAAAGGCCACTGGAAACTATGAAACATTGAGAGAACACCTTACCTTTTACATATATATAACACGCTAG
AT5G10140-FLC::5:3172382-3181949(-)_6200	ATGACAAAAAAAATAAAAATATGTTAGGATCAAAACTACTAGCTAACCCTTGAAAAGGCCACTGGAAACTATGAAACATT
AT5G10140-FLC::5:3172382-3181949(-)_6240	GTTTCCCATATCGATCAAGGATCTTGACCAGGCTGGAGAGATGACAAAAAAAATAAAAATATGTTAGGATCAAAACTACT
AT5G10140-FLC::5:3172382-3181949(-)_6280	AATGTTTGTATTACCAAGGCTTTAAGATCATCAGCATGCTGTTTCCCATATCGATCAAGGATCTTGACCAGGCTGGAGAG
AT5G10140-FLC::5:3172382-3181949(-)_6320	AATTTACGCCTTATAAAACTCCATCAGGGAAAAGATTCAAAATGTTTGTATTACCAAGGCTTTAAGATCATCAGCATGCT
AT5G10140-FLC::5:3172382-3181949(-)_6360	CCTCATTTTATATTTAGGATCACTCGGCAAACTAATAGTAAATTTACGCCTTATAAAACTCCATCAGGGAAAAGATTCAA
AT5G10140-FLC::5:3172382-3181949(-)_6400	TATGAAAATTGCGGTATGCATAATGCATGTGGAGCCACCACCTCATTTTATATTTAGGATCACTCGGCAAACTAATAGTA
AT5G10140-FLC::5:3172382-3181949(-)_6440	CCATGAAAAAGGGACAGAAGAAGCGGTAAAAGACAAGGGCTATGAAAATTGCGGTATGCATAATGCATGTGGAGCCACCA
AT5G10140-FLC::5:3172382-3181949(-)_6480	GTGTGAACCATAGTTCAGAGCTTTTGACTGATGATCCTGCCCATGAAAAAGGGACAGAAGAAGCGGTAAAAGACAAGGGC
AT5G10140-FLC::5:3172382-3181949(-)_6520	TTAGTAGTACTAACCTATCCACAAGTTCAAGTAGCTCATAGTGTGAACCATAGTTCAGAGCTTTTGACTGATGATCCTGC
AT5G10140-FLC::5:3172382-3181949(-)_6560	TTCCTTTGTAATCAAAGGTGGAGAGCAAATATAGTCTTAGTTAGTAGTACTAACCTATCCACAAGTTCAAGTAGCTCATA
AT5G10140-FLC::5:3172382-3181949(-)_6600	CTTGCTGCATATATTCATAGTTTGACAAAAAAAAAACTAATTCCTTTGTAATCAAAGGTGGAGAGCAAATATAGTCTTAG
AT5G10140-FLC::5:3172382-3181949(-)_6640	GAGCATCGATACTCACATTTTTGACATTTGATCCCACAAGCTTGCTGCATATATTCATAGTTTGACAAAAAAAAAACTAA
AT5G10140-FLC::5:3172382-3181949(-)_6680	ACGGAGAGGGCAGTCTCAAGGTGTTCCTCCAGTTGAACAAGAGCATCGATACTCACATTTTTGACATTTGATCCCACAAG
AT5G10140-FLC::5:3172382-3181949(-)_6720	GTAGACATTACGAAATCAACTTACCTTCTTGGCTCTAGTCACGGAGAGGGCAGTCTCAAGGTGTTCCTCCAGTTGAACAA
AT5G10140-FLC::5:3172382-3181949(-)_6760	AGCAGCACGGTTGTTCTCAGCAAACAAAATTCAGAAAGGAGTAGACATTACGAAATCAACTTACCTTCTTGGCTCTAGTC
AT5G10140-FLC::5:3172382-3181949(-)_6800	TCAACAAGCTTCAACATGAGTTCGGTCTGCAACAAACAAAAGCAGCACGGTTGTTCTCAGCAAACAAAATTCAGAAAGGA
AT5G10140-FLC::5:3172382-3181949(-)_6840	TAAAATTGGTAGCAAATATCTGACCTTTTCTTTAAGATTCTCAACAAGCTTCAACATGAGTTCGGTCTGCAACAAACAAA
AT5G10140-FLC::5:3172382-3181949(-)_6880	TAACAGAGACAACACAGAAGAGGATATATCTGATGTACAATAAAATTGGTAGCAAATATCTGACCTTTTCTTTAAGATTC
AT5G10140-FLC::5:3172382-3181949(-)_6920	GTTGCAAATATGTGTGCAAGCTCGTTAAGCAGACTTAAAGTAACAGAGACAACACAGAAGAGGATATATCTGATGTACAA
AT5G10140-FLC::5:3172382-3181949(-)_6960	TAACAACTTCAGAATTTGGAATCCAAAACATATGAAGAAAGTTGCAAATATGTGTGCAAGCTCGTTAAGCAGACTTAAAG
AT5G10140-FLC::5:3172382-3181949(-)_7000	GATCAAAATGTTCAGCAATTACCGATCAAGTTTCTAAACCTAACAACTTCAGAATTTGGAATCCAAAACATATGAAGAAA
AT5G10140-FLC::5:3172382-3181949(-)_7040	AACCTGGTTCTCTTCTTTCAGCATTTTCTCCTGATTTAAAGATCAAAATGTTCAGCAATTACCGATCAAGTTTCTAAACC
AT5G10140-FLC::5:3172382-3181949(-)_7080	TATTTTTAGGAAATGTAGCTTTCGTTACCTGGCTAGCCAAAACCTGGTTCTCTTCTTTCAGCATTTTCTCCTGATTTAAA
AT5G10140-FLC::5:3172382-3181949(-)_7120	TTGGACACACAACACGCAGTGCTTATTAGTTATGCATATATATTTTTAGGAAATGTAGCTTTCGTTACCTGGCTAGCCAA
AT5G10140-FLC::5:3172382-3181949(-)_7160	CAAGCATAAGAGTGTGTATCTATGTCCATGTACATGGACATTGGACACACAACACGCAGTGCTTATTAGTTATGCATATA
AT5G10140-FLC::5:3172382-3181949(-)_7200	ATTGAAATGCACTGACTATATATATATATATATATATCTGCAAGCATAAGAGTGTGTATCTATGTCCATGTACATGGACA
AT5G10140-FLC::5:3172382-3181949(-)_7240	ATACAACTATACAAGACAGGAAAGTGCTAACTAGTGAATGATTGAAATGCACTGACTATATATATATATATATATATCTG
AT5G10140-FLC::5:3172382-3181949(-)_7280	AACAACCAAAATGCCCTAATCTTGAGAAGAATTGTCTAGAATACAACTATACAAGACAGGAAAGTGCTAACTAGTGAATG
AT5G10140-FLC::5:3172382-3181949(-)_7320	TTCAGTAATAATCTCACTAACCCTAATAAACCAAACTACCAACAACCAAAATGCCCTAATCTTGAGAAGAATTGTCTAGA
AT5G10140-FLC::5:3172382-3181949(-)_7360	CCCTTAACTCTAACCAGCCGTTATCAAAATTCTGTTCTTATTCAGTAATAATCTCACTAACCCTAATAAACCAAACTACC
AT5G10140-FLC::5:3172382-3181949(-)_7400	TATACTCGATAAAAAATAAAAAAATAACTTCATCTGATTTCCCTTAACTCTAACCAGCCGTTATCAAAATTCTGTTCTTA
AT5G10140-FLC::5:3172382-3181949(-)_7440	TTTTCTTAATTTAGTAAAATGATATAGCAATCATGTAATTTATACTCGATAAAAAATAAAAAAATAACTTCATCTGATTT
AT5G10140-FLC::5:3172382-3181949(-)_7480	AAGAACCAAAACCTAGTTATGTCCAACAACCGGAATTTTTTTTTCTTAATTTAGTAAAATGATATAGCAATCATGTAATT
AT5G10140-FLC::5:3172382-3181949(-)_7520	AAACCTAATTAAACACTTTAACATGAAAAAAACGAAGAAGAAGAACCAAAACCTAGTTATGTCCAACAACCGGAATTTTT
AT5G10140-FLC::5:3172382-3181949(-)_7560	AACCAGACTATAAAAGGTTCATAAATCTCCAAATGAACCAAAACCTAATTAAACACTTTAACATGAAAAAAACGAAGAAG
AT5G10140-FLC::5:3172382-3181949(-)_7600	AATCAAGAAATCTTATTGAATCTCTACCAAACCCAGACTTAACCAGACTATAAAAGGTTCATAAATCTCCAAATGAACCA
AT5G10140-FLC::5:3172382-3181949(-)_7640	TGAACTAAACTAGACTGAACCAGACCATAACCTGAAAGAGAATCAAGAAATCTTATTGAATCTCTACCAAACCCAGACTT
AT5G10140-FLC::5:3172382-3181949(-)_7680	ATATAGACAACGTTTACACAACCTTCAAGGAAACCAATATTGAACTAAACTAGACTGAACCAGACCATAACCTGAAAGAG
AT5G10140-FLC::5:3172382-3181949(-)_7720	CCATAAACTTTTTTTTTTGGTTAAAAGGTGATTAACTTAAATATAGACAACGTTTACACAACCTTCAAGGAAACCAATAT
AT5G10140-FLC::5:3172382-3181949(-)_7760	AACCATAACAAAAAAAACAAAAAAAAAAAAACTAATCGGTCCATAAACTTTTTTTTTTGGTTAAAAGGTGATTAACTTAA
AT5G10140-FLC::5:3172382-3181949(-)_7800	GACACTTGGAGTTGGAACTGAGCCACTCGGATCCAAACCTAACCATAACAAAAAAAACAAAAAAAAAAAAACTAATCGGT
AT5G10140-FLC::5:3172382-3181949(-)_7840	TCTAACCTATATATAGCATGTAAAAGTAGCACTACTTCTAGACACTTGGAGTTGGAACTGAGCCACTCGGATCCAAACCT
AT5G10140-FLC::5:3172382-3181949(-)_7880	AAGCAGTATCTATAATCTTTTACCAGTTTATAATTTATAATCTAACCTATATATAGCATGTAAAAGTAGCACTACTTCTA
AT5G10140-FLC::5:3172382-3181949(-)_7920	ATAATTTGTGTGTTCTTTATGTTTAAGCTTTTAAGTTTGGAAGCAGTATCTATAATCTTTTACCAGTTTATAATTTATAA
AT5G10140-FLC::5:3172382-3181949(-)_7960	TAACAACCATTAAAAAACACTACAGAAGGTTATGTTTCTCATAATTTGTGTGTTCTTTATGTTTAAGCTTTTAAGTTTGG
AT5G10140-FLC::5:3172382-3181949(-)_8000	TTGTCTTCTATCCAAGGAATATCTTTTTCACACCACCAAATAACAACCATTAAAAAACACTACAGAAGGTTATGTTTCTC
AT5G10140-FLC::5:3172382-3181949(-)_8040	ACGATAATCATAGGTCAAAATCACTATTCACTTTCTCTTTTTGTCTTCTATCCAAGGAATATCTTTTTCACACCACCAAA
AT5G10140-FLC::5:3172382-3181949(-)_8080	CTCAGCTTCTGCTCCCACATGATGATTATTCTCCATCTGTACGATAATCATAGGTCAAAATCACTATTCACTTTCTCTTT
AT5G10140-FLC::5:3172382-3181949(-)_8120	GAAGATTGTCGGAGATTTGTCCAGCAGGTGACATCTCCATCTCAGCTTCTGCTCCCACATGATGATTATTCTCCATCTGT
AT5G10140-FLC::5:3172382-3181949(-)_8160	CCGATTTAAGGTGGCTAATTAAGTAGTGGGAGAGTCACCGGAAGATTGTCGGAGATTTGTCCAGCAGGTGACATCTCCAT
AT5G10140-FLC::5:3172382-3181949(-)_8200	TCTTCATAATTATATATGTTTTGGATTTTGATTTCAACCGCCGATTTAAGGTGGCTAATTAAGTAGTGGGAGAGTCACCG
AT5G10140-FLC::5:3172382-3181949(-)_8240	GCCCTTATCAGCGGAATAATTACATATCTTATTTTTTTTTTCTTCATAATTATATATGTTTTGGATTTTGATTTCAACCG
AT5G10140-FLC::5:3172382-3181949(-)_8280	CTCTTGGCCAAAGAGAGAGTATTAAGATATACAAACGCTCGCCCTTATCAGCGGAATAATTACATATCTTATTTTTTTTT
AT5G10140-FLC::5:3172382-3181949(-)_8320	ATTGACTTAGTTCCGTCTACTTAAGTATCACACACAAAGTCTCTTGGCCAAAGAGAGAGTATTAAGATATACAAACGCTC
AT5G10140-FLC::5:3172382-3181949(-)_8360	GGTACAAAGTTCATCAACCTTTTGTCTTAAAACAGATAGTATTGACTTAGTTCCGTCTACTTAAGTATCACACACAAAGT
AT5G10140-FLC::5:3172382-3181949(-)_8400	ACATACACTCAAGATCTCGATGCAATTCTCACACGAATAAGGTACAAAGTTCATCAACCTTTTGTCTTAAAACAGATAGT
AT5G10140-FLC::5:3172382-3181949(-)_8440	ACTGTGAAGCAAACACAAGTTTTTGACAGAAGTGAAGAACACATACACTCAAGATCTCGATGCAATTCTCACACGAATAA
AT5G10140-FLC::5:3172382-3181949(-)_8480	GAGCCACGTCCCTGTTGCAAAATAAGCCGTAGGCTTCTTCACTGTGAAGCAAACACAAGTTTTTGACAGAAGTGAAGAAC
AT5G10140-FLC::5:3172382-3181949(-)_8520	TTAATTACGACGAGAGAAAAAACGCGCAGAGAGAGAGAGAGAGCCACGTCCCTGTTGCAAAATAAGCCGTAGGCTTCTTC
AT5G10140-FLC::5:3172382-3181949(-)_8560	AAAACCCATGCCAACCATACGCGTTTAGGATAAAAACAAATTAATTACGACGAGAGAAAAAACGCGCAGAGAGAGAGAGA
AT5G10140-FLC::5:3172382-3181949(-)_8600	ACTAAGCTTATTGGGCCGAATGTGACCGACATAGGCCCAAAAAACCCATGCCAACCATACGCGTTTAGGATAAAAACAAA
AT5G10140-FLC::5:3172382-3181949(-)_8640	ATGGAAGAGGTCGGTCACGTTAACAGCAATGACTTTAAGAACTAAGCTTATTGGGCCGAATGTGACCGACATAGGCCCAA
AT5G10140-FLC::5:3172382-3181949(-)_8680	GATGACGGAACTACGGAAGTGAATTTAGTCCAAAGAAAATATGGAAGAGGTCGGTCACGTTAACAGCAATGACTTTAAGA
AT5G10140-FLC::5:3172382-3181949(-)_8720	TCATTATATAAATGTGGATTAGTTTAAGGGATCCTTCATGGATGACGGAACTACGGAAGTGAATTTAGTCCAAAGAAAAT
AT5G10140-FLC::5:3172382-3181949(-)_8760	TAAAAGTATTATCATTTTAGTGGGAAAAAAAGAAGTGTTATCATTATATAAATGTGGATTAGTTTAAGGGATCCTTCATG
AT5G10140-FLC::5:3172382-3181949(-)_8800	TTCTATTCTATATGTGAATTATATTTATACATATAATGTCTAAAAGTATTATCATTTTAGTGGGAAAAAAAGAAGTGTTA
AT5G10140-FLC::5:3172382-3181949(-)_8840	AACTGTTGATCTAAATTAATATAAATACGAGCGTAACTTTTTCTATTCTATATGTGAATTATATTTATACATATAATGTC
AT5G10140-FLC::5:3172382-3181949(-)_8880	TCAGAAATGTTAAAAGGTGATTAATGACAATGGCGTCTGGAACTGTTGATCTAAATTAATATAAATACGAGCGTAACTTT
AT5G10140-FLC::5:3172382-3181949(-)_8920	TAGGCTGAATCAGAGTATATAGACTATGATTTAATTTAAATCAGAAATGTTAAAAGGTGATTAATGACAATGGCGTCTGG
AT5G10140-FLC::5:3172382-3181949(-)_8960	AGTGCATTTTAACACTGACGATTCTCTATTTATCATCTTGTAGGCTGAATCAGAGTATATAGACTATGATTTAATTTAAA
AT5G10140-FLC::5:3172382-3181949(-)_9000	GGTCCGACCAGAACGTGCTTATGTTTCCTCGTTACGTAAGAGTGCATTTTAACACTGACGATTCTCTATTTATCATCTTG
AT5G10140-FLC::5:3172382-3181949(-)_9040	TAGAATGTGAAATAGAGTGATGAAATTGCTGGTTAGCTTCGGTCCGACCAGAACGTGCTTATGTTTCCTCGTTACGTAAG
AT5G10140-FLC::5:3172382-3181949(-)_9080	TAATATTATAATTTTGTATATCAAAATTTTGTGGATTAACTAGAATGTGAAATAGAGTGATGAAATTGCTGGTTAGCTTC
AT5G10140-FLC::5:3172382-3181949(-)_9120	TATATTTAACAAACCTTTCACTTTTAAATTATACAATGAATAATATTATAATTTTGTATATCAAAATTTTGTGGATTAAC
AT5G10140-FLC::5:3172382-3181949(-)_9160	ATTTGACTTTATGTTGGTAATTAAATTGTAATTCTACTACTATATTTAACAAACCTTTCACTTTTAAATTATACAATGAA
AT5G10140-FLC::5:3172382-3181949(-)_9200	CATCGGACTTTACAATTTTATTTCGAATGCTTTATTCGGCATTTGACTTTATGTTGGTAATTAAATTGTAATTCTACTAC
AT5G10140-FLC::5:3172382-3181949(-)_9240	GTCAACTCGTATGGTACTTGTTATTTCTAGTCTACGTCTCCATCGGACTTTACAATTTTATTTCGAATGCTTTATTCGGC
AT5G10140-FLC::5:3172382-3181949(-)_9280	GCCGTACTCGGCGAGAAAGTTTGTGTTGCCTTCTACACAAGTCAACTCGTATGGTACTTGTTATTTCTAGTCTACGTCTC
AT5G10140-FLC::5:3172382-3181949(-)_9320	TTCCTTAGTGTCGGCTGGATCCACTTGCGGCTGCTCCTCCGCCGTACTCGGCGAGAAAGTTTGTGTTGCCTTCTACACAA
AT5G10140-FLC::5:3172382-3181949(-)_9360	GTCAGGTGTAAGTGTATCGCATCTTGTGCAAATTAAAAGCTTCCTTAGTGTCGGCTGGATCCACTTGCGGCTGCTCCTCC
AT5G10140-FLC::5:3172382-3181949(-)_9400	AAAACTGAAACTATGTATTATATAAGTAGGAAATTGAAGGGTCAGGTGTAAGTGTATCGCATCTTGTGCAAATTAAAAGC
AT5G10140-FLC::5:3172382-3181949(-)_9440	TGGAGATTGTTATTAGTGAAAGGGTTTTGTGTATTATGTGAAAACTGAAACTATGTATTATATAAGTAGGAAATTGAAGG
AT5G10140-FLC::5:3172382-3181949(-)_9480	GCATAACACAGCGATGAGAGGTACAAATGATTTAGCCATTTGGAGATTGTTATTAGTGAAAGGGTTTTGTGTATTATGTG
AT5G10140-FLC::5:3172382-3181949(-)_9487	CCAAAACGCATAACACAGCGATGAGAGGTACAAATGATTTAGCCATTTGGAGATTGTTATTAGTGAAAGGGTTTTGTGTA
AT5G43940-ADH2::5:17683446-17686534(+)_0	ACTCTAGTACTTTTTTTTGTTTAAGCTATTGGCTAATGCCACTGTCTTATCACAACACATGATTTTGCTGAGGTTTAGCA
AT5G43940-ADH2::5:17683446-17686534(+)_40	ATATAAAAACAAAACATTGAAAACAATAATAAGAGGTTGTACTCTAGTACTTTTTTTTGTTTAAGCTATTGGCTAATGCC
AT5G43940-ADH2::5:17683446-17686534(+)_80	AAATATGCGTCGAACCATTATATATTTTATTCTGAAAAAAATATAAAAACAAAACATTGAAAACAATAATAAGAGGTTGT
AT5G43940-ADH2::5:17683446-17686534(+)_120	GCAATCATTTTATCATTAATTAAACCAAAAGAAAATTGAAAAATATGCGTCGAACCATTATATATTTTATTCTGAAAAAA
AT5G43940-ADH2::5:17683446-17686534(+)_160	CAATTAGGTTTATTTCACAATTATGTATATTTATAGAGTTGCAATCATTTTATCATTAATTAAACCAAAAGAAAATTGAA
AT5G43940-ADH2::5:17683446-17686534(+)_200	GTGTCATTCGAAGATAAATTCTTGACAATTAAGAACATAGCAATTAGGTTTATTTCACAATTATGTATATTTATAGAGTT
AT5G43940-ADH2::5:17683446-17686534(+)_240	CACAGATCAAATCATGTCTCGTACTTCAAATTCGATTTTCGTGTCATTCGAAGATAAATTCTTGACAATTAAGAACATAG
AT5G43940-ADH2::5:17683446-17686534(+)_280	TAGACTGGGAACCTTATCGATCCAGGACATGTACAATATACACAGATCAAATCATGTCTCGTACTTCAAATTCGATTTTC
AT5G43940-ADH2::5:17683446-17686534(+)_320	TTACCATAAAGCTATCCCTGACCAAACTAGTGTACGTAGCTAGACTGGGAACCTTATCGATCCAGGACATGTACAATATA
AT5G43940-ADH2::5:17683446-17686534(+)_360	AACGATTCATCGTGATTGGATACACTTCCTTTCTTTCTCGTTACCATAAAGCTATCCCTGACCAAACTAGTGTACGTAGC
AT5G43940-ADH2::5:17683446-17686534(+)_400	GTGTAATCAGTTGAATAGGACTGAAAGAAATAGATTAGAAAACGATTCATCGTGATTGGATACACTTCCTTTCTTTCTCG
AT5G43940-ADH2::5:17683446-17686534(+)_440	TCAAAGTTTCAACAGCATCCAATTGGCGCACATGTGACATGTGTAATCAGTTGAATAGGACTGAAAGAAATAGATTAGAA
AT5G43940-ADH2::5:17683446-17686534(+)_480	TATCACGCCGGCTCATTGTTAACACTATAGTGGTGCATTTTCAAAGTTTCAACAGCATCCAATTGGCGCACATGTGACAT
AT5G43940-ADH2::5:17683446-17686534(+)_520	ACAATAATGGATACACCTTTCGAAAATAAAGAAAACATGGTATCACGCCGGCTCATTGTTAACACTATAGTGGTGCATTT
AT5G43940-ADH2::5:17683446-17686534(+)_560	CCCAGAGACACATCAATGTCATATGCTTTGGTCCAAAATTACAATAATGGATACACCTTTCGAAAATAAAGAAAACATGG
AT5G43940-ADH2::5:17683446-17686534(+)_600	AATAATCGAGTGAGAAAAGTCCGATTTGATTTAAAGTAGGCCCAGAGACACATCAATGTCATATGCTTTGGTCCAAAATT
AT5G43940-ADH2::5:17683446-17686534(+)_640	ATTATCCGGTCCGAGCCGGGTCGAGTCGGGTCGGGTCGTTAATAATCGAGTGAGAAAAGTCCGATTTGATTTAAAGTAGG
AT5G43940-ADH2::5:17683446-17686534(+)_680	GTAGTGTGGTCTTCTTTTTCTTCTCATAGCTACAAATGTAATTATCCGGTCCGAGCCGGGTCGAGTCGGGTCGGGTCGTT
AT5G43940-ADH2::5:17683446-17686534(+)_720	GAGAGATAGAGAGAGATAGAGAGAAAGAGAGATAGAGAGAGTAGTGTGGTCTTCTTTTTCTTCTCATAGCTACAAATGTA
AT5G43940-ADH2::5:17683446-17686534(+)_760	TAACCTGACCTTGAGTCGCCATTGACGCAGGAAGAAATGAGAGAGATAGAGAGAGATAGAGAGAAAGAGAGATAGAGAGA
AT5G43940-ADH2::5:17683446-17686534(+)_800	AGAGTGCGAGGATCGAGGATAAAGGTACCTTTGCAAGTGATAACCTGACCTTGAGTCGCCATTGACGCAGGAAGAAATGA
AT5G43940-ADH2::5:17683446-17686534(+)_840	TCGGAGATAGGGTTTTTCAATAACATGTCTACAGATAGTGAGAGTGCGAGGATCGAGGATAAAGGTACCTTTGCAAGTGA
AT5G43940-ADH2::5:17683446-17686534(+)_880	AATCGGCGTCAAAATGAAATGAAAATCAGAAAACTAATAATCGGAGATAGGGTTTTTCAATAACATGTCTACAGATAGTG
AT5G43940-ADH2::5:17683446-17686534(+)_920	CCAGAGGCTTGTTCGGCTCGTAAGCCACCGCAGCTATGTGAATCGGCGTCAAAATGAAATGAAAATCAGAAAACTAATAA
AT5G43940-ADH2::5:17683446-17686534(+)_960	TCACCAGCTTGAGGTGGAGCCACTTGCACATCTTCGATGACCAGAGGCTTGTTCGGCTCGTAAGCCACCGCAGCTATGTG
AT5G43940-ADH2::5:17683446-17686534(+)_1000	GGTGTGACAAAGAGCAGTGTAGAGGATCTTGATCCGAACCTCACCAGCTTGAGGTGGAGCCACTTGCACATCTTCGATGA
AT5G43940-ADH2::5:17683446-17686534(+)_1040	AATGGAGAGAACGAACCTTGCCGCTCCAAGTGTAAGCGTCGGTGTGACAAAGAGCAGTGTAGAGGATCTTGATCCGAACC
AT5G43940-ADH2::5:17683446-17686534(+)_1080	GATCAACCACAAAACACTAAATCAGACTCAAACGAATGAAAATGGAGAGAACGAACCTTGCCGCTCCAAGTGTAAGCGTC
AT5G43940-ADH2::5:17683446-17686534(+)_1120	AGCCTCAAATTGATTCACTAATCAACAATAAATCGATTCAGATCAACCACAAAACACTAAATCAGACTCAAACGAATGAA
AT5G43940-ADH2::5:17683446-17686534(+)_1160	CTTCAGGATCCTGTAATCAAAAGTCAAAACATTAGGACACAGCCTCAAATTGATTCACTAATCAACAATAAATCGATTCA
AT5G43940-ADH2::5:17683446-17686534(+)_1200	TACCCAGCAGCCTCATGACCTAGAATACAAGGAAAGAGACCTTCAGGATCCTGTAATCAAAAGTCAAAACATTAGGACAC
AT5G43940-ADH2::5:17683446-17686534(+)_1240	TAAAACTGAATTTGATGATGATAATGACCATTAACATACATACCCAGCAGCCTCATGACCTAGAATACAAGGAAAGAGAC
AT5G43940-ADH2::5:17683446-17686534(+)_1280	CCCACAAAACAAAATAAGAACTTTAGCATTGAGAAGACCTTAAAACTGAATTTGATGATGATAATGACCATTAACATACA
AT5G43940-ADH2::5:17683446-17686534(+)_1320	CTTCAGTTACTCCTTCACCAACACTCTCAACAATCCTATACCCACAAAACAAAATAAGAACTTTAGCATTGAGAAGACCT
AT5G43940-ADH2::5:17683446-17686534(+)_1360	TCAGCTTGATAACAAGGGATAACATGATCTCCAGCTTGAACTTCAGTTACTCCTTCACCAACACTCTCAACAATCCTATA
AT5G43940-ADH2::5:17683446-17686534(+)_1400	GTTAGTCTTCCCAGATTTGCAAAACTTGCATTCACGACACTCAGCTTGATAACAAGGGATAACATGATCTCCAGCTTGAA
AT5G43940-ADH2::5:17683446-17686534(+)_1440	TAATCCCAACACCAGTAGCAGATCTCACCTTGCCACAAAGGTTAGTCTTCCCAGATTTGCAAAACTTGCATTCACGACAC
AT5G43940-ADH2::5:17683446-17686534(+)_1480	TTCCCATTAACCGAGAACCTCGACTTACGGTCATTCATCATAATCCCAACACCAGTAGCAGATCTCACCTTGCCACAAAG
AT5G43940-ADH2::5:17683446-17686534(+)_1520	CTGACTAAACGTGGAAGTACCCATGAAGTGATAAATGGGTTTCCCATTAACCGAGAACCTCGACTTACGGTCATTCATCA
AT5G43940-ADH2::5:17683446-17686534(+)_1560	GATCAATTTTGGCGACGCTAACATCATGAACAACAGTATACTGACTAAACGTGGAAGTACCCATGAAGTGATAAATGGGT
AT5G43940-ADH2::5:17683446-17686534(+)_1600	CCACATCCAAGAAGGCAAACTTTATCCAAAGGAGCAGTAGGATCAATTTTGGCGACGCTAACATCATGAACAACAGTATA
AT5G43940-ADH2::5:17683446-17686534(+)_1640	AATCAGTAAGAGAAGGTGGCAATTCTTACCAGTGGGAACACCACATCCAAGAAGGCAAACTTTATCCAAAGGAGCAGTAG
AT5G43940-ADH2::5:17683446-17686534(+)_1680	TCTAAAACTGAAGCATCGTGAAAGACCTTAGCATATTACCAATCAGTAAGAGAAGGTGGCAATTCTTACCAGTGGGAACA
AT5G43940-ADH2::5:17683446-17686534(+)_1720	CAGTGATGTTACATCAATAAACAGAAAGGGCAGGCGACACTCTAAAACTGAAGCATCGTGAAAGACCTTAGCATATTACC
AT5G43940-ADH2::5:17683446-17686534(+)_1760	AATAAAAAGGATGGTGAAGAACTGTGCAGATCAATCTTATCAGTGATGTTACATCAATAAACAGAAAGGGCAGGCGACAC
AT5G43940-ADH2::5:17683446-17686534(+)_1800	AAGGACACAGAGTGAAAAAAATTAGGTTCCTATCGGAAAGAATAAAAAGGATGGTGAAGAACTGTGCAGATCAATCTTAT
AT5G43940-ADH2::5:17683446-17686534(+)_1840	TATATCACCAAAAAGTCAGAAATTCGCAAAGAAAGAAGAGAAGGACACAGAGTGAAAAAAATTAGGTTCCTATCGGAAAG
AT5G43940-ADH2::5:17683446-17686534(+)_1880	GCATATACATGTTATGCTGTTAGGGACCATAATGTTCATATATATCACCAAAAAGTCAGAAATTCGCAAAGAAAGAAGAG
AT5G43940-ADH2::5:17683446-17686534(+)_1920	CTTTTGCAGTATTCCAAACTGCTCCAAGGCCTAATAGGATGCATATACATGTTATGCTGTTAGGGACCATAATGTTCATA
AT5G43940-ADH2::5:17683446-17686534(+)_1960	GTGCCAAGACCGAAAATGGCAACATTTGACCCTGGTTCTACTTTTGCAGTATTCCAAACTGCTCCAAGGCCTAATAGGAT
AT5G43940-ADH2::5:17683446-17686534(+)_2000	ACTAGAAAGTTTGAGGTAGCAGCTTACAGCAAGTCCAACAGTGCCAAGACCGAAAATGGCAACATTTGACCCTGGTTCTA
AT5G43940-ADH2::5:17683446-17686534(+)_2040	AATGGTTCTCTGCCTTGCAGAAGAAAGGAAATATGGAAGCACTAGAAAGTTTGAGGTAGCAGCTTACAGCAAGTCCAACA
AT5G43940-ADH2::5:17683446-17686534(+)_2080	TCGGCAACCTATACATTCACAATTTAAAACACTTAACCACAATGGTTCTCTGCCTTGCAGAAGAAAGGAAATATGGAAGC
AT5G43940-ADH2::5:17683446-17686534(+)_2120	AATGCCAATGATCCTTGAAGCACCAGCTGTTTTCGCACCCTCGGCAACCTATACATTCACAATTTAAAACACTTAACCAC
AT5G43940-ADH2::5:17683446-17686534(+)_2160	GAGGAGATTTACCAGTTTCATACTTCTTGCTATCGATGTCAATGCCAATGATCCTTGAAGCACCAGCTGTTTTCGCACCC
AT5G43940-ADH2::5:17683446-17686534(+)_2200	CATAAATTATATGCGGTTAACCAATCCAGTGAAGAAAGATGAGGAGATTTACCAGTTTCATACTTCTTGCTATCGATGTC
AT5G43940-ADH2::5:17683446-17686534(+)_2240	TCTTTGCTGAAATTCCACAACCAAGGAACTCAGTGAATTGCATAAATTATATGCGGTTAACCAATCCAGTGAAGAAAGAT
AT5G43940-ADH2::5:17683446-17686534(+)_2280	TCGTGATCCTTTGGGTTCACAAATTCGTTAACACCAAACTTCTTTGCTGAAATTCCACAACCAAGGAACTCAGTGAATTG
AT5G43940-ADH2::5:17683446-17686534(+)_2320	GCCATCAGTGAGATCGACAATCACTTCCTGAATTGGCTTGTCGTGATCCTTTGGGTTCACAAATTCGTTAACACCAAACT
AT5G43940-ADH2::5:17683446-17686534(+)_2360	CGGAGACATTCCCGATGCACTCAAAGCTGTAGTCAACACCGCCATCAGTGAGATCGACAATCACTTCCTGAATTGGCTTG
AT5G43940-ADH2::5:17683446-17686534(+)_2400	TGACTTACCTTGTGACAGCACTCCAATGCAGCTCTCATCACGGAGACATTCCCGATGCACTCAAAGCTGTAGTCAACACC
AT5G43940-ADH2::5:17683446-17686534(+)_2440	TCTACAATGTTTTAACAGTTTCTTCTGTATTTTACATGGATGACTTACCTTGTGACAGCACTCCAATGCAGCTCTCATCA
AT5G43940-ADH2::5:17683446-17686534(+)_2480	TACAACGTAATCATCTTTAGCTCTTAACAAAATCCTCTTGTCTACAATGTTTTAACAGTTTCTTCTGTATTTTACATGGA
AT5G43940-ADH2::5:17683446-17686534(+)_2520	TGATGCTGCAACACCAACTATGACCGAAGTTCCCCATCCCTACAACGTAATCATCTTTAGCTCTTAACAAAATCCTCTTG
AT5G43940-ADH2::5:17683446-17686534(+)_2560	CAGTCACGAGTTGGAACGGACGAGTTGATATCTCTTGTCCTGATGCTGCAACACCAACTATGACCGAAGTTCCCCATCCC
AT5G43940-ADH2::5:17683446-17686534(+)_2600	CTCTTGAAACCACCAAAAGCTGTTCCTTTCCACACACGGCCAGTCACGAGTTGGAACGGACGAGTTGATATCTCTTGTCC
AT5G43940-ADH2::5:17683446-17686534(+)_2640	GTTCATGTACTTTTCTACAAGCCAAGGCACTTGGGTTCGACTCTTGAAACCACCAAAAGCTGTTCCTTTCCACACACGGC
AT5G43940-ADH2::5:17683446-17686534(+)_2680	AAATCGTTTTGCCTTACGTTTAAGTTTTTTTTCTTACCTTGTTCATGTACTTTTCTACAAGCCAAGGCACTTGGGTTCGA
AT5G43940-ADH2::5:17683446-17686534(+)_2720	ACACGTAACAGTCAAGTGTTTGAAGAGAAAAGATTATCAAAAATCGTTTTGCCTTACGTTTAAGTTTTTTTTCTTACCTT
AT5G43940-ADH2::5:17683446-17686534(+)_2760	TATGTATTCATCCACTTTTATCTCCTGCATGGTTCGAATAACACGTAACAGTCAAGTGTTTGAAGAGAAAAGATTATCAA
AT5G43940-ADH2::5:17683446-17686534(+)_2800	CGAAAGCCTTATTGATTTCTCCCAAGGTCAAGTTGTGTGTTATGTATTCATCCACTTTTATCTCCTGCATGGTTCGAATA
AT5G43940-ADH2::5:17683446-17686534(+)_2840	TCGAGGACACAACGAAGGCAAGTACCTTCGTGCAATAGATCGAAAGCCTTATTGATTTCTCCCAAGGTCAAGTTGTGTGT
AT5G43940-ADH2::5:17683446-17686534(+)_2880	AGATTAAAGCAGAGAGGACCCATATAGTCATTTGCTGGTATCGAGGACACAACGAAGGCAAGTACCTTCGTGCAATAGAT
AT5G43940-ADH2::5:17683446-17686534(+)_2920	ATGTCAATACCGATAAAAGACGAAAGTCACAAGAACACATAGATTAAAGCAGAGAGGACCCATATAGTCATTTGCTGGTA
AT5G43940-ADH2::5:17683446-17686534(+)_2960	CGAGACACACACGAGTAGAGTAGTCTGTTGCTCTTAGGAAATGTCAATACCGATAAAAGACGAAAGTCACAAGAACACAT
AT5G43940-ADH2::5:17683446-17686534(+)_3000	TCGGTCTTAATTGATATTTTATTGAAGCATAAGATAGAAACGAGACACACACGAGTAGAGTAGTCTGTTGCTCTTAGGAA
AT5G43940-ADH2::5:17683446-17686534(+)_3008	TGATGGTTTCGGTCTTAATTGATATTTTATTGAAGCATAAGATAGAAACGAGACACACACGAGTAGAGTAGTCTGTTGCT
AT4G15415-PP2A::4:8816815-8821651(+)_0	GTCAATTCACGAGTCCAAGGATATAAGTAATTTGCTCATTGGATAATATTTTTTCGATTATTCTTTCTAAAAGATATGGT
AT4G15415-PP2A::4:8816815-8821651(+)_40	AGCGTATGTGTGTGGAATTTATGCAGAAGCTGGTCAATTCGTCAATTCACGAGTCCAAGGATATAAGTAATTTGCTCATT
AT4G15415-PP2A::4:8816815-8821651(+)_80	GCAGGTACGTTAATTACCATTATGTCCCTGATATTAGGAGAGCGTATGTGTGTGGAATTTATGCAGAAGCTGGTCAATTC
AT4G15415-PP2A::4:8816815-8821651(+)_120	AAAAAAAGGTTTTGAAGAGAACAAGGAAAATGACAGATGGGCAGGTACGTTAATTACCATTATGTCCCTGATATTAGGAG
AT4G15415-PP2A::4:8816815-8821651(+)_160	ATTATAGAACTGTTTACAAAAAAATAAAATTAATTTTCCAAAAAAAAGGTTTTGAAGAGAACAAGGAAAATGACAGATGG
AT4G15415-PP2A::4:8816815-8821651(+)_200	CTCAATATCTCTGGCTTTCTTTGGATTCCGAATAACAGACATTATAGAACTGTTTACAAAAAAATAAAATTAATTTTCCA
AT4G15415-PP2A::4:8816815-8821651(+)_240	TCCTTCGCTATCTCTTCCTCTGTAGATTTTCACTGTAAATCTCAATATCTCTGGCTTTCTTTGGATTCCGAATAACAGAC
AT4G15415-PP2A::4:8816815-8821651(+)_280	TTGTAATGAAAACTAAAATAGGAAAATAAATTAATAATTGTCCTTCGCTATCTCTTCCTCTGTAGATTTTCACTGTAAAT
AT4G15415-PP2A::4:8816815-8821651(+)_320	AATCTGGGAAGTTACAGAACACACAACACGAAGATTAAGGTTGTAATGAAAACTAAAATAGGAAAATAAATTAATAATTG
AT4G15415-PP2A::4:8816815-8821651(+)_360	AAGGGGAAAAGGCAACGAAGCCCAGCAAAGAGAAAAAAAAAATCTGGGAAGTTACAGAACACACAACACGAAGATTAAGG
AT4G15415-PP2A::4:8816815-8821651(+)_400	CTCGCCCTAAACTGAATCGAGAGCAGAGGAAAGAGAAAAAAAGGGGAAAAGGCAACGAAGCCCAGCAAAGAGAAAAAAAA
AT4G15415-PP2A::4:8816815-8821651(+)_440	AGGATCTTTGTGATAAACCCTGTAAAAACAGCTACTTTTTCTCGCCCTAAACTGAATCGAGAGCAGAGGAAAGAGAAAAA
AT4G15415-PP2A::4:8816815-8821651(+)_480	AGAAACCCTAAGAAAATGGCGAGCTTCAAGTAAAAAAGGAAGGATCTTTGTGATAAACCCTGTAAAAACAGCTACTTTTT
AT4G15415-PP2A::4:8816815-8821651(+)_520	AGAGAGAGAGATCTGGGCACTGGAGATGAATGAAATCAAGAGAAACCCTAAGAAAATGGCGAGCTTCAAGTAAAAAAGGA
AT4G15415-PP2A::4:8816815-8821651(+)_560	GAGAGGAGGAAGAAGAGGAGCTTACAAATGGCAGATGAGTAGAGAGAGAGATCTGGGCACTGGAGATGAATGAAATCAAG
AT4G15415-PP2A::4:8816815-8821651(+)_600	TAAGAAGATCCAGAGAAAACAACAAAATGTAAACTTTGGAGAGAGGAGGAAGAAGAGGAGCTTACAAATGGCAGATGAGT
AT4G15415-PP2A::4:8816815-8821651(+)_640	ATCGGAAACACAATCTCATAAACAGAATCAAAGATTAGCTTAAGAAGATCCAGAGAAAACAACAAAATGTAAACTTTGGA
AT4G15415-PP2A::4:8816815-8821651(+)_680	TTGAACACAGCCCTGCATGTAGACAAAGCCTAAATTCATAATCGGAAACACAATCTCATAAACAGAATCAAAGATTAGCT
AT4G15415-PP2A::4:8816815-8821651(+)_720	AAAACCCAAAAGCTTTGGTTCTAAATCAAAACCCTAATCATTGAACACAGCCCTGCATGTAGACAAAGCCTAAATTCATA
AT4G15415-PP2A::4:8816815-8821651(+)_760	TTTTTTTCTCTACTTCGCAACAAGCCTAAACTAAACCAGTAAAACCCAAAAGCTTTGGTTCTAAATCAAAACCCTAATCA
AT4G15415-PP2A::4:8816815-8821651(+)_800	CCCTAAATTATCTCCCCACAAAAGGGCCAAAACCCTTCCCTTTTTTTCTCTACTTCGCAACAAGCCTAAACTAAACCAGT
AT4G15415-PP2A::4:8816815-8821651(+)_840	GGCAATTTCCCAAATATCTGTTTGATCATAATTACAGAAACCCTAAATTATCTCCCCACAAAAGGGCCAAAACCCTTCCC
AT4G15415-PP2A::4:8816815-8821651(+)_880	TGGATTCGAGTCATTATGCGAAGATTTTGAAGGTTTTCTGGGCAATTTCCCAAATATCTGTTTGATCATAATTACAGAAA
AT4G15415-PP2A::4:8816815-8821651(+)_920	AATTGGGAATGTAATATGAATTAACCCCACCTTCTCCGTTTGGATTCGAGTCATTATGCGAAGATTTTGAAGGTTTTCTG
AT4G15415-PP2A::4:8816815-8821651(+)_960	GATGATTTCGAAGAAGGCTTCGAGATACTACTAATACCCGAATTGGGAATGTAATATGAATTAACCCCACCTTCTCCGTT
AT4G15415-PP2A::4:8816815-8821651(+)_1000	AGCAATAACAGTTCCATTTGCTCCATTCGAATTCGATGCGGATGATTTCGAAGAAGGCTTCGAGATACTACTAATACCCG
AT4G15415-PP2A::4:8816815-8821651(+)_1040	CATTGACTTGATTGGTTCTGTTAGAGCTCGTTGAAGAAGGAGCAATAACAGTTCCATTTGCTCCATTCGAATTCGATGCG
AT4G15415-PP2A::4:8816815-8821651(+)_1080	GTAGGAACATCTCTAAAGCTTGGCAATGCTTCATAAACTCCATTGACTTGATTGGTTCTGTTAGAGCTCGTTGAAGAAGG
AT4G15415-PP2A::4:8816815-8821651(+)_1120	CATACTCAACTTCTTGATAAACAGATTAGGTTTCTCCGAGGTAGGAACATCTCTAAAGCTTGGCAATGCTTCATAAACTC
AT4G15415-PP2A::4:8816815-8821651(+)_1160	GATTCTTCGACGGATCATTGAAGTCGAACACAACGCAACACATACTCAACTTCTTGATAAACAGATTAGGTTTCTCCGAG
AT4G15415-PP2A::4:8816815-8821651(+)_1200	AGCTCAAGCAAAGTCTGTCTCTTTATCTCTTTCTCTCTCAGATTCTTCGACGGATCATTGAAGTCGAACACAACGCAACA
AT4G15415-PP2A::4:8816815-8821651(+)_1240	ATCACTCAACTTTGTAGAAACCGTTGCAATATAATCAACAAGCTCAAGCAAAGTCTGTCTCTTTATCTCTTTCTCTCTCA
AT4G15415-PP2A::4:8816815-8821651(+)_1280	GATTAACAACAGCCACTTTCGCAATCTCTTGCATTGCAGCATCACTCAACTTTGTAGAAACCGTTGCAATATAATCAACA
AT4G15415-PP2A::4:8816815-8821651(+)_1320	ATCTTACTCTCGTGATTCGCAGAAGGAAACGTCCTGAAAAGATTAACAACAGCCACTTTCGCAATCTCTTGCATTGCAGC
AT4G15415-PP2A::4:8816815-8821651(+)_1360	TAAAGCAGGTTCCTCATCATCCACATCAAGCGTTTCGAGAATCTTACTCTCGTGATTCGCAGAAGGAAACGTCCTGAAAA
AT4G15415-PP2A::4:8816815-8821651(+)_1400	GAAGCTCATAGACAACTTGAAGATGAGGCCAAGCCGGCTCTAAAGCAGGTTCCTCATCATCCACATCAAGCGTTTCGAGA
AT4G15415-PP2A::4:8816815-8821651(+)_1440	AGCTTTGCATCAGTCATAGGCGAGGCCACAAATCTAAGAAGAAGCTCATAGACAACTTGAAGATGAGGCCAAGCCGGCTC
AT4G15415-PP2A::4:8816815-8821651(+)_1480	GAGCTTCAAGACAAATGAATGGTCAATATATCTCTTTGCAAGCTTTGCATCAGTCATAGGCGAGGCCACAAATCTAAGAA
AT4G15415-PP2A::4:8816815-8821651(+)_1520	ATTCCCTCTCTCTCTGGTCTTCAGAGTCAAACAAATCCAAGAGCTTCAAGACAAATGAATGGTCAATATATCTCTTTGCA
AT4G15415-PP2A::4:8816815-8821651(+)_1560	ATGAATTTCCCGTATATCCGATGAAGAATGGTCTTTAGATATTCCCTCTCTCTCTGGTCTTCAGAGTCAAACAAATCCAA
AT4G15415-PP2A::4:8816815-8821651(+)_1600	GATATTGTTGATCGCCTTTCTGATAAAGGGTCGGTGCACCATGAATTTCCCGTATATCCGATGAAGAATGGTCTTTAGAT
AT4G15415-PP2A::4:8816815-8821651(+)_1640	TACCGTTATGCTTTTCGGTTTCAAAAATGAATCTGTAGAAGATATTGTTGATCGCCTTTCTGATAAAGGGTCGGTGCACC
AT4G15415-PP2A::4:8816815-8821651(+)_1680	CCGTTGATTATACTTCCTAGTATCTCAAGCAACTCTGCAATACCGTTATGCTTTTCGGTTTCAAAAATGAATCTGTAGAA
AT4G15415-PP2A::4:8816815-8821651(+)_1720	TAGGAAGAGCTTATGCTCTTCTTTTAACGGTAAAGCGAAACCGTTGATTATACTTCCTAGTATCTCAAGCAACTCTGCAA
AT4G15415-PP2A::4:8816815-8821651(+)_1760	ATGCACATTTAGGTCTGTGGAGTGGAATCAATGCCCGGATTAGGAAGAGCTTATGCTCTTCTTTTAACGGTAAAGCGAAA
AT4G15415-PP2A::4:8816815-8821651(+)_1800	AACTGAACAATGCAATAAGAAAGCTGTTGATGATAAGCAGATGCACATTTAGGTCTGTGGAGTGGAATCAATGCCCGGAT
AT4G15415-PP2A::4:8816815-8821651(+)_1840	TCTAATGACCGTATCAGCAAGCTTGAAGTCTTTCTCTACAAACTGAACAATGCAATAAGAAAGCTGTTGATGATAAGCAG
AT4G15415-PP2A::4:8816815-8821651(+)_1880	CCTTTGAACTATTAGTCACAGGCCAATACTTTAGAAGTCCTCTAATGACCGTATCAGCAAGCTTGAAGTCTTTCTCTACA
AT4G15415-PP2A::4:8816815-8821651(+)_1920	GCTTCCAAAACTTCTTCCAACTCTCCAAGAAACATAACTTCCTTTGAACTATTAGTCACAGGCCAATACTTTAGAAGTCC
AT4G15415-PP2A::4:8816815-8821651(+)_1960	TAAAGGAACCATACATCGCTGAAACTCAGCTGCTTGAGTTGCTTCCAAAACTTCTTCCAACTCTCCAAGAAACATAACTT
AT4G15415-PP2A::4:8816815-8821651(+)_2000	GAAAATGTGAACTGTTGAGGCATCTAGCGATTTGACGAAATAAAGGAACCATACATCGCTGAAACTCAGCTGCTTGAGTT
AT4G15415-PP2A::4:8816815-8821651(+)_2040	ATTGCGAGACTATATGAACAACTTATCGAGAGTCGCACCTGAAAATGTGAACTGTTGAGGCATCTAGCGATTTGACGAAA
AT4G15415-PP2A::4:8816815-8821651(+)_2080	CCACCTGACAAAAGAAGCAACTTTGAATATAACCTGCAAAATTGCGAGACTATATGAACAACTTATCGAGAGTCGCACCT
AT4G15415-PP2A::4:8816815-8821651(+)_2120	CTTATGTGATCGTTGTTCCATAGAAATAGAGCCCTTTCAGCCACCTGACAAAAGAAGCAACTTTGAATATAACCTGCAAA
AT4G15415-PP2A::4:8816815-8821651(+)_2160	AATGGGCATTATCACTTTATGGTTTTGAGTAATCAGGTTTCTTATGTGATCGTTGTTCCATAGAAATAGAGCCCTTTCAG
AT4G15415-PP2A::4:8816815-8821651(+)_2200	TCCAATGCCCCCGTGTGTTTCTCTCCATAGCCGGGAACACAATGGGCATTATCACTTTATGGTTTTGAGTAATCAGGTTT
AT4G15415-PP2A::4:8816815-8821651(+)_2240	ACCTTTCTCACATTCAAAGTCAGACTCTGAACTGCTTGGTTCCAATGCCCCCGTGTGTTTCTCTCCATAGCCGGGAACAC
AT4G15415-PP2A::4:8816815-8821651(+)_2280	TAAGCATTCATCAAACAGAATTTGGTCTGTCTCTGCCATTACCTTTCTCACATTCAAAGTCAGACTCTGAACTGCTTGGT
AT4G15415-PP2A::4:8816815-8821651(+)_2320	CAACCTCGGTTTCATTCGCTTCATCTTCTTGGAACTTGGCTAAGCATTCATCAAACAGAATTTGGTCTGTCTCTGCCATT
AT4G15415-PP2A::4:8816815-8821651(+)_2360	AACTCTTCCAAAAGCTTCCATGTTGCTTCTCGTTTGGCTACAACCTCGGTTTCATTCGCTTCATCTTCTTGGAACTTGGC
AT4G15415-PP2A::4:8816815-8821651(+)_2400	GACGAGCACTGCCTCGTTGCTTACGGATTTCGAAGCTGCTAACTCTTCCAAAAGCTTCCATGTTGCTTCTCGTTTGGCTA
AT4G15415-PP2A::4:8816815-8821651(+)_2440	TTTTACCGGTTGCAAGAGTAACTGAAGATGAAAATCGGGGGACGAGCACTGCCTCGTTGCTTACGGATTTCGAAGCTGCT
AT4G15415-PP2A::4:8816815-8821651(+)_2480	TCTCGGTGATAGAGAGCAGAAAGTGTTCAACTACCCGAAGTTTTACCGGTTGCAAGAGTAACTGAAGATGAAAATCGGGG
AT4G15415-PP2A::4:8816815-8821651(+)_2520	AACGGATCGATACAATTCTGCTGGATTGTTTGAAAGTATGTCTCGGTGATAGAGAGCAGAAAGTGTTCAACTACCCGAAG
AT4G15415-PP2A::4:8816815-8821651(+)_2560	ATCGTGCTTAATCTTCTTCAAGGACTGATCCTGATGCTCGAACGGATCGATACAATTCTGCTGGATTGTTTGAAAGTATG
AT4G15415-PP2A::4:8816815-8821651(+)_2600	TATAATTAAGTATTCACTGATGATATTGCCCTTCTTAATCATCGTGCTTAATCTTCTTCAAGGACTGATCCTGATGCTCG
AT4G15415-PP2A::4:8816815-8821651(+)_2640	AACAATTGAACCCATGATTCCATAAACCTGAAAAAAATGTTATAATTAAGTATTCACTGATGATATTGCCCTTCTTAATC
AT4G15415-PP2A::4:8816815-8821651(+)_2680	CTAAGAGCTGAGTAAGAAAAAAAAAGGATCAGAAGCAACAAACAATTGAACCCATGATTCCATAAACCTGAAAAAAATGT
AT4G15415-PP2A::4:8816815-8821651(+)_2720	TCTATAAGCCATATTTCTTACACCTCAGATTGTTATTCAACTAAGAGCTGAGTAAGAAAAAAAAAGGATCAGAAGCAACA
AT4G15415-PP2A::4:8816815-8821651(+)_2760	AAATACGAATAATTGTTTAGTCGTCCTCTCAAGAACTATATCTATAAGCCATATTTCTTACACCTCAGATTGTTATTCAA
AT4G15415-PP2A::4:8816815-8821651(+)_2800	ATGAACTTCAAAGCATAAAATACAATTCATTCCACAATACAAATACGAATAATTGTTTAGTCGTCCTCTCAAGAACTATA
AT4G15415-PP2A::4:8816815-8821651(+)_2840	TAACTTCGGTTATGATTTGGTTAGTAGGGGAGCTAAATTAATGAACTTCAAAGCATAAAATACAATTCATTCCACAATAC
AT4G15415-PP2A::4:8816815-8821651(+)_2880	AAATGCCGTTGCATATATACCGAACCAAACCGAGATTCGATAACTTCGGTTATGATTTGGTTAGTAGGGGAGCTAAATTA
AT4G15415-PP2A::4:8816815-8821651(+)_2920	TTCTAAAACTCACACGAAAAAAAACATGACTTGTTTACGAAAATGCCGTTGCATATATACCGAACCAAACCGAGATTCGA
AT4G15415-PP2A::4:8816815-8821651(+)_2960	CTTTAAATTAAAATCTAGTGTTATATATGATTTTTGTATTTTCTAAAACTCACACGAAAAAAAACATGACTTGTTTACGA
AT4G15415-PP2A::4:8816815-8821651(+)_3000	TTATAGATAGATACAATTTGCAAAAAAAAAATTATACTAACTTTAAATTAAAATCTAGTGTTATATATGATTTTTGTATT
AT4G15415-PP2A::4:8816815-8821651(+)_3040	GTTACTTAATAACAATTGTAAACTATAAAATAAAAATATATTATAGATAGATACAATTTGCAAAAAAAAAATTATACTAA
AT4G15415-PP2A::4:8816815-8821651(+)_3080	TTTTTACAGGACAGGTTTGGCGGGACGGGTTTGGCAGGACGTTACTTAATAACAATTGTAAACTATAAAATAAAAATATA
AT4G15415-PP2A::4:8816815-8821651(+)_3120	ATATCATAAATAAGATCAATATTAATATAAATAAATGATTTTTTTACAGGACAGGTTTGGCGGGACGGGTTTGGCAGGAC
AT4G15415-PP2A::4:8816815-8821651(+)_3160	TCCTGCATCGACAAAAATATTTAGAGAATGATTTATAAACATATCATAAATAAGATCAATATTAATATAAATAAATGATT
AT4G15415-PP2A::4:8816815-8821651(+)_3200	CATATATTAACCAATTGGCAAACAATGTGTGGGTTCAATGTCCTGCATCGACAAAAATATTTAGAGAATGATTTATAAAC
AT4G15415-PP2A::4:8816815-8821651(+)_3240	TTTTCTGTCACATTTTATGATTCAAAATTTTAAAAATGAACATATATTAACCAATTGGCAAACAATGTGTGGGTTCAATG
AT4G15415-PP2A::4:8816815-8821651(+)_3280	CATCATTATATAATATATAGAGTTTAAAAAAATCTTAATTTTTTCTGTCACATTTTATGATTCAAAATTTTAAAAATGAA
AT4G15415-PP2A::4:8816815-8821651(+)_3320	TTTAAACTTATAAAAAGTTTGATATATCACAATTTTTTAACATCATTATATAATATATAGAGTTTAAAAAAATCTTAATT
AT4G15415-PP2A::4:8816815-8821651(+)_3360	TATTATTTATATATTTAAAATTTATAAAACATTATTAATATTTAAACTTATAAAAAGTTTGATATATCACAATTTTTTAA
AT4G15415-PP2A::4:8816815-8821651(+)_3400	GTCATTACCTTATAAGCAAAAATATTAATTTTTTAAATATTATTATTTATATATTTAAAATTTATAAAACATTATTAATA
AT4G15415-PP2A::4:8816815-8821651(+)_3440	AGATTTAAATCTTCTAAATCCTTGCTTTTAGAGTTATTATGTCATTACCTTATAAGCAAAAATATTAATTTTTTAAATAT
AT4G15415-PP2A::4:8816815-8821651(+)_3480	CACTGACATTAATTATTTATTAATGAAAATATTTAATTAAAGATTTAAATCTTCTAAATCCTTGCTTTTAGAGTTATTAT
AT4G15415-PP2A::4:8816815-8821651(+)_3520	TAAATAAATTTTGTATTTAAACTTATTTACAATGTCATGTCACTGACATTAATTATTTATTAATGAAAATATTTAATTAA
AT4G15415-PP2A::4:8816815-8821651(+)_3560	TTAAATAAATATTATTCTTACTAACCGTTTTTTGTTTAAATAAATAAATTTTGTATTTAAACTTATTTACAATGTCATGT
AT4G15415-PP2A::4:8816815-8821651(+)_3600	ATAGACATTTGTTAACAATATTTTAAAACAAAGTTTTTTGTTAAATAAATATTATTCTTACTAACCGTTTTTTGTTTAAA
AT4G15415-PP2A::4:8816815-8821651(+)_3640	TTAATCCCAACAAAATTCAAATCAATCCCTTAAAATTAGCATAGACATTTGTTAACAATATTTTAAAACAAAGTTTTTTG
AT4G15415-PP2A::4:8816815-8821651(+)_3680	AATTTTTGATTTAAATAGTCAATCACATTATCAATCAAATTTAATCCCAACAAAATTCAAATCAATCCCTTAAAATTAGC
AT4G15415-PP2A::4:8816815-8821651(+)_3720	AGCATTAAATCTTTTTTCCAAAATAATTAATTTTATTTTAAATTTTTGATTTAAATAGTCAATCACATTATCAATCAAAT
AT4G15415-PP2A::4:8816815-8821651(+)_3760	TAAATCCTGGACTTGAACTTATTTACAATCTAATGCCATTAGCATTAAATCTTTTTTCCAAAATAATTAATTTTATTTTA
AT4G15415-PP2A::4:8816815-8821651(+)_3800	ACACTATCTATATATACATTTTTGCAACCATTTTAGCAAATAAATCCTGGACTTGAACTTATTTACAATCTAATGCCATT
AT4G15415-PP2A::4:8816815-8821651(+)_3840	GATTTTTTTTAAAAATACATCGGTAATTCAATTTATTTTTACACTATCTATATATACATTTTTGCAACCATTTTAGCAAA
AT4G15415-PP2A::4:8816815-8821651(+)_3880	TAATGTGGTAATATTTTTCCGTAAATAAATTAGATTTCACGATTTTTTTTAAAAATACATCGGTAATTCAATTTATTTTT
AT4G15415-PP2A::4:8816815-8821651(+)_3920	AATGGATTGGATTCATTACCATACACAATATTTGCAAAAATAATGTGGTAATATTTTTCCGTAAATAAATTAGATTTCAC
AT4G15415-PP2A::4:8816815-8821651(+)_3960	GAAATTGAATACCACTCATTGACTAAGAACAAATTAGAATAATGGATTGGATTCATTACCATACACAATATTTGCAAAAA
AT4G15415-PP2A::4:8816815-8821651(+)_4000	ATTGGGTTGCTGAGTAGTCAGTCCGTGGGACCGGGACAATGAAATTGAATACCACTCATTGACTAAGAACAAATTAGAAT
AT4G15415-PP2A::4:8816815-8821651(+)_4040	AAAAGAGAAACAAAATAAAAGTTGACTTTGACTTTGTAAGATTGGGTTGCTGAGTAGTCAGTCCGTGGGACCGGGACAAT
AT4G15415-PP2A::4:8816815-8821651(+)_4080	AATAATTTATAAAGAAATGAATTTGGGATGGAAACGGAAAAAAAGAGAAACAAAATAAAAGTTGACTTTGACTTTGTAAG
AT4G15415-PP2A::4:8816815-8821651(+)_4120	AAATGCAAATTAGGTTAATTTACAAATCCTTTTAGGAATAAATAATTTATAAAGAAATGAATTTGGGATGGAAACGGAAA
AT4G15415-PP2A::4:8816815-8821651(+)_4160	ATTATTCCAATTTAATACTAAAATAGATAAAAATATTTTGAAATGCAAATTAGGTTAATTTACAAATCCTTTTAGGAATA
AT4G15415-PP2A::4:8816815-8821651(+)_4200	CAATTTTGGATATTAGTGTTTTTTTAATACAAAAATAACAATTATTCCAATTTAATACTAAAATAGATAAAAATATTTTG
AT4G15415-PP2A::4:8816815-8821651(+)_4240	AAATTAAAAATAGAAAAAAGCAAAATAAAAAGCAATATAACAATTTTGGATATTAGTGTTTTTTTAATACAAAAATAACA
AT4G15415-PP2A::4:8816815-8821651(+)_4280	AGTATCGATGCGACGATACGGCGATGCTATTAAAAAATAGAAATTAAAAATAGAAAAAAGCAAAATAAAAAGCAATATAA
AT4G15415-PP2A::4:8816815-8821651(+)_4320	GCATAAACTCTTGCTAAAAAACACTTATTTACTAAATCCGAGTATCGATGCGACGATACGGCGATGCTATTAAAAAATAG
AT4G15415-PP2A::4:8816815-8821651(+)_4360	GTTTGGATTTTGGTTTAGATACTTTAATCGAAGCGGACTTGCATAAACTCTTGCTAAAAAACACTTATTTACTAAATCCG
AT4G15415-PP2A::4:8816815-8821651(+)_4400	GGTATAATATAACTAGAAATTAAAACGGAAACTCCCACGTGTTTGGATTTTGGTTTAGATACTTTAATCGAAGCGGACTT
AT4G15415-PP2A::4:8816815-8821651(+)_4440	AGTGATAATAAATTGCTGTTTTATATCTTAAATAACGAAGGGTATAATATAACTAGAAATTAAAACGGAAACTCCCACGT
AT4G15415-PP2A::4:8816815-8821651(+)_4480	TAAAATCTAGTTTATATTTGCAATGAAGGTTTTATCAATTAGTGATAATAAATTGCTGTTTTATATCTTAAATAACGAAG
AT4G15415-PP2A::4:8816815-8821651(+)_4520	AATAATATTACATTGTATTTTAAAAGTCAAATTTTATTTTTAAAATCTAGTTTATATTTGCAATGAAGGTTTTATCAATT
AT4G15415-PP2A::4:8816815-8821651(+)_4560	CACTTCAATACCATTTTAGGTTTTTTGTTTTTATATCATTAATAATATTACATTGTATTTTAAAAGTCAAATTTTATTTT
AT4G15415-PP2A::4:8816815-8821651(+)_4600	CTAGTTAATTACATATATATCATATACTTCCTCTGTTTGACACTTCAATACCATTTTAGGTTTTTTGTTTTTATATCATT
AT4G15415-PP2A::4:8816815-8821651(+)_4640	ATAATTGTTTAGAATTGGTCGTTATCACAGCAGATTTTGACTAGTTAATTACATATATATCATATACTTCCTCTGTTTGA
AT4G15415-PP2A::4:8816815-8821651(+)_4680	ATTAAATATAGTAGATTCTCATTAATTTTTAGAAGATTTTATAATTGTTTAGAATTGGTCGTTATCACAGCAGATTTTGA
AT4G15415-PP2A::4:8816815-8821651(+)_4720	TGTTATAGTTGTCAATTGTCATCCTTCTATTATTTTAGTTATTAAATATAGTAGATTCTCATTAATTTTTAGAAGATTTT
AT4G15415-PP2A::4:8816815-8821651(+)_4756	CACGTCTTAATATATTTGGTATGACTTCTTCAATATTGTTATAGTTGTCAATTGTCATCCTTCTATTATTTTAGTTATTA
At1g13320-PP2A::1:4563160-4567935(-)_0	ATATATCCAACAAATACGACTTCGTTTAATATCTCTCTCGTATAAAGGAAGCTTCTCAGTAACTCTCTTCTTCTTCCTCA
At1g13320-PP2A::1:4563160-4567935(-)_40	ATAAGAACTAAATGGGCTTATGTATAATACATAAAGGCCCATATATCCAACAAATACGACTTCGTTTAATATCTCTCTCG
At1g13320-PP2A::1:4563160-4567935(-)_80	CCATCTTCAAGCTGTGTCCATATAATTGGGCCTGTCAAAGATAAGAACTAAATGGGCTTATGTATAATACATAAAGGCCC
At1g13320-PP2A::1:4563160-4567935(-)_120	CGAGAAATGAGACCGGAGCTCGTCTTTCGCAGCAGCTAAACCATCTTCAAGCTGTGTCCATATAATTGGGCCTGTCAAAG
At1g13320-PP2A::1:4563160-4567935(-)_160	GCTGCTTTCCAAGTTCCGAGCGATCTATCAATCAGAAGAACGAGAAATGAGACCGGAGCTCGTCTTTCGCAGCAGCTAAA
At1g13320-PP2A::1:4563160-4567935(-)_200	GTTTCGAAATTGAAGAAATGATCGAGAATTTACCGATTACGCTGCTTTCCAAGTTCCGAGCGATCTATCAATCAGAAGAA
At1g13320-PP2A::1:4563160-4567935(-)_240	AATAATTCGATTTGAGATTCTCAATATACAATTGGAAAATGTTTCGAAATTGAAGAAATGATCGAGAATTTACCGATTAC
At1g13320-PP2A::1:4563160-4567935(-)_280	TATTACCATTCTTAGACTAATAAAGAGAGAAGATCTAAACAATAATTCGATTTGAGATTCTCAATATACAATTGGAAAAT
At1g13320-PP2A::1:4563160-4567935(-)_320	GAGAACTGAAACTTTGTGCCGTCCCAATCTAGAGAGAAACTATTACCATTCTTAGACTAATAAAGAGAGAAGATCTAAAC
At1g13320-PP2A::1:4563160-4567935(-)_360	TCAAAGGTGACCCATTAGCCTCTAAAAAATGATTAGAATGGAGAACTGAAACTTTGTGCCGTCCCAATCTAGAGAGAAAC
At1g13320-PP2A::1:4563160-4567935(-)_400	AAGTTACAAACTTTAAACTCAATTCCGCCTCTGAGATAATTCAAAGGTGACCCATTAGCCTCTAAAAAATGATTAGAATG
At1g13320-PP2A::1:4563160-4567935(-)_440	CACAATGCATACATAGACACCATCAATACAAAAGACGATAAAGTTACAAACTTTAAACTCAATTCCGCCTCTGAGATAAT
At1g13320-PP2A::1:4563160-4567935(-)_480	CCTTCAATCAAACACAAATGTACACAAAGTCAGAATAAAACACAATGCATACATAGACACCATCAATACAAAAGACGATA
At1g13320-PP2A::1:4563160-4567935(-)_520	CAACCATAGACATCCTCACCAAAACTCAAATCACTCCCTACCTTCAATCAAACACAAATGTACACAAAGTCAGAATAAAA
At1g13320-PP2A::1:4563160-4567935(-)_560	AGCTCGTCGATAAGCACAGCAATCGGGTATAAAGGCTCATCAACCATAGACATCCTCACCAAAACTCAAATCACTCCCTA
At1g13320-PP2A::1:4563160-4567935(-)_600	TTTAATAGAGTTCAATCTACGCTGAATATCATCGTTTTTTAGCTCGTCGATAAGCACAGCAATCGGGTATAAAGGCTCAT
At1g13320-PP2A::1:4563160-4567935(-)_640	TCCTCTCCTCTCCAAGAGCACGAGCAATGATAGAAAGCCGTTTAATAGAGTTCAATCTACGCTGAATATCATCGTTTTTT
At1g13320-PP2A::1:4563160-4567935(-)_680	TCATTGTTCTCACTAAGAAATGGAATCAACTCTTTTCTTGTCCTCTCCTCTCCAAGAGCACGAGCAATGATAGAAAGCCG
At1g13320-PP2A::1:4563160-4567935(-)_720	CAACTCTTCCGCCATAGCCAAAAGCACCTCATCGTCATCGTCATTGTTCTCACTAAGAAATGGAATCAACTCTTTTCTTG
At1g13320-PP2A::1:4563160-4567935(-)_760	ATGCATACTCAACCCCTCCTACATACAGAATAAAACCCCCCAACTCTTCCGCCATAGCCAAAAGCACCTCATCGTCATCG
At1g13320-PP2A::1:4563160-4567935(-)_800	TCAACAGTGGATAGAGTCTCCAAAGGTGGAAGCAGAACATATGCATACTCAACCCCTCCTACATACAGAATAAAACCCCC
At1g13320-PP2A::1:4563160-4567935(-)_840	ACAAAGTGAATCCACAGCTTTCTCCCTCACGCAAGTTTCCTCAACAGTGGATAGAGTCTCCAAAGGTGGAAGCAGAACAT
At1g13320-PP2A::1:4563160-4567935(-)_880	GCTCAACCAAGTCACTCTCCCTCATCTGAGCACCAATTCTACAAAGTGAATCCACAGCTTTCTCCCTCACGCAAGTTTCC
At1g13320-PP2A::1:4563160-4567935(-)_920	GTAAACCAGCCTTATCTAACCTTAGCCAGAGGAGTGAAATGCTCAACCAAGTCACTCTCCCTCATCTGAGCACCAATTCT
At1g13320-PP2A::1:4563160-4567935(-)_960	AGGAATCAATAAAATCGACCAAAGAGATTTGATAAAATAAGTAAACCAGCCTTATCTAACCTTAGCCAGAGGAGTGAAAT
At1g13320-PP2A::1:4563160-4567935(-)_1000	TTTAGTGGCTTAATAATATTAAGTTTGACAGAGCATGGAAAGGAATCAATAAAATCGACCAAAGAGATTTGATAAAATAA
At1g13320-PP2A::1:4563160-4567935(-)_1040	ACAATTGACAAAGGACCCCAAAAAATCTATGTTCTTCTGTTTTAGTGGCTTAATAATATTAAGTTTGACAGAGCATGGAA
At1g13320-PP2A::1:4563160-4567935(-)_1080	GAACACTGAACAAGAAAAGCATATTTCCAAACTTTGGGGGACAATTGACAAAGGACCCCAAAAAATCTATGTTCTTCTGT
At1g13320-PP2A::1:4563160-4567935(-)_1120	ACAACTTCAACCTACCAATTTCCCAAAACACCTATAAGGGGAACACTGAACAAGAAAAGCATATTTCCAAACTTTGGGGG
At1g13320-PP2A::1:4563160-4567935(-)_1160	CCAGAGCGATGTTCTCTTAGATCAACCAAAATGGATGTAAACAACTTCAACCTACCAATTTCCCAAAACACCTATAAGGG
At1g13320-PP2A::1:4563160-4567935(-)_1200	ATGGTCACATACACAACCACAACCCAAAAGAGCGCTAAAGCCAGAGCGATGTTCTCTTAGATCAACCAAAATGGATGTAA
At1g13320-PP2A::1:4563160-4567935(-)_1240	AAGTCGGTTTCACATTACGAGCACCTATACCGAGGTATGTATGGTCACATACACAACCACAACCCAAAAGAGCGCTAAAG
At1g13320-PP2A::1:4563160-4567935(-)_1280	GAAAGTCGCTGTTACACAATGACAGTGTTCAGTAATGCTTAAGTCGGTTTCACATTACGAGCACCTATACCGAGGTATGT
At1g13320-PP2A::1:4563160-4567935(-)_1320	CCCACATGCTGATACTCTGGCTGTGAACCATTCACCAGCTGAAAGTCGCTGTTACACAATGACAGTGTTCAGTAATGCTT
At1g13320-PP2A::1:4563160-4567935(-)_1360	TTAGCACATCTGGGGCACTTGGGTATGCAATATGGAAAATCCCACATGCTGATACTCTGGCTGTGAACCATTCACCAGCT
At1g13320-PP2A::1:4563160-4567935(-)_1400	TCTTGACAAAGCTGACCATATATTGATCTTAGCTCCGTCTTTAGCACATCTGGGGCACTTGGGTATGCAATATGGAAAAT
At1g13320-PP2A::1:4563160-4567935(-)_1440	CAAATTAGTTGCTGCAGCTCTGCGCACCATTGGCATGTCATCTTGACAAAGCTGACCATATATTGATCTTAGCTCCGTCT
At1g13320-PP2A::1:4563160-4567935(-)_1480	TCTTCAAATGAGCTGATTCAATTGTAGCAGCAAACTTCCCCAAATTAGTTGCTGCAGCTCTGCGCACCATTGGCATGTCA
At1g13320-PP2A::1:4563160-4567935(-)_1520	CCATCTTGCGTAAGATCCTCAAACATGGACATAATGTCTGTCTTCAAATGAGCTGATTCAATTGTAGCAGCAAACTTCCC
At1g13320-PP2A::1:4563160-4567935(-)_1560	ATATGCTGGAAAAACGAAACATATAATAAGGGAGAGCATACCATCTTGCGTAAGATCCTCAAACATGGACATAATGTCTG
At1g13320-PP2A::1:4563160-4567935(-)_1600	AGCCACCCCCATAACTAGGCTTGATGAAAATTGTAAGAGTATATGCTGGAAAAACGAAACATATAATAAGGGAGAGCATA
At1g13320-PP2A::1:4563160-4567935(-)_1640	TGTTCAATGCAGTAACCCTAATACTTGCCTATTACACATCAGCCACCCCCATAACTAGGCTTGATGAAAATTGTAAGAGT
At1g13320-PP2A::1:4563160-4567935(-)_1680	TAGACAACCGTAATTCTGCTTAACTTCAGCTAATGGTCAGTGTTCAATGCAGTAACCCTAATACTTGCCTATTACACATC
At1g13320-PP2A::1:4563160-4567935(-)_1720	CTGTAATATTATAATATAAAAAGACACTGAAGCTGAGATGTAGACAACCGTAATTCTGCTTAACTTCAGCTAATGGTCAG
At1g13320-PP2A::1:4563160-4567935(-)_1760	AATCTTGATCTGATATCAATGTCAATAAGATACTTAAAATCTGTAATATTATAATATAAAAAGACACTGAAGCTGAGATG
At1g13320-PP2A::1:4563160-4567935(-)_1800	CCAAGAGCAGCACAACCCTCAACAGCCAATAATCTAACCGAATCTTGATCTGATATCAATGTCAATAAGATACTTAAAAT
At1g13320-PP2A::1:4563160-4567935(-)_1840	AAGAATGTGTGCAACACAGTCCTGGGGCTCCAACAATTTCCCAAGAGCAGCACAACCCTCAACAGCCAATAATCTAACCG
At1g13320-PP2A::1:4563160-4567935(-)_1880	TCACACATTTATTTACCTGCGAGAAATTGACAATCACAGGAAGAATGTGTGCAACACAGTCCTGGGGCTCCAACAATTTC
At1g13320-PP2A::1:4563160-4567935(-)_1920	CTTTCCCATAAAGCTCATCAATAGAATTTTTTTATCATATTCACACATTTATTTACCTGCGAGAAATTGACAATCACAGG
At1g13320-PP2A::1:4563160-4567935(-)_1960	AAAATCAAGATAAAGCAGCTCATACATATCTGCCTTACAGCTTTCCCATAAAGCTCATCAATAGAATTTTTTTATCATAT
At1g13320-PP2A::1:4563160-4567935(-)_2000	ATAACGCACACGCCAGGACTTATCCTGCTCAAAGACGAAAAAAATCAAGATAAAGCAGCTCATACATATCTGCCTTACAG
At1g13320-PP2A::1:4563160-4567935(-)_2040	CTACAGCTTCACAAAGTTCATAGAGCTGATTTGCAACCATATAACGCACACGCCAGGACTTATCCTGCTCAAAGACGAAA
At1g13320-PP2A::1:4563160-4567935(-)_2080	CTAACTTCAACCATCACTGCTTACCTAGTTGGCTCCGGTCCTACAGCTTCACAAAGTTCATAGAGCTGATTTGCAACCAT
At1g13320-PP2A::1:4563160-4567935(-)_2120	AGAATTGCATACTAAAGGTCAATACTACATTAAACCATAACTAACTTCAACCATCACTGCTTACCTAGTTGGCTCCGGTC
At1g13320-PP2A::1:4563160-4567935(-)_2160	TACCAAATACCTCTGAAGTCAGTAATCTATTGTTTGATATAGAATTGCATACTAAAGGTCAATACTACATTAAACCATAA
At1g13320-PP2A::1:4563160-4567935(-)_2200	GAAATTTATTAAGATGACTCAACAAACATGGACTTCCAAGTACCAAATACCTCTGAAGTCAGTAATCTATTGTTTGATAT
At1g13320-PP2A::1:4563160-4567935(-)_2240	ATACATAAGGCACATGAGAAAGTATAAAAAACGACTCAAAGAAATTTATTAAGATGACTCAACAAACATGGACTTCCAAG
At1g13320-PP2A::1:4563160-4567935(-)_2280	CAAAGTAGACGAGCATATGCAGGCACCAGATCCGTCCTTAATACATAAGGCACATGAGAAAGTATAAAAAACGACTCAAA
At1g13320-PP2A::1:4563160-4567935(-)_2320	TTTTCCAGCAGCTGCTATCCGAACTTCTGCCTCATTATCACAAAGTAGACGAGCATATGCAGGCACCAGATCCGTCCTTA
At1g13320-PP2A::1:4563160-4567935(-)_2360	TAGCGAGTTCAGGGTTTAAAATGCGACAAAACTTGGTAACTTTTCCAGCAGCTGCTATCCGAACTTCTGCCTCATTATCA
At1g13320-PP2A::1:4563160-4567935(-)_2400	TCTTAAGTGTGTACCTTTACACAGGGAAGAATGTGCTGGATAGCGAGTTCAGGGTTTAAAATGCGACAAAACTTGGTAAC
At1g13320-PP2A::1:4563160-4567935(-)_2440	GTATTTTGGTCCTTTGCATAATATGAAATCAACACACTCTTCTTAAGTGTGTACCTTTACACAGGGAAGAATGTGCTGGA
At1g13320-PP2A::1:4563160-4567935(-)_2480	CTACGTGTAGATTTATAGGTAAGCTTAGCAAACACCGACAGTATTTTGGTCCTTTGCATAATATGAAATCAACACACTCT
At1g13320-PP2A::1:4563160-4567935(-)_2520	ATGCAGATCTGACGTGCTGAGAAGAGTCTGATGATAATTCCTACGTGTAGATTTATAGGTAAGCTTAGCAAACACCGACA
At1g13320-PP2A::1:4563160-4567935(-)_2560	TTACCCAAGACTGGAGCCATTCCCATTATAACTGATGCCAATGCAGATCTGACGTGCTGAGAAGAGTCTGATGATAATTC
At1g13320-PP2A::1:4563160-4567935(-)_2600	TATGAGAGGCAAATTGTATCGGTTTTTAATTCTGCTTACCTTACCCAAGACTGGAGCCATTCCCATTATAACTGATGCCA
At1g13320-PP2A::1:4563160-4567935(-)_2640	AGAGCCAAATGAATTTTTGTATAGATGACAGTATTCATGATATGAGAGGCAAATTGTATCGGTTTTTAATTCTGCTTACC
At1g13320-PP2A::1:4563160-4567935(-)_2680	CTAAATACATAGAATATTATGAGCTTACACTCCAAACTATAGAGCCAAATGAATTTTTGTATAGATGACAGTATTCATGA
At1g13320-PP2A::1:4563160-4567935(-)_2720	ATGGTTTCAAATAAAAGAAAAAATCTTTATCTCTAAGATGCTAAATACATAGAATATTATGAGCTTACACTCCAAACTAT
At1g13320-PP2A::1:4563160-4567935(-)_2760	TCCTAAAGATGACAGTGACTAGGACGAAGAAGATATATAGATGGTTTCAAATAAAAGAAAAAATCTTTATCTCTAAGATG
At1g13320-PP2A::1:4563160-4567935(-)_2800	ATTATTGTTGCGAGAACCTTCCAGGCACAGTTAAAAAAATTCCTAAAGATGACAGTGACTAGGACGAAGAAGATATATAG
At1g13320-PP2A::1:4563160-4567935(-)_2840	TATCTTGTGTAGAAAAACATAGTGAGGTTTTCTTATATAGATTATTGTTGCGAGAACCTTCCAGGCACAGTTAAAAAAAT
At1g13320-PP2A::1:4563160-4567935(-)_2880	AATATCAATGCCAAGTTAAAAGCTGCAAAATCCAACTAAATATCTTGTGTAGAAAAACATAGTGAGGTTTTCTTATATAG
At1g13320-PP2A::1:4563160-4567935(-)_2920	AAGATTGGAAGAAGATGCTCAATTGTTGCATCCTGAAATGAATATCAATGCCAAGTTAAAAGCTGCAAAATCCAACTAAA
At1g13320-PP2A::1:4563160-4567935(-)_2960	TAAGCGTACATCAGGAAATTCGTCTTTCAATAGAGAAAGAAAGATTGGAAGAAGATGCTCAATTGTTGCATCCTGAAATG
At1g13320-PP2A::1:4563160-4567935(-)_3000	AGCAAACCTGGTTCACTTGGTCAAGTTTGCTGATAATGTTTAAGCGTACATCAGGAAATTCGTCTTTCAATAGAGAAAGA
At1g13320-PP2A::1:4563160-4567935(-)_3040	AAACCCAATGTCGTACAAAGAGATGAGTAACTTGGTCAATAGCAAACCTGGTTCACTTGGTCAAGTTTGCTGATAATGTT
At1g13320-PP2A::1:4563160-4567935(-)_3080	AAACATGATACAGCTCCTTTGAACATGTGGGAAAAAATAGAAACCCAATGTCGTACAAAGAGATGAGTAACTTGGTCAAT
At1g13320-PP2A::1:4563160-4567935(-)_3120	GGACAAAGAATTTGCTGTCAAGTAGTCATTGACTTGACCAAAACATGATACAGCTCCTTTGAACATGTGGGAAAAAATAG
At1g13320-PP2A::1:4563160-4567935(-)_3160	ATTTTAAGGAAAAAAAATCGAATCATTATGAAAAATGGATGGACAAAGAATTTGCTGTCAAGTAGTCATTGACTTGACCA
At1g13320-PP2A::1:4563160-4567935(-)_3200	GTAACGATTGTGATAGTAGATCAATCCCAATAACCTGGCAATTTTAAGGAAAAAAAATCGAATCATTATGAAAAATGGAT
At1g13320-PP2A::1:4563160-4567935(-)_3240	CTCCAGTGCCTGTCTTCAGCAAGTTCTACAATGGCTGGCAGTAACGATTGTGATAGTAGATCAATCCCAATAACCTGGCA
At1g13320-PP2A::1:4563160-4567935(-)_3280	GGCCAACAAGGGAATATACTCGATTATAGCCAGACGTACTCTCCAGTGCCTGTCTTCAGCAAGTTCTACAATGGCTGGCA
At1g13320-PP2A::1:4563160-4567935(-)_3320	CACCAAGCTTCTCATCAAAGAAGCCTACACCTAATTGACTGGCCAACAAGGGAATATACTCGATTATAGCCAGACGTACT
At1g13320-PP2A::1:4563160-4567935(-)_3360	GAATGAGGGACCTTGTCTTGTAACCATTGCATGCAAAGAGCACCAAGCTTCTCATCAAAGAAGCCTACACCTAATTGACT
At1g13320-PP2A::1:4563160-4567935(-)_3400	ACGACAAATTTATTTATCTGGATGATTCAATGAAGGTAGAGAATGAGGGACCTTGTCTTGTAACCATTGCATGCAAAGAG
At1g13320-PP2A::1:4563160-4567935(-)_3440	CTGACAATTTATAATTATTTCAAAATTTCAAGCAGTAGAGACGACAAATTTATTTATCTGGATGATTCAATGAAGGTAGA
At1g13320-PP2A::1:4563160-4567935(-)_3480	GCTTCAGATTGTTTGCAGCAGCTTCACGGATTGAGTGAACCTGACAATTTATAATTATTTCAAAATTTCAAGCAGTAGAG
At1g13320-PP2A::1:4563160-4567935(-)_3520	TGCTGCATTGCCCATTCAGGACCAAACTCTTCAGCAAGACGCTTCAGATTGTTTGCAGCAGCTTCACGGATTGAGTGAAC
At1g13320-PP2A::1:4563160-4567935(-)_3560	CTATATGCTTAAGATTTCTACACAAACCTGAGGAACTATATGCTGCATTGCCCATTCAGGACCAAACTCTTCAGCAAGAC
At1g13320-PP2A::1:4563160-4567935(-)_3600	TAACCAATAGCTAAAATGCTCGATTTGAATTGAAAACATACTATATGCTTAAGATTTCTACACAAACCTGAGGAACTATA
At1g13320-PP2A::1:4563160-4567935(-)_3640	TTAATCATCTCTAGAACCTGAACAAGTAAATATACTCCAATAACCAATAGCTAAAATGCTCGATTTGAATTGAAAACATA
At1g13320-PP2A::1:4563160-4567935(-)_3680	TGCACGAAGAATCGTCATCCGATATAGATAGTGTGGGTTGTTAATCATCTCTAGAACCTGAACAAGTAAATATACTCCAA
At1g13320-PP2A::1:4563160-4567935(-)_3720	ATGTGATCTCGGATCCCATTACTGGAGCGAGAAGCGATACTGCACGAAGAATCGTCATCCGATATAGATAGTGTGGGTTG
At1g13320-PP2A::1:4563160-4567935(-)_3760	TCTTTAGATGCAGTTATTACCGCAGGTAAGAGTTTGGAACATGTGATCTCGGATCCCATTACTGGAGCGAGAAGCGATAC
At1g13320-PP2A::1:4563160-4567935(-)_3800	TGAGTCAATGAGATTTCATGTTAAGAGAGAGACTTGCCTGTCTTTAGATGCAGTTATTACCGCAGGTAAGAGTTTGGAAC
At1g13320-PP2A::1:4563160-4567935(-)_3840	GGAGAGAGTGGTTCTTTTAGTTAGCTATTGGGAAAAAAATTGAGTCAATGAGATTTCATGTTAAGAGAGAGACTTGCCTG
At1g13320-PP2A::1:4563160-4567935(-)_3880	TGGCCACGTTAAATTTGATGTTTGGAACTCTGAAAGAGGAGGAGAGAGTGGTTCTTTTAGTTAGCTATTGGGAAAAAAAT
At1g13320-PP2A::1:4563160-4567935(-)_3920	ACCGCTTGGTCGACTATCGGAATGAGAGATTGCATCATTTTGGCCACGTTAAATTTGATGTTTGGAACTCTGAAAGAGGA
At1g13320-PP2A::1:4563160-4567935(-)_3960	TGTTTCTTTACTTGTGAGAGCCAACAAAGAATGTATACTAACCGCTTGGTCGACTATCGGAATGAGAGATTGCATCATTT
At1g13320-PP2A::1:4563160-4567935(-)_4000	TTAGATTCCCTGATGAGGAGGATAATGTGGAATCATAAGCTGTTTCTTTACTTGTGAGAGCCAACAAAGAATGTATACTA
At1g13320-PP2A::1:4563160-4567935(-)_4040	CACAACCAACAAAAATGAAAACATTTGAATATATGGACGTTTAGATTCCCTGATGAGGAGGATAATGTGGAATCATAAGC
At1g13320-PP2A::1:4563160-4567935(-)_4080	CTCCACCAAGCATGGCCGTATCATGTTCTCCACAACCTTTCACAACCAACAAAAATGAAAACATTTGAATATATGGACGT
At1g13320-PP2A::1:4563160-4567935(-)_4120	TTGCGAAATACCGAACATCAACATCTGGGTCTTCACTTAGCTCCACCAAGCATGGCCGTATCATGTTCTCCACAACCTTT
At1g13320-PP2A::1:4563160-4567935(-)_4160	CTAGACATCATCACATTGTCAATAGATTGGAGAGCTTGATTTGCGAAATACCGAACATCAACATCTGGGTCTTCACTTAG
At1g13320-PP2A::1:4563160-4567935(-)_4200	CCAAACACAATTCGTTGCTGTCTTCTTTACCTTTTTTTAGCTAGACATCATCACATTGTCAATAGATTGGAGAGCTTGAT
At1g13320-PP2A::1:4563160-4567935(-)_4240	CAACACACGACAAAGTATCGTTTACAAAATCTCATGAGAACCAAACACAATTCGTTGCTGTCTTCTTTACCTTTTTTTAG
At1g13320-PP2A::1:4563160-4567935(-)_4280	GCAGAGAGAAACAATGGTCACGTACGTGTAAAGTAAAAGACAACACACGACAAAGTATCGTTTACAAAATCTCATGAGAA
At1g13320-PP2A::1:4563160-4567935(-)_4320	ACAAATCACAGAAAACATGAAGCCAACATTAACATTAGTAGCAGAGAGAAACAATGGTCACGTACGTGTAAAGTAAAAGA
At1g13320-PP2A::1:4563160-4567935(-)_4360	TAAACAAAATTAAGCACCAAAAAGCAAATACGCCCAACGAACAAATCACAGAAAACATGAAGCCAACATTAACATTAGTA
At1g13320-PP2A::1:4563160-4567935(-)_4400	AAAACGTTGCCGAATCACTTGATAAGTAAATTATTTGGACTAAACAAAATTAAGCACCAAAAAGCAAATACGCCCAACGA
At1g13320-PP2A::1:4563160-4567935(-)_4440	TATTCCAGTGGTGACCAATTGTACACTCATGCTTCGAGCAAAAACGTTGCCGAATCACTTGATAAGTAAATTATTTGGAC
At1g13320-PP2A::1:4563160-4567935(-)_4480	GGCTTGAAAACGACTCAATAAGTTGGTTGACCAATTAAAATATTCCAGTGGTGACCAATTGTACACTCATGCTTCGAGCA
At1g13320-PP2A::1:4563160-4567935(-)_4520	CAACGACCTGAATCTGATATGTGGAGTATAAAAGCCCATGGGCTTGAAAACGACTCAATAAGTTGGTTGACCAATTAAAA
At1g13320-PP2A::1:4563160-4567935(-)_4560	TTTGACTTTTGATAAAATAGTCTTCTAGTTAAAAAGACAACAACGACCTGAATCTGATATGTGGAGTATAAAAGCCCATG
At1g13320-PP2A::1:4563160-4567935(-)_4600	TAGGTCAATAATTCTCCGTAAGTGCCTTCTACGACAAGGTTTTGACTTTTGATAAAATAGTCTTCTAGTTAAAAAGACAA
At1g13320-PP2A::1:4563160-4567935(-)_4640	TCAATAACACATATATATTGAACTTTTCGAGGGAAGTTCCTAGGTCAATAATTCTCCGTAAGTGCCTTCTACGACAAGGT
At1g13320-PP2A::1:4563160-4567935(-)_4680	AAATAATCAACAAAATTTGTAAATAATCAAACAGAAAACGTCAATAACACATATATATTGAACTTTTCGAGGGAAGTTCC
At1g13320-PP2A::1:4563160-4567935(-)_4695	TGCAAGAGTGGTGAAAAATAATCAACAAAATTTGTAAATAATCAAACAGAAAACGTCAATAACACATATATATTGAACTT
At5g25760-UBC21::5:8967640-8970349(+)_0	ACCTGCAAATATGAGAGCGAGAGAGAGAGAGAGAGAGAGAGAGAGAGAGAATAGCGATGATTATGTGAAGTTTTTTTTTT
At5g25760-UBC21::5:8967640-8970349(+)_40	ACTATAATTGAACATAAAGAGGACGAATCAACGAAGCTTTACCTGCAAATATGAGAGCGAGAGAGAGAGAGAGAGAGAGA
At5g25760-UBC21::5:8967640-8970349(+)_80	GCTTTAAGATCTAGAAAGAAAGACATAGGAGGGATGCGAAACTATAATTGAACATAAAGAGGACGAATCAACGAAGCTTT
At5g25760-UBC21::5:8967640-8970349(+)_120	TATACAAGAACAGTGATAATTAGGGTTAAGCAATGACTCTGCTTTAAGATCTAGAAAGAAAGACATAGGAGGGATGCGAA
At5g25760-UBC21::5:8967640-8970349(+)_160	AGATCCCGTAACAATCTCAATGATTAGGTGAAAAGTGTTTTATACAAGAACAGTGATAATTAGGGTTAAGCAATGACTCT
At5g25760-UBC21::5:8967640-8970349(+)_200	AATAAACCCTAATTTCTTGTAATTCACAGACGCAATTATCAGATCCCGTAACAATCTCAATGATTAGGTGAAAAGTGTTT
At5g25760-UBC21::5:8967640-8970349(+)_240	AATTGTCAACTGCAAAAAGATCAATCTAAAATCAAGAAGAAATAAACCCTAATTTCTTGTAATTCACAGACGCAATTATC
At5g25760-UBC21::5:8967640-8970349(+)_280	TAAGCAATTTACCTGCATCTCTAATTTCCCAAAGAGAACGAATTGTCAACTGCAAAAAGATCAATCTAAAATCAAGAAGA
At5g25760-UBC21::5:8967640-8970349(+)_320	AAACATACACAGAGAATTTGCAACAAAACAAAAAAAAAATTAAGCAATTTACCTGCATCTCTAATTTCCCAAAGAGAACG
At5g25760-UBC21::5:8967640-8970349(+)_360	TCTTGATGCCTATTACATCAATCAAATCAAATCAAATCATAAACATACACAGAGAATTTGCAACAAAACAAAAAAAAAAT
At5g25760-UBC21::5:8967640-8970349(+)_400	TCTCTCGCTGTACCTCTTTGTATTCTTTAAACAGTCGCGCTCTTGATGCCTATTACATCAATCAAATCAAATCAAATCAT
At5g25760-UBC21::5:8967640-8970349(+)_440	GTATCGTCACAGATCAATTGAATATCAGGATCTGCTACTTTCTCTCGCTGTACCTCTTTGTATTCTTTAAACAGTCGCGC
At5g25760-UBC21::5:8967640-8970349(+)_480	CGAAGGTCCTTTGATAAGAGCGGTCCATTTGAATATGTTGGTATCGTCACAGATCAATTGAATATCAGGATCTGCTACTT
At5g25760-UBC21::5:8967640-8970349(+)_520	AAAAAGCAAGCTGAAAAACACCGCCTTCGTAAGGAGTCTCCGAAGGTCCTTTGATAAGAGCGGTCCATTTGAATATGTTG
At5g25760-UBC21::5:8967640-8970349(+)_560	CGAACTTGAGGAGGTTGCAAAGGATAAGGTTCAGGAACAGAAAAAGCAAGCTGAAAAACACCGCCTTCGTAAGGAGTCTC
At5g25760-UBC21::5:8967640-8970349(+)_600	CTTGAAATGAACATTAGGATGGAATATCTTGGTCAAGAATCGAACTTGAGGAGGTTGCAAAGGATAAGGTTCAGGAACAG
At5g25760-UBC21::5:8967640-8970349(+)_640	TTTATCACAGGAGAAGGTTGTTATAAAAAGAGATGCAAACCTTGAAATGAACATTAGGATGGAATATCTTGGTCAAGAAT
At5g25760-UBC21::5:8967640-8970349(+)_680	ACAAAATTCCCAAGTACTAACTAAAAAACCTGCGTTTCCTTTTATCACAGGAGAAGGTTGTTATAAAAAGAGATGCAAAC
At5g25760-UBC21::5:8967640-8970349(+)_720	CAAGCATTCTTCAAAATGTCGAGACATATTTCTCCTGTCTACAAAATTCCCAAGTACTAACTAAAAAACCTGCGTTTCCT
At5g25760-UBC21::5:8967640-8970349(+)_760	GATAGCTCTACACACAGACTGAAGCGTCCAAGCAGGACTCCAAGCATTCTTCAAAATGTCGAGACATATTTCTCCTGTCT
At5g25760-UBC21::5:8967640-8970349(+)_800	TAAGAGGACTGTCCGGCTCAGGATGAGCCATCAATGCTATGATAGCTCTACACACAGACTGAAGCGTCCAAGCAGGACTC
At5g25760-UBC21::5:8967640-8970349(+)_840	TTGAAAACACTAAACTAGCATTTTGTACCTGAGTCGCAGTTAAGAGGACTGTCCGGCTCAGGATGAGCCATCAATGCTAT
At5g25760-UBC21::5:8967640-8970349(+)_880	GGGAACCAAACCGAATACCCGAACGCCCATGGTTACATTTTTGAAAACACTAAACTAGCATTTTGTACCTGAGTCGCAGT
At5g25760-UBC21::5:8967640-8970349(+)_920	ATCGAGAACAGAAAGAATCGGAACCGAACTAGAACCGAACGGGAACCAAACCGAATACCCGAACGCCCATGGTTACATTT
At5g25760-UBC21::5:8967640-8970349(+)_960	ACCGAACTGAAACTGTTTCGGTTCCTATATGGATCCTAAAATCGAGAACAGAAAGAATCGGAACCGAACTAGAACCGAAC
At5g25760-UBC21::5:8967640-8970349(+)_1000	TCTAATGGATCCTAAACTTCAGAACCGAACCCGAACCTGAACCGAACTGAAACTGTTTCGGTTCCTATATGGATCCTAAA
At5g25760-UBC21::5:8967640-8970349(+)_1040	AAAAAGACAAAAAATATCTGAAATATTCGAAATAAAATATTCTAATGGATCCTAAACTTCAGAACCGAACCCGAACCTGA
At5g25760-UBC21::5:8967640-8970349(+)_1080	AAATAAGGAAAAATATATAAAAACACCAAAATATCCGGAAAAAAAGACAAAAAATATCTGAAATATTCGAAATAAAATAT
At5g25760-UBC21::5:8967640-8970349(+)_1120	AGATATTAGTTATTTTTAGTTTGAATAATCAAAAATACCCAAATAAGGAAAAATATATAAAAACACCAAAATATCCGGAA
At5g25760-UBC21::5:8967640-8970349(+)_1160	CAAAATATTTTGCGTATCCGAAATATGATTATATATCCAAAGATATTAGTTATTTTTAGTTTGAATAATCAAAAATACCC
At5g25760-UBC21::5:8967640-8970349(+)_1200	TTCTAGAACCAAAGTAATTAGAACTGAACCCGAACCGAACCAAAATATTTTGCGTATCCGAAATATGATTATATATCCAA
At5g25760-UBC21::5:8967640-8970349(+)_1240	ATCCGACCCGAAATGGTAAACTACTCAAATAGATCCTAAATTCTAGAACCAAAGTAATTAGAACTGAACCCGAACCGAAC
At5g25760-UBC21::5:8967640-8970349(+)_1280	ATCAAACTGAAAGAACCGAATCCGAACTGAAGCAACCCGAATCCGACCCGAAATGGTAAACTACTCAAATAGATCCTAAA
At5g25760-UBC21::5:8967640-8970349(+)_1320	AAACAGTTGCTTACTATAAAAACTAGGCATGGGCATAATAATCAAACTGAAAGAACCGAATCCGAACTGAAGCAACCCGA
At5g25760-UBC21::5:8967640-8970349(+)_1360	TTTCCATAGCAACCACAACAAAAGCGTCAGTAGAAAAAAAAAACAGTTGCTTACTATAAAAACTAGGCATGGGCATAATA
At5g25760-UBC21::5:8967640-8970349(+)_1400	TGAACCCTCTCACATCACCAGATCTTAGAAGATTCCCTTTTTTCCATAGCAACCACAACAAAAGCGTCAGTAGAAAAAAA
At5g25760-UBC21::5:8967640-8970349(+)_1440	GGCATAGCGGCGAGGCGTGTATACATTTGTGCCATTGAATTGAACCCTCTCACATCACCAGATCTTAGAAGATTCCCTTT
At5g25760-UBC21::5:8967640-8970349(+)_1480	AAAAAAGCAAGAGGATCATCATCATCATCATCCTTTCTTAGGCATAGCGGCGAGGCGTGTATACATTTGTGCCATTGAAT
At5g25760-UBC21::5:8967640-8970349(+)_1520	GCAAATCAATATCATTACAAATTTCAAAAAAAAAAACAAAAAAAAAGCAAGAGGATCATCATCATCATCATCCTTTCTTA
At5g25760-UBC21::5:8967640-8970349(+)_1560	GAAGAATCATCTTCTTCTCGTTAATAATGTATTCACTCTCGCAAATCAATATCATTACAAATTTCAAAAAAAAAAACAAA
At5g25760-UBC21::5:8967640-8970349(+)_1600	TATGACAACTTGACAGATTGTAATATTGTGAACTAATAAAGAAGAATCATCTTCTTCTCGTTAATAATGTATTCACTCTC
At5g25760-UBC21::5:8967640-8970349(+)_1640	AATCATCAGACTGGTTTGACAAATTCCTTAAACAAGAAGATATGACAACTTGACAGATTGTAATATTGTGAACTAATAAA
At5g25760-UBC21::5:8967640-8970349(+)_1680	GATGGAGTTGGACACGAAGCGACGAGTTTCATGATCAAAGAATCATCAGACTGGTTTGACAAATTCCTTAAACAAGAAGA
At5g25760-UBC21::5:8967640-8970349(+)_1720	AAAAACTTTTGATGTTTCGAGAGAGCAGTTCAAAGCAGAAGATGGAGTTGGACACGAAGCGACGAGTTTCATGATCAAAG
At5g25760-UBC21::5:8967640-8970349(+)_1760	CCTTTAAACACTATTGCAACCAGATAGAGAATTGAAAAAGAAAAACTTTTGATGTTTCGAGAGAGCAGTTCAAAGCAGAA
At5g25760-UBC21::5:8967640-8970349(+)_1800	CAGCTTCTCCTGGAAACTTCAAGGTAAATCACTGATCTAACCTTTAAACACTATTGCAACCAGATAGAGAATTGAAAAAG
At5g25760-UBC21::5:8967640-8970349(+)_1840	GAACTTGCGTTAAAGAGAGCTGAAAAGGCGTATAAGGAAACAGCTTCTCCTGGAAACTTCAAGGTAAATCACTGATCTAA
At5g25760-UBC21::5:8967640-8970349(+)_1880	TGCAGGCGCAAATGATCCTCGATGTCCTCTTGGCGGACTAGAACTTGCGTTAAAGAGAGCTGAAAAGGCGTATAAGGAAA
At5g25760-UBC21::5:8967640-8970349(+)_1920	CTAACTACCAACAAACTTACAAGTTTTCTCGGATTTCATATGCAGGCGCAAATGATCCTCGATGTCCTCTTGGCGGACTA
At5g25760-UBC21::5:8967640-8970349(+)_1960	CCTTAACGGTGAGCACAATCAATATATATGTATGATCTCACTAACTACCAACAAACTTACAAGTTTTCTCGGATTTCATA
At5g25760-UBC21::5:8967640-8970349(+)_2000	CGTACTCATTACCAGTGATTGCTCCACGGCCTCTTTACATCCTTAACGGTGAGCACAATCAATATATATGTATGATCTCA
At5g25760-UBC21::5:8967640-8970349(+)_2040	AACAGAATAGCTCCTGGCCTAGCTTCGAAGTTTGATTCACCGTACTCATTACCAGTGATTGCTCCACGGCCTCTTTACAT
At5g25760-UBC21::5:8967640-8970349(+)_2080	AAAGAACATAATCGACAAAGAACTAGTCGAGAAGGTGTGGAACAGAATAGCTCCTGGCCTAGCTTCGAAGTTTGATTCAC
At5g25760-UBC21::5:8967640-8970349(+)_2120	TTTCTTCTTCTATGGTTCCAGAAGCAAGGATTGATCTCGGAAAGAACATAATCGACAAAGAACTAGTCGAGAAGGTGTGG
At5g25760-UBC21::5:8967640-8970349(+)_2160	TATAATAAGTATGAGGATTATAATTAATTCCTTTGCTTTTTTTCTTCTTCTATGGTTCCAGAAGCAAGGATTGATCTCGG
At5g25760-UBC21::5:8967640-8970349(+)_2200	AAGGTCAGATTTTGAAAAACATACAAAAAATATGATTCAATATAATAAGTATGAGGATTATAATTAATTCCTTTGCTTTT
At5g25760-UBC21::5:8967640-8970349(+)_2240	GAGTGGGAAGCAAGAGTCAACAGTATCAAACCTTTATTTGAAGGTCAGATTTTGAAAAACATACAAAAAATATGATTCAA
At5g25760-UBC21::5:8967640-8970349(+)_2280	TTGTATGTTGCAGGGTTTTAGATGGGCAATAGAGAATGATGAGTGGGAAGCAAGAGTCAACAGTATCAAACCTTTATTTG
At5g25760-UBC21::5:8967640-8970349(+)_2320	TATGAGGATGGTTTCGTAATTCAAAAAACTTGTCAATGTTTTGTATGTTGCAGGGTTTTAGATGGGCAATAGAGAATGAT
At5g25760-UBC21::5:8967640-8970349(+)_2360	AGCAGCAACTATGAGGCCTATTCTTCCTTGTATGAGTGAGTATGAGGATGGTTTCGTAATTCAAAAAACTTGTCAATGTT
At5g25760-UBC21::5:8967640-8970349(+)_2400	TGGTTGTCCCATTAATCGGTGTTCAGGTGCTTAACAAGATAGCAGCAACTATGAGGCCTATTCTTCCTTGTATGAGTGAG
At5g25760-UBC21::5:8967640-8970349(+)_2440	CATGCTTGGTTTGCTGCTGCAGCTGACACTCGCTATTCCGTGGTTGTCCCATTAATCGGTGTTCAGGTGCTTAACAAGAT
At5g25760-UBC21::5:8967640-8970349(+)_2480	ATACTAATTTTGTTCATTGTTAAAGCATATTACAGGGATGCATGCTTGGTTTGCTGCTGCAGCTGACACTCGCTATTCCG
At5g25760-UBC21::5:8967640-8970349(+)_2520	ACAAATTGAGTAGCAAGATTTGTATTAAGAGTAATTATATATACTAATTTTGTTCATTGTTAAAGCATATTACAGGGATG
At5g25760-UBC21::5:8967640-8970349(+)_2560	ATAGGAATCACCGGTATTTCGCTAGGAGGTCAGTTATACAACAAATTGAGTAGCAAGATTTGTATTAAGAGTAATTATAT
At5g25760-UBC21::5:8967640-8970349(+)_2600	TGAATATCTTACTCAGAGGGATGATATAGACCCGAAAAAGATAGGAATCACCGGTATTTCGCTAGGAGGTCAGTTATACA
At5g25760-UBC21::5:8967640-8970349(+)_2629	TCTCAGGTATGGGATTTGATCAAACTAGCTGAATATCTTACTCAGAGGGATGATATAGACCCGAAAAAGATAGGAATCAC
AT5G09810-ACT7::5:3047753-3055618(+)_0	GACACAAATCTCAAATTAAAGACATTCATTATTTTATTATTATTATTTTTTATAGTTTTATATTTAAAGACATGTATAAA
AT5G09810-ACT7::5:3047753-3055618(+)_40	AGACATTTCACTTTTGTTGTGTATAAAGTGTCTTTAGGAAGACACAAATCTCAAATTAAAGACATTCATTATTTTATTAT
AT5G09810-ACT7::5:3047753-3055618(+)_80	TTTTATATATGTTTTTAGTATAAATAAATAATAAAATTAAAGACATTTCACTTTTGTTGTGTATAAAGTGTCTTTAGGAA
AT5G09810-ACT7::5:3047753-3055618(+)_120	CCTTCTATCCTCGGCTCTTGTACACTTAGAGTAGACAACTTTTTATATATGTTTTTAGTATAAATAAATAATAAAATTAA
AT5G09810-ACT7::5:3047753-3055618(+)_160	GAAAATAAAAAGAACAATAATTGTTTAATTAGAAACCGACCCTTCTATCCTCGGCTCTTGTACACTTAGAGTAGACAACT
AT5G09810-ACT7::5:3047753-3055618(+)_200	CATATGATATATAATTTCATATATATCAAATTAGAAGACGGAAAATAAAAAGAACAATAATTGTTTAATTAGAAACCGAC
AT5G09810-ACT7::5:3047753-3055618(+)_240	TCATTATGTCCGTAATAATCCACGATTAGGATACAGTGAACATATGATATATAATTTCATATATATCAAATTAGAAGACG
AT5G09810-ACT7::5:3047753-3055618(+)_280	AGCCTAAATTGATCGGGACTTGTATATATCTCAACAATTATCATTATGTCCGTAATAATCCACGATTAGGATACAGTGAA
AT5G09810-ACT7::5:3047753-3055618(+)_320	TACTCGGCTTATATCCATCAATATTCTACCAAACAGATGTAGCCTAAATTGATCGGGACTTGTATATATCTCAACAATTA
AT5G09810-ACT7::5:3047753-3055618(+)_360	AACTTATAAGAAGAGAGTGGATATAAAATATTGAAATCACTACTCGGCTTATATCCATCAATATTCTACCAAACAGATGT
AT5G09810-ACT7::5:3047753-3055618(+)_400	ACTAGTATATGTAGAATAACCTTCTATTTGTTATTACCATAACTTATAAGAAGAGAGTGGATATAAAATATTGAAATCAC
AT5G09810-ACT7::5:3047753-3055618(+)_440	ATGTCCGAATAACCCGAGGTATTTAAACACCAACTCAAATACTAGTATATGTAGAATAACCTTCTATTTGTTATTACCAT
AT5G09810-ACT7::5:3047753-3055618(+)_480	GATAATGTTTATCTTAAAATACCATATATTTTCTCTATGCATGTCCGAATAACCCGAGGTATTTAAACACCAACTCAAAT
AT5G09810-ACT7::5:3047753-3055618(+)_520	ACACACATTATTTGTATTTGTCAATGTCCATATATTATGGGATAATGTTTATCTTAAAATACCATATATTTTCTCTATGC
AT5G09810-ACT7::5:3047753-3055618(+)_560	CCTTCTTATTTTAAAGAAATGACAATTCTTTTACGCACGAACACACATTATTTGTATTTGTCAATGTCCATATATTATGG
AT5G09810-ACT7::5:3047753-3055618(+)_600	ACACGTTTTAGTTAGAACATATACCTTTCAATCTTTCATTCCTTCTTATTTTAAAGAAATGACAATTCTTTTACGCACGA
AT5G09810-ACT7::5:3047753-3055618(+)_640	TCCAAAGTAATCAACTATGTATATAAGTCCAATCTTAATCACACGTTTTAGTTAGAACATATACCTTTCAATCTTTCATT
AT5G09810-ACT7::5:3047753-3055618(+)_680	CAATGACATTATTGAAACAAAAATTAAACAAAAAGATACATCCAAAGTAATCAACTATGTATATAAGTCCAATCTTAATC
AT5G09810-ACT7::5:3047753-3055618(+)_720	TCTCTGCAACCGTTGGTCAATCGTATTCACAACGACTACTCAATGACATTATTGAAACAAAAATTAAACAAAAAGATACA
AT5G09810-ACT7::5:3047753-3055618(+)_760	TGAAATTCTTAGGAGATATCACATCAAATCCTCCAATATATCTCTGCAACCGTTGGTCAATCGTATTCACAACGACTACT
AT5G09810-ACT7::5:3047753-3055618(+)_800	TACTATTTCACTAACCCCAAAAAAACGTTCAATGAACTTCTGAAATTCTTAGGAGATATCACATCAAATCCTCCAATATA
AT5G09810-ACT7::5:3047753-3055618(+)_840	TGAATGATTTTTCAAAAATTATGCAAAAAGATACAAATGATACTATTTCACTAACCCCAAAAAAACGTTCAATGAACTTC
AT5G09810-ACT7::5:3047753-3055618(+)_880	AATAAAGGTATTCAAAGTTTGAATGAGAATCAAGTGGATATGAATGATTTTTCAAAAATTATGCAAAAAGATACAAATGA
AT5G09810-ACT7::5:3047753-3055618(+)_920	ATAGTGTTCTTGAAAAGTATAAATCATCACATGGAATTCGAATAAAGGTATTCAAAGTTTGAATGAGAATCAAGTGGATA
AT5G09810-ACT7::5:3047753-3055618(+)_960	TAAACTAAAGTTGTAAGCGAGACAATGGAGTCAAGGGACCATAGTGTTCTTGAAAAGTATAAATCATCACATGGAATTCG
AT5G09810-ACT7::5:3047753-3055618(+)_1000	CTATAGGCTATAGCTCAAGCCTAATTACTTGTTAATGACGTAAACTAAAGTTGTAAGCGAGACAATGGAGTCAAGGGACC
AT5G09810-ACT7::5:3047753-3055618(+)_1040	GAATCTCCTTGTTTGACCTTTTAACTAGCTTATCTATAGGCTATAGGCTATAGCTCAAGCCTAATTACTTGTTAATGACG
AT5G09810-ACT7::5:3047753-3055618(+)_1080	TATACAACCCATTTTTGGAAGTTTTATTTTACAGTTTATGGAATCTCCTTGTTTGACCTTTTAACTAGCTTATCTATAGG
AT5G09810-ACT7::5:3047753-3055618(+)_1120	TACAGTCAGAACTAACGTATGTAAAAGATACAATTCCCTATATACAACCCATTTTTGGAAGTTTTATTTTACAGTTTATG
AT5G09810-ACT7::5:3047753-3055618(+)_1160	TTTATATAAGAACAAAAAAGGACAGTACTAAAAAAAATAATACAGTCAGAACTAACGTATGTAAAAGATACAATTCCCTA
AT5G09810-ACT7::5:3047753-3055618(+)_1200	ACCCGTAAGTACTAATGTTTAAATGTGTATCCGATCCATTTTTATATAAGAACAAAAAAGGACAGTACTAAAAAAAATAA
AT5G09810-ACT7::5:3047753-3055618(+)_1240	AAGTGTATGTATTGGATAATACATATGAGGATAGACATGTACCCGTAAGTACTAATGTTTAAATGTGTATCCGATCCATT
AT5G09810-ACT7::5:3047753-3055618(+)_1280	CACTTGAATTAGAGTCGATCGTTCACTTTCATATGTCCGTAAGTGTATGTATTGGATAATACATATGAGGATAGACATGT
AT5G09810-ACT7::5:3047753-3055618(+)_1320	CTTTATAAAATGTAGATTATTGCAGTTAGCAGAATTACTTCACTTGAATTAGAGTCGATCGTTCACTTTCATATGTCCGT
AT5G09810-ACT7::5:3047753-3055618(+)_1360	TAAGAATTCAAACGTAGCTAAAACAAAAAAAAAGTGCAAACTTTATAAAATGTAGATTATTGCAGTTAGCAGAATTACTT
AT5G09810-ACT7::5:3047753-3055618(+)_1400	AATATAGTAAGCTTTTTTAAATAATATATATATAGTAAGTTAAGAATTCAAACGTAGCTAAAACAAAAAAAAAGTGCAAA
AT5G09810-ACT7::5:3047753-3055618(+)_1440	TCGATTCATGAGTGGTTGATCAATAAATATAAGATGTTTTAATATAGTAAGCTTTTTTAAATAATATATATATAGTAAGT
AT5G09810-ACT7::5:3047753-3055618(+)_1480	CTAAACAATTTGAATACATATATGTGGAAGTACTTTTAATTCGATTCATGAGTGGTTGATCAATAAATATAAGATGTTTT
AT5G09810-ACT7::5:3047753-3055618(+)_1520	TAATTGAATAGCGCTGTCACGTAAAGGATGGTTAAGTTATCTAAACAATTTGAATACATATATGTGGAAGTACTTTTAAT
AT5G09810-ACT7::5:3047753-3055618(+)_1560	AGGCGTCAAAATAAATCCAAATGTTGTAAGACCCATGTTGTAATTGAATAGCGCTGTCACGTAAAGGATGGTTAAGTTAT
AT5G09810-ACT7::5:3047753-3055618(+)_1600	GACCAAAAATTTCAATTATCTAATAAACTCATTACCAACAAGGCGTCAAAATAAATCCAAATGTTGTAAGACCCATGTTG
AT5G09810-ACT7::5:3047753-3055618(+)_1640	GATTAATAATAATACACACACCATCGCAGCGGACAGCGGTGACCAAAAATTTCAATTATCTAATAAACTCATTACCAACA
AT5G09810-ACT7::5:3047753-3055618(+)_1680	TTTGACTTATATTAATTTATTCAATCTCACACGCATGCATGATTAATAATAATACACACACCATCGCAGCGGACAGCGGT
AT5G09810-ACT7::5:3047753-3055618(+)_1720	ATATAGACACTCTAGTATTTGTCACAACGTTTTCAGCCAATTTGACTTATATTAATTTATTCAATCTCACACGCATGCAT
AT5G09810-ACT7::5:3047753-3055618(+)_1760	ATTAGACACATCACATGCCCGCATATCATAATCCTGATATATATAGACACTCTAGTATTTGTCACAACGTTTTCAGCCAA
AT5G09810-ACT7::5:3047753-3055618(+)_1800	GCACGTGTATGTGCACGTGGACACGAGTGCACACGTACGCATTAGACACATCACATGCCCGCATATCATAATCCTGATAT
AT5G09810-ACT7::5:3047753-3055618(+)_1840	GATTGGAAATAATCGAGACCCTATCAACGCGGGGTACACCGCACGTGTATGTGCACGTGGACACGAGTGCACACGTACGC
AT5G09810-ACT7::5:3047753-3055618(+)_1880	TTTATCAAAAAGAACAAAAACAAAAACAATTGATATACGTGATTGGAAATAATCGAGACCCTATCAACGCGGGGTACACC
AT5G09810-ACT7::5:3047753-3055618(+)_1920	TTTGGATACATATGTGAATTGTGAAGTAACAAAAATTTTTTTTATCAAAAAGAACAAAAACAAAAACAATTGATATACGT
AT5G09810-ACT7::5:3047753-3055618(+)_1960	AACATTCGACTCTTTCGTGCGAATATGTTTGTCGCTTGCATTTGGATACATATGTGAATTGTGAAGTAACAAAAATTTTT
AT5G09810-ACT7::5:3047753-3055618(+)_2000	TACGATCAAGATCAATATATAATGTTCTATCACTAACCAAAACATTCGACTCTTTCGTGCGAATATGTTTGTCGCTTGCA
AT5G09810-ACT7::5:3047753-3055618(+)_2040	ATATAATATATAATTCAGTCCCTAAATATAAATGAAATCATACGATCAAGATCAATATATAATGTTCTATCACTAACCAA
AT5G09810-ACT7::5:3047753-3055618(+)_2080	TAACTAGCAACACATGATATACTGTATGTTAAATGTTACAATATAATATATAATTCAGTCCCTAAATATAAATGAAATCA
AT5G09810-ACT7::5:3047753-3055618(+)_2120	ATAAAAAATCAGATACCATTTTCGAAGTGCATGTAAATCATAACTAGCAACACATGATATACTGTATGTTAAATGTTACA
AT5G09810-ACT7::5:3047753-3055618(+)_2160	ATCCTATTCAATGATGTGTGCCAGATAAGTTCTAAATCATATAAAAAATCAGATACCATTTTCGAAGTGCATGTAAATCA
AT5G09810-ACT7::5:3047753-3055618(+)_2200	CATACAAACAAATAAGTTAGACAGTGTTTTAATGTGTTAGATCCTATTCAATGATGTGTGCCAGATAAGTTCTAAATCAT
AT5G09810-ACT7::5:3047753-3055618(+)_2240	ATGGTTAAAAATCTTAGCTAAAATGATGATTTAACACACACATACAAACAAATAAGTTAGACAGTGTTTTAATGTGTTAG
AT5G09810-ACT7::5:3047753-3055618(+)_2280	TGCAGTTTCTCGTTTGCTCATTTGAGTCATTTCTTTGCCTATGGTTAAAAATCTTAGCTAAAATGATGATTTAACACACA
AT5G09810-ACT7::5:3047753-3055618(+)_2320	TATTGGGCCTATTAGAGTTAGTTTGATATATGTTGCTGTCTGCAGTTTCTCGTTTGCTCATTTGAGTCATTTCTTTGCCT
AT5G09810-ACT7::5:3047753-3055618(+)_2360	TCGATTCTTCCCTCCATCGGTCACACTTCTTATTGGGCTATATTGGGCCTATTAGAGTTAGTTTGATATATGTTGCTGTC
AT5G09810-ACT7::5:3047753-3055618(+)_2400	CTATTCCTCTCCAAACAAAAAAACTCTGTATCATTTAAATTCGATTCTTCCCTCCATCGGTCACACTTCTTATTGGGCTA
AT5G09810-ACT7::5:3047753-3055618(+)_2440	AAAACAAGATGAAAATATTTTCACGGACTATCATATCAGTCTATTCCTCTCCAAACAAAAAAACTCTGTATCATTTAAAT
AT5G09810-ACT7::5:3047753-3055618(+)_2480	AACTTGGATTGGTTTCAAACTTTAAAATATCTCCACATTGAAAACAAGATGAAAATATTTTCACGGACTATCATATCAGT
AT5G09810-ACT7::5:3047753-3055618(+)_2520	AAGTGGTTTAAACAGAGAATAAAAGCTTTTGATGTTTTAGAACTTGGATTGGTTTCAAACTTTAAAATATCTCCACATTG
AT5G09810-ACT7::5:3047753-3055618(+)_2560	TGGGTCTGGTTTGTATATTTCAAGAAGACCAAGACCAACCAAGTGGTTTAAACAGAGAATAAAAGCTTTTGATGTTTTAG
AT5G09810-ACT7::5:3047753-3055618(+)_2600	TAAAGACCCAATGATGCAGTCATCTTCACTGATTATCGTTTGGGTCTGGTTTGTATATTTCAAGAAGACCAAGACCAACC
AT5G09810-ACT7::5:3047753-3055618(+)_2640	ACAATAATATAGTTGGGCTGATTTGGCCCAATAGGAAACTTAAAGACCCAATGATGCAGTCATCTTCACTGATTATCGTT
AT5G09810-ACT7::5:3047753-3055618(+)_2680	GATAAAACGGGCCGAAAATCTTTAATGGACTGAAATAATAACAATAATATAGTTGGGCTGATTTGGCCCAATAGGAAACT
AT5G09810-ACT7::5:3047753-3055618(+)_2720	GTGTATCATCAAATTGGGGAAATATAGATGAATTCCCAACGATAAAACGGGCCGAAAATCTTTAATGGACTGAAATAATA
AT5G09810-ACT7::5:3047753-3055618(+)_2760	TTTGAATTTGCCTCTTATCGTATACACATGAAATTGTTCTGTGTATCATCAAATTGGGGAAATATAGATGAATTCCCAAC
AT5G09810-ACT7::5:3047753-3055618(+)_2800	CCACCATGCTTCTCATTTCCACTTTACATTGATTGCAAATTTTGAATTTGCCTCTTATCGTATACACATGAAATTGTTCT
AT5G09810-ACT7::5:3047753-3055618(+)_2840	TTTGTAGTTTGTATTCCAAGGAAAGATAAGTTGATTTGAGCCACCATGCTTCTCATTTCCACTTTACATTGATTGCAAAT
AT5G09810-ACT7::5:3047753-3055618(+)_2880	GGTAAAAGGTAAATTCAAAGGGAAGCCAAATCCGTCATCATTTGTAGTTTGTATTCCAAGGAAAGATAAGTTGATTTGAG
AT5G09810-ACT7::5:3047753-3055618(+)_2920	TCCAATAACAACATTACCTATAAAAAAAAAAAAAGAGAGAGGTAAAAGGTAAATTCAAAGGGAAGCCAAATCCGTCATCA
AT5G09810-ACT7::5:3047753-3055618(+)_2960	TTCTAATTTATCATTCACCTTTATTTTCTTAACATTTTTGTCCAATAACAACATTACCTATAAAAAAAAAAAAAGAGAGA
AT5G09810-ACT7::5:3047753-3055618(+)_3000	TGGTTGGCAACTTAAATAATCAAAATAGTTATGGGTACTCTTCTAATTTATCATTCACCTTTATTTTCTTAACATTTTTG
AT5G09810-ACT7::5:3047753-3055618(+)_3040	TCTTACACTTTGTCTATAAAAGTTGGAAAGTGGTCTAGCTTGGTTGGCAACTTAAATAATCAAAATAGTTATGGGTACTC
AT5G09810-ACT7::5:3047753-3055618(+)_3080	ATAAAGTTTCATATTCCTTGTTGGAAAGCATGTGCTAAGTTCTTACACTTTGTCTATAAAAGTTGGAAAGTGGTCTAGCT
AT5G09810-ACT7::5:3047753-3055618(+)_3120	TTTTAGAATGATTAAAAGCTTTAACAATAATCTTTTTGAAATAAAGTTTCATATTCCTTGTTGGAAAGCATGTGCTAAGT
AT5G09810-ACT7::5:3047753-3055618(+)_3160	CCAAAACAAGTTACTTCCAATAATTCAAATATTAATCACCTTTTAGAATGATTAAAAGCTTTAACAATAATCTTTTTGAA
AT5G09810-ACT7::5:3047753-3055618(+)_3200	TTATATGTCCATTGATACTATTGATTAATTTGGTATATGTCCAAAACAAGTTACTTCCAATAATTCAAATATTAATCACC
AT5G09810-ACT7::5:3047753-3055618(+)_3240	ACTGGCTTGGAATATAACATTGATATAGTCTCACAACATGTTATATGTCCATTGATACTATTGATTAATTTGGTATATGT
AT5G09810-ACT7::5:3047753-3055618(+)_3280	TATTGTTTATCTATAAATGGTATCATTATAAATTGGTTTAACTGGCTTGGAATATAACATTGATATAGTCTCACAACATG
AT5G09810-ACT7::5:3047753-3055618(+)_3320	ATATGAGACCCAATTCTAAGAAAATAATGTGTGTAAAGTGTATTGTTTATCTATAAATGGTATCATTATAAATTGGTTTA
AT5G09810-ACT7::5:3047753-3055618(+)_3360	CTTTGAAGCATTTTTTATAAGTCACCTTTGTGAGTGTTCTATATGAGACCCAATTCTAAGAAAATAATGTGTGTAAAGTG
AT5G09810-ACT7::5:3047753-3055618(+)_3400	CAACTACGATTTTGAGGAATGCACACTAAAAGACTAGGATCTTTGAAGCATTTTTTATAAGTCACCTTTGTGAGTGTTCT
AT5G09810-ACT7::5:3047753-3055618(+)_3440	AAATTCTAGACCAAAACCCGAATAGGAGCAAGATACATATCAACTACGATTTTGAGGAATGCACACTAAAAGACTAGGAT
AT5G09810-ACT7::5:3047753-3055618(+)_3480	ATAAATGTTTTAATGAGTTAATTGAAAATTCCTGAAACCAAAATTCTAGACCAAAACCCGAATAGGAGCAAGATACATAT
AT5G09810-ACT7::5:3047753-3055618(+)_3520	TAAATGATTGATCGGTTTTCGTGATATATCTTTTTATGTTATAAATGTTTTAATGAGTTAATTGAAAATTCCTGAAACCA
AT5G09810-ACT7::5:3047753-3055618(+)_3560	ATTTTATTGTGACAAAAAATAAAATAAAATAAAAATATATTAAATGATTGATCGGTTTTCGTGATATATCTTTTTATGTT
AT5G09810-ACT7::5:3047753-3055618(+)_3600	AGGTGAATTTTTTGATAAATGTTTAAACACTATTGTCTAGATTTTATTGTGACAAAAAATAAAATAAAATAAAAATATAT
AT5G09810-ACT7::5:3047753-3055618(+)_3640	TAAATTGCATCATCACAAAATATAAAACAAATTAATCGTAAGGTGAATTTTTTGATAAATGTTTAAACACTATTGTCTAG
AT5G09810-ACT7::5:3047753-3055618(+)_3680	AAAACACAGATTATCGATATGTTTTATAATTTATATAGATTAAATTGCATCATCACAAAATATAAAACAAATTAATCGTA
AT5G09810-ACT7::5:3047753-3055618(+)_3720	CAAAACTCTCATTTTTATGAATTTTATATGTAGAAAAAGAAAAACACAGATTATCGATATGTTTTATAATTTATATAGAT
AT5G09810-ACT7::5:3047753-3055618(+)_3760	AAAGATTGGCCAATTGTTGACTAGTCCATTTTAAGAGCTTCAAAACTCTCATTTTTATGAATTTTATATGTAGAAAAAGA
AT5G09810-ACT7::5:3047753-3055618(+)_3800	GAGAATTGACGGAAATGGTCGTTTATTAGCAATTTAGAACAAAGATTGGCCAATTGTTGACTAGTCCATTTTAAGAGCTT
AT5G09810-ACT7::5:3047753-3055618(+)_3840	AAATTAGTAAACATTTGACGGGTAGACTGTTGCAACCAAGGAGAATTGACGGAAATGGTCGTTTATTAGCAATTTAGAAC
AT5G09810-ACT7::5:3047753-3055618(+)_3880	AATACGATTTCGTCTTTCATAATTCAAACTTCACACTTATAAATTAGTAAACATTTGACGGGTAGACTGTTGCAACCAAG
AT5G09810-ACT7::5:3047753-3055618(+)_3920	TTTTGAAAATCTATGGAGTTGTTTATTCTTGTGAATTTTTAATACGATTTCGTCTTTCATAATTCAAACTTCACACTTAT
AT5G09810-ACT7::5:3047753-3055618(+)_3960	AGCAGACAAACGGACTGTGGTTTTTTTCTCGTGACTGTTTTTTTGAAAATCTATGGAGTTGTTTATTCTTGTGAATTTTT
AT5G09810-ACT7::5:3047753-3055618(+)_4000	AACAAAAAACTATTAATAGAAAAATAATAAAAACTAGAAGAGCAGACAAACGGACTGTGGTTTTTTTCTCGTGACTGTTT
AT5G09810-ACT7::5:3047753-3055618(+)_4040	TTTTGTGGTTCGGACATCGTTCAAATTTTATTCTCGAAATAACAAAAAACTATTAATAGAAAAATAATAAAAACTAGAAG
AT5G09810-ACT7::5:3047753-3055618(+)_4080	CGGCTAAAGTTAGGCTCGGCTTAGGATTTATCGGCTCGGCTTTTGTGGTTCGGACATCGTTCAAATTTTATTCTCGAAAT
AT5G09810-ACT7::5:3047753-3055618(+)_4120	GGTTCAAATGAATTAGCCCGGGAGCCGTGACTGATGGTTACGGCTAAAGTTAGGCTCGGCTTAGGATTTATCGGCTCGGC
AT5G09810-ACT7::5:3047753-3055618(+)_4160	AGATTGTTTTGAGTTTGATCTAAACCGTTGATTATGATTCGGTTCAAATGAATTAGCCCGGGAGCCGTGACTGATGGTTA
AT5G09810-ACT7::5:3047753-3055618(+)_4200	CACACTCTTTTTAGCTCACCGACGCGTCTATGTTGCCGTTAGATTGTTTTGAGTTTGATCTAAACCGTTGATTATGATTC
AT5G09810-ACT7::5:3047753-3055618(+)_4240	AAAAAATCTGGGAGAGACAATGCTATGGTGACCTGGCTTTCACACTCTTTTTAGCTCACCGACGCGTCTATGTTGCCGTT
AT5G09810-ACT7::5:3047753-3055618(+)_4280	CTCTTTTATTTTTTTCTATTTCTTCTATTATTTCCCAAATAAAAAATCTGGGAGAGACAATGCTATGGTGACCTGGCTTT
AT5G09810-ACT7::5:3047753-3055618(+)_4320	CGAGTACATGTGCGAATATATAGCTCTACGATTTTTCTCACTCTTTTATTTTTTTCTATTTCTTCTATTATTTCCCAAAT
AT5G09810-ACT7::5:3047753-3055618(+)_4360	GAAACAACAGCGGCAGCAGCTAACACTAAGGAAAGCGAAACGAGTACATGTGCGAATATATAGCTCTACGATTTTTCTCA
AT5G09810-ACT7::5:3047753-3055618(+)_4400	TTCGAGAAGCAGCGAGAGAGAAAGATAGAGAAATGGAGGAGAAACAACAGCGGCAGCAGCTAACACTAAGGAAAGCGAAA
AT5G09810-ACT7::5:3047753-3055618(+)_4440	TAGAGACTCACCTTGAAGAAGAAGAAGATGATACAGAAGATTCGAGAAGCAGCGAGAGAGAAAGATAGAGAAATGGAGGA
AT5G09810-ACT7::5:3047753-3055618(+)_4480	CAATAACGACTAACGAGCAGCAAAATCAAGCGAACGGATCTAGAGACTCACCTTGAAGAAGAAGAAGATGATACAGAAGA
AT5G09810-ACT7::5:3047753-3055618(+)_4520	CATGCTAAACAGATCTAGCGAAATCGGCATAGAGAATCAACAATAACGACTAACGAGCAGCAAAATCAAGCGAACGGATC
AT5G09810-ACT7::5:3047753-3055618(+)_4560	GCAACCCCCAAAACAAAGATTTTCTCATAAAACCACAACGCATGCTAAACAGATCTAGCGAAATCGGCATAGAGAATCAA
AT5G09810-ACT7::5:3047753-3055618(+)_4600	TCAGATCGATCCAACAAGCACGGATCGAATCACATAACAAGCAACCCCCAAAACAAAGATTTTCTCATAAAACCACAACG
AT5G09810-ACT7::5:3047753-3055618(+)_4640	CAAACTCCATAGATCTAACACATAAACCTTAAGAATTAGCTCAGATCGATCCAACAAGCACGGATCGAATCACATAACAA
AT5G09810-ACT7::5:3047753-3055618(+)_4680	AAAATAACAGCGAGAGATCGACAGAAGCGAGAAGAATCCTCAAACTCCATAGATCTAACACATAAACCTTAAGAATTAGC
AT5G09810-ACT7::5:3047753-3055618(+)_4720	TCATTTCGAACTAAACAACTTCACTTCACTGAAAAAAACAAAAATAACAGCGAGAGATCGACAGAAGCGAGAAGAATCCT
AT5G09810-ACT7::5:3047753-3055618(+)_4760	GATCGAAGATTAAAACCAGATCAATCGAGCATACACGAAGTCATTTCGAACTAAACAACTTCACTTCACTGAAAAAAACA
AT5G09810-ACT7::5:3047753-3055618(+)_4800	GAAAACACTAGAATTCACTTGTAAACATCAACACCTAACAGATCGAAGATTAAAACCAGATCAATCGAGCATACACGAAG
AT5G09810-ACT7::5:3047753-3055618(+)_4840	TATTGAGAAAACTAGGTTCAAACTTCACAGATCTCAAAGAGAAAACACTAGAATTCACTTGTAAACATCAACACCTAACA
AT5G09810-ACT7::5:3047753-3055618(+)_4880	CAGCGTTTATTGAAACTCAAACATCGCTTCATATGTTGATTATTGAGAAAACTAGGTTCAAACTTCACAGATCTCAAAGA
AT5G09810-ACT7::5:3047753-3055618(+)_4920	GTAAACACGAATCAGATCACAACTTAGTTTCGAAGATTAGCAGCGTTTATTGAAACTCAAACATCGCTTCATATGTTGAT
AT5G09810-ACT7::5:3047753-3055618(+)_4960	AAGTAAAATGAAACCGAAATGAATTGGATAAGCTCATGAAGTAAACACGAATCAGATCACAACTTAGTTTCGAAGATTAG
AT5G09810-ACT7::5:3047753-3055618(+)_5000	GCTGAATATCCTCACCATCGGCCATTTTTCACTAAAAAAAAAGTAAAATGAAACCGAAATGAATTGGATAAGCTCATGAA
AT5G09810-ACT7::5:3047753-3055618(+)_5040	CTCACCTTCACCATTCCAGTTCCATTGTCACAGACAAGTGGCTGAATATCCTCACCATCGGCCATTTTTCACTAAAAAAA
AT5G09810-ACT7::5:3047753-3055618(+)_5080	AGAAGGTTAGAACCATACAGTATCTAAATAAACAGTCTAACTCACCTTCACCATTCCAGTTCCATTGTCACAGACAAGTG
AT5G09810-ACT7::5:3047753-3055618(+)_5120	TACAAAAATCATGATCAGTAGTCTTACACATGTACAACAAAGAAGGTTAGAACCATACAGTATCTAAATAAACAGTCTAA
AT5G09810-ACT7::5:3047753-3055618(+)_5160	CTCTCGGGGCATCATCACCAGCAAAACCAGCCTGTTAATATACAAAAATCATGATCAGTAGTCTTACACATGTACAACAA
AT5G09810-ACT7::5:3047753-3055618(+)_5200	CCAGTGTGCCTAGGACGACCAACAATACTTGGGAACACTGCTCTCGGGGCATCATCACCAGCAAAACCAGCCTGTTAATA
AT5G09810-ACT7::5:3047753-3055618(+)_5240	ACCAACGTAAGCATCTTTCTGACCCATACCAACCATGACACCAGTGTGCCTAGGACGACCAACAATACTTGGGAACACTG
AT5G09810-ACT7::5:3047753-3055618(+)_5280	ACTTCAGAGTGAGGATACCTCTCTTGGACTGAGCTTCATCACCAACGTAAGCATCTTTCTGACCCATACCAACCATGACA
AT5G09810-ACT7::5:3047753-3055618(+)_5320	ATGTCATCCCAGTTACTTACAATACCATGTTCGATTGGATACTTCAGAGTGAGGATACCTCTCTTGGACTGAGCTTCATC
AT5G09810-ACT7::5:3047753-3055618(+)_5360	ACGAAGCTCGTTGTAGAAAGTGTGATGCCATATCTTTTCCATGTCATCCCAGTTACTTACAATACCATGTTCGATTGGAT
AT5G09810-ACT7::5:3047753-3055618(+)_5400	GTGCCTCTGTGAGTAGAACTGGGTGCTCCTCAGGGGCAACACGAAGCTCGTTGTAGAAAGTGTGATGCCATATCTTTTCC
AT5G09810-ACT7::5:3047753-3055618(+)_5440	ATCTGAGTCATCTTCTCCCTGTTAGCTTTAGGGTTAAGAGGTGCCTCTGTGAGTAGAACTGGGTGCTCCTCAGGGGCAAC
AT5G09810-ACT7::5:3047753-3055618(+)_5480	GGCAACATACATGGCAGGGACATTGAATGTCTCAAACATGATCTGAGTCATCTTCTCCCTGTTAGCTTTAGGGTTAAGAG
AT5G09810-ACT7::5:3047753-3055618(+)_5520	TTGTACGACCACTGGCATAGAGAGAAAGAACGGCCTGAATGGCAACATACATGGCAGGGACATTGAATGTCTCAAACATG
AT5G09810-ACT7::5:3047753-3055618(+)_5560	ATAACTCAGACTTGGATGTTTAGAGTTAAGAACTAACCGGTTGTACGACCACTGGCATAGAGAGAAAGAACGGCCTGAAT
AT5G09810-ACT7::5:3047753-3055618(+)_5600	AAAGAGAACGACTTTAAGTAAATACAAGTAAGAAGATAATATAACTCAGACTTGGATGTTTAGAGTTAAGAACTAACCGG
AT5G09810-ACT7::5:3047753-3055618(+)_5640	GACACACCATCACCAGAATCGAGCACAATACCTGTTACAAAAAGAGAACGACTTTAAGTAAATACAAGTAAGAAGATAAT
AT5G09810-ACT7::5:3047753-3055618(+)_5680	ATGAGGAAGAGCATACCCCTCGTAGATTGGCACAGTGTGAGACACACCATCACCAGAATCGAGCACAATACCTGTTACAA
AT5G09810-ACT7::5:3047753-3055618(+)_5720	CTGTGAGATCCCGACCCGCAAGATCAAGACGAAGGATAGCATGAGGAAGAGCATACCCCTCGTAGATTGGCACAGTGTGA
AT5G09810-ACT7::5:3047753-3055618(+)_5760	AACATGTAACCTCTCTCAGTGAGAATCTTCATGAGTGAGTCTGTGAGATCCCGACCCGCAAGATCAAGACGAAGGATAGC
AT5G09810-ACT7::5:3047753-3055618(+)_5800	CTTTATGTCACGGACAATTTCCCGTTCTGCGGTAGTGGTGAACATGTAACCTCTCTCAGTGAGAATCTTCATGAGTGAGT
AT5G09810-ACT7::5:3047753-3055618(+)_5840	GCTCTTGCTCGTAGTCAAGAGCGACATAAGCAAGTTTCTCCTTTATGTCACGGACAATTTCCCGTTCTGCGGTAGTGGTG
AT5G09810-ACT7::5:3047753-3055618(+)_5880	TAGTTCTTCTCCACTGAAGAACTGCTCTTGGCTGTCTCTAGCTCTTGCTCGTAGTCAAGAGCGACATAAGCAAGTTTCTC
AT5G09810-ACT7::5:3047753-3055618(+)_5920	CTCAGCTCCGATGGTTATGACTTGTCCATCAGGTAGCTCGTAGTTCTTCTCCACTGAAGAACTGCTCTTGGCTGTCTCTA
AT5G09810-ACT7::5:3047753-3055618(+)_5960	TGAGCGATGGCTGGAACAGAACCTCAGGACAACGGAATCTCTCAGCTCCGATGGTTATGACTTGTCCATCAGGTAGCTCG
AT5G09810-ACT7::5:3047753-3055618(+)_6000	TTGTAAGTTGTTTCATGGATTCCAGGAGCTTCCATTCCGATGAGCGATGGCTGGAACAGAACCTCAGGACAACGGAATCT
AT5G09810-ACT7::5:3047753-3055618(+)_6040	GAGATCCTTCCTGATATCGACATCACATTTCATGATGGAGTTGTAAGTTGTTTCATGGATTCCAGGAGCTTCCATTCCGA
AT5G09810-ACT7::5:3047753-3055618(+)_6080	GGAACATGGTGGAACCACCACTGAGAACGATGTTTCCATAGAGATCCTTCCTGATATCGACATCACATTTCATGATGGAG
AT5G09810-ACT7::5:3047753-3055618(+)_6120	AGAGCGGTGATCTCTTTGCTCATACGGTCAGCAATTCCTGGGAACATGGTGGAACCACCACTGAGAACGATGTTTCCATA
AT5G09810-ACT7::5:3047753-3055618(+)_6160	TGGCGGTGCAACCACCTTGATCTTCATGCTGCTAGGTGCAAGAGCGGTGATCTCTTTGCTCATACGGTCAGCAATTCCTG
AT5G09810-ACT7::5:3047753-3055618(+)_6200	CAAGGATTGATCCTCCGATCCAGACACTGTATTTTCTCTCTGGCGGTGCAACCACCTTGATCTTCATGCTGCTAGGTGCA
AT5G09810-ACT7::5:3047753-3055618(+)_6240	GGAATTGGGATTTTTACCTGTTGGAAGGTGCTGAGGGATGCAAGGATTGATCCTCCGATCCAGACACTGTATTTTCTCTC
AT5G09810-ACT7::5:3047753-3055618(+)_6280	ACTCATGTTTCATAAATGGAGCTGAAAGTTTTAAAGAGGCGGAATTGGGATTTTTACCTGTTGGAAGGTGCTGAGGGATG
AT5G09810-ACT7::5:3047753-3055618(+)_6320	TGATTCACACACACAAACAAAACAAAATTTCAGTATTTTCACTCATGTTTCATAAATGGAGCTGAAAGTTTTAAAGAGGC
AT5G09810-ACT7::5:3047753-3055618(+)_6360	TGGACCTGACTCATCGTACTCACTCTTTGAAATCCACATCTGATTCACACACACAAACAAAACAAAATTTCAGTATTTTC
AT5G09810-ACT7::5:3047753-3055618(+)_6400	AGACAAGACACACTTAGAAGCATTTCCTGTGAACAATCGATGGACCTGACTCATCGTACTCACTCTTTGAAATCCACATC
AT5G09810-ACT7::5:3047753-3055618(+)_6440	TAGATTTTTTTGTAACAAACTCACCACCACGAACCAGATAAGACAAGACACACTTAGAAGCATTTCCTGTGAACAATCGA
AT5G09810-ACT7::5:3047753-3055618(+)_6480	TAACAACAGATAGTTCAATTCCCATCTCAACTAGGGAAAATAGATTTTTTTGTAACAAACTCACCACCACGAACCAGATA
AT5G09810-ACT7::5:3047753-3055618(+)_6520	CCATAAGGTTCTAAAGAGAAAAAAGAAAATAAAATCCACATAACAACAGATAGTTCAATTCCCATCTCAACTAGGGAAAA
AT5G09810-ACT7::5:3047753-3055618(+)_6560	AGAGATATAAAACTAAAGTACACAAGACTTCTTGACACAACCATAAGGTTCTAAAGAGAAAAAAGAAAATAAAATCCACA
AT5G09810-ACT7::5:3047753-3055618(+)_6600	ATCATCACAAGCATCCTAAAGAAAATAGAAGAGATAAAACAGAGATATAAAACTAAAGTACACAAGACTTCTTGACACAA
AT5G09810-ACT7::5:3047753-3055618(+)_6640	TAATATGATATTTTTTTGCTTAGGGACAAAAAAAAACAGCATCATCACAAGCATCCTAAAGAAAATAGAAGAGATAAAAC
AT5G09810-ACT7::5:3047753-3055618(+)_6680	AGACAAAAAAAAACCAAAAAAATGAACCAAGGACCAAATATAATATGATATTTTTTTGCTTAGGGACAAAAAAAAACAGC
AT5G09810-ACT7::5:3047753-3055618(+)_6720	AATAAAAGATTGAAGACATTCAAACAATATTTATATGTGAAGACAAAAAAAAACCAAAAAAATGAACCAAGGACCAAATA
AT5G09810-ACT7::5:3047753-3055618(+)_6760	GCTGCATTGTCACCCGATACTTAAATAATTGTCTCATACAAATAAAAGATTGAAGACATTCAAACAATATTTATATGTGA
AT5G09810-ACT7::5:3047753-3055618(+)_6800	ATATTTTGGGCGCCAATATAACAATCGACAATACATAATAGCTGCATTGTCACCCGATACTTAAATAATTGTCTCATACA
AT5G09810-ACT7::5:3047753-3055618(+)_6840	AACATAAGCCACTCACTTACCAAATTCTTAGGCTAAGTATATATTTTGGGCGCCAATATAACAATCGACAATACATAATA
AT5G09810-ACT7::5:3047753-3055618(+)_6880	CATCAGAATGGTAATACACACACAATTTTTGCTGGAGTAAAACATAAGCCACTCACTTACCAAATTCTTAGGCTAAGTAT
AT5G09810-ACT7::5:3047753-3055618(+)_6920	ATAAACTTGGTTTCTTAGATCAAATTCTTTTCTTGTTTCGCATCAGAATGGTAATACACACACAATTTTTGCTGGAGTAA
AT5G09810-ACT7::5:3047753-3055618(+)_6960	GGAGTCGATTACATTAGGTCATTTGTTTTTTAACTAGTGAATAAACTTGGTTTCTTAGATCAAATTCTTTTCTTGTTTCG
AT5G09810-ACT7::5:3047753-3055618(+)_7000	TTGTCAACATACAATGTTTGTTTTACGTATTTTGATATGTGGAGTCGATTACATTAGGTCATTTGTTTTTTAACTAGTGA
AT5G09810-ACT7::5:3047753-3055618(+)_7040	CAGCTTTCTTTTTAACCAAATAAATCATTTCTTTTCCCTTTTGTCAACATACAATGTTTGTTTTACGTATTTTGATATGT
AT5G09810-ACT7::5:3047753-3055618(+)_7080	GCTTTCAAAATGATTTCGACTAAACTGTTGCAATTGAATCCAGCTTTCTTTTTAACCAAATAAATCATTTCTTTTCCCTT
AT5G09810-ACT7::5:3047753-3055618(+)_7120	GAAGCGGCTTAATGGAATATTCACATTCAATCCATTGTAAGCTTTCAAAATGATTTCGACTAAACTGTTGCAATTGAATC
AT5G09810-ACT7::5:3047753-3055618(+)_7160	AATGATTGCTGCTCTCCAAGCGTAACATTCTGTGTAGACAGAAGCGGCTTAATGGAATATTCACATTCAATCCATTGTAA
AT5G09810-ACT7::5:3047753-3055618(+)_7200	CAATAATATACATGTCCACCTAAAAAGATAAAAACGTGAAAATGATTGCTGCTCTCCAAGCGTAACATTCTGTGTAGACA
AT5G09810-ACT7::5:3047753-3055618(+)_7240	TTTGAAAGAAATAAATTTCGAAAAACTCCAAAGGCGTAACCAATAATATACATGTCCACCTAAAAAGATAAAAACGTGAA
AT5G09810-ACT7::5:3047753-3055618(+)_7280	TAGGAAGATAAACAGATTGTGATGTTTAGTCATCTTGTGATTTGAAAGAAATAAATTTCGAAAAACTCCAAAGGCGTAAC
AT5G09810-ACT7::5:3047753-3055618(+)_7320	TTCAAATCTTTCCAATGGTGGGGACAAAAATTTAACTAGTTAGGAAGATAAACAGATTGTGATGTTTAGTCATCTTGTGA
AT5G09810-ACT7::5:3047753-3055618(+)_7360	TTTTCATAAAGTATTTGAGTGATTTGGCTGGACCGACCATTTCAAATCTTTCCAATGGTGGGGACAAAAATTTAACTAGT
AT5G09810-ACT7::5:3047753-3055618(+)_7400	GTGTGTGTATATGAGTTGGCCAATGGATCATTTGTCAAAGTTTTCATAAAGTATTTGAGTGATTTGGCTGGACCGACCAT
AT5G09810-ACT7::5:3047753-3055618(+)_7440	CAGATGAAGTCGGTGAGTATGTGCGGCAACTACACATTTTGTGTGTGTATATGAGTTGGCCAATGGATCATTTGTCAAAG
AT5G09810-ACT7::5:3047753-3055618(+)_7480	GACAATTGAAAAATGAATACAATAAAGTAAAGGAATTAGACAGATGAAGTCGGTGAGTATGTGCGGCAACTACACATTTT
AT5G09810-ACT7::5:3047753-3055618(+)_7520	ACCGATAAAGAAGACAGTAGATTCTTTGGAAGGTTCAATAGACAATTGAAAAATGAATACAATAAAGTAAAGGAATTAGA
AT5G09810-ACT7::5:3047753-3055618(+)_7560	TATCAATTCATCATACACTAGTTGTTTGGACCGAAAGCTCACCGATAAAGAAGACAGTAGATTCTTTGGAAGGTTCAATA
AT5G09810-ACT7::5:3047753-3055618(+)_7600	CTACTTGGATATTAAATCATCTACTAACACTTTAATCAATTATCAATTCATCATACACTAGTTGTTTGGACCGAAAGCTC
AT5G09810-ACT7::5:3047753-3055618(+)_7640	TTTACCACATTAACTTTTGATATAGTAAATTAGTTACCATCTACTTGGATATTAAATCATCTACTAACACTTTAATCAAT
AT5G09810-ACT7::5:3047753-3055618(+)_7680	GGCCTAAAAACGGCCCTCAGACGAAAAAAGAGAAATTCTGTTTACCACATTAACTTTTGATATAGTAAATTAGTTACCAT
AT5G09810-ACT7::5:3047753-3055618(+)_7720	TTTATACAATAGCTTTCACATATTACTTGATATTGGTATGGGCCTAAAAACGGCCCTCAGACGAAAAAAGAGAAATTCTG
AT5G09810-ACT7::5:3047753-3055618(+)_7760	AAAAGTACCGTTGCTCTGATCATAAGACTATGGTCTGGGATTTATACAATAGCTTTCACATATTACTTGATATTGGTATG
AT5G09810-ACT7::5:3047753-3055618(+)_7785	ACTTTGCTCTTTTGTCCCAACAAAAAAAAGTACCGTTGCTCTGATCATAAGACTATGGTCTGGGATTTATACAATAGCTT
AT4G05320-UBQ10::4:2716012-2720493(+)_0	AGAGTTAAAGATCCACATAACTTTCTGTTGCTGAATGTATCATAGTTTTTGGTTTCTTCTGTGTCATATATACAGACTTT
AT4G05320-UBQ10::4:2716012-2720493(+)_40	CCAGAAGAAAACTTGAAGAAAGATTAAAACCTATTAGCAAAGAGTTAAAGATCCACATAACTTTCTGTTGCTGAATGTAT
AT4G05320-UBQ10::4:2716012-2720493(+)_80	TACATATACTCAAAAATTTCAAAGCATTGTGACTTAAGGGCCAGAAGAAAACTTGAAGAAAGATTAAAACCTATTAGCAA
AT4G05320-UBQ10::4:2716012-2720493(+)_120	TGTTACTAAATGTATCATAGTTTTGTTTCTTCTATGTATCTACATATACTCAAAAATTTCAAAGCATTGTGACTTAAGGG
AT4G05320-UBQ10::4:2716012-2720493(+)_160	GAGTTACACCTACAAATAGGATAAAATCCACATAAATTTCTGTTACTAAATGTATCATAGTTTTGTTTCTTCTATGTATC
AT4G05320-UBQ10::4:2716012-2720493(+)_200	CAAGTTTACTTGAAGAAAAATATTAAAACCTAGAAGAAAAGAGTTACACCTACAAATAGGATAAAATCCACATAAATTTC
AT4G05320-UBQ10::4:2716012-2720493(+)_240	GCTTGATCGCTGCTTTCGACTAAAGGGAATTCAATAACAACAAGTTTACTTGAAGAAAAATATTAAAACCTAGAAGAAAA
AT4G05320-UBQ10::4:2716012-2720493(+)_280	TTGTGTTTGCTGAAATTAGGGTTTGTAACTTATAAGAGAAGCTTGATCGCTGCTTTCGACTAAAGGGAATTCAATAACAA
AT4G05320-UBQ10::4:2716012-2720493(+)_320	GTTTTAAAATAACAAAGTTGTTGCTGCTAGTGTTTCCAAGTTGTGTTTGCTGAAATTAGGGTTTGTAACTTATAAGAGAA
AT4G05320-UBQ10::4:2716012-2720493(+)_360	TTTTGCCATTTGATGTTGCAATGAGATTTCTTTTGCTAATGTTTTAAAATAACAAAGTTGTTGCTGCTAGTGTTTCCAAG
AT4G05320-UBQ10::4:2716012-2720493(+)_400	GTAGTCTTGTTTGATAAGTTCTGCTTTTTTTACCTTCCAGTTTTGCCATTTGATGTTGCAATGAGATTTCTTTTGCTAAT
AT4G05320-UBQ10::4:2716012-2720493(+)_440	CCAAAAAAAAAAAAAAAAAAATCATCAGTTCATCATATTGGTAGTCTTGTTTGATAAGTTCTGCTTTTTTTACCTTCCAG
AT4G05320-UBQ10::4:2716012-2720493(+)_480	GTGTATCCATAAATGGGTGAATGGAAAGTTTGTTGTTGAGCCAAAAAAAAAAAAAAAAAAATCATCAGTTCATCATATTG
AT4G05320-UBQ10::4:2716012-2720493(+)_520	ATTGTACCAATTTGGGTTAAAAGCTCTGTTGAGCTAGACTGTGTATCCATAAATGGGTGAATGGAAAGTTTGTTGTTGAG
AT4G05320-UBQ10::4:2716012-2720493(+)_560	ATCTCTTTCTTTTGAGAATTATGATCTAAAGTTGTATTCTATTGTACCAATTTGGGTTAAAAGCTCTGTTGAGCTAGACT
AT4G05320-UBQ10::4:2716012-2720493(+)_600	GCCGAGAAGGAAATGGAGTGGCAGATAGAATAGCTAAGGAATCTCTTTCTTTTGAGAATTATGATCTAAAGTTGTATTCT
AT4G05320-UBQ10::4:2716012-2720493(+)_640	CTACTTAGCAAGTTTGAGGATTTTATGCTTGTGCATACAAGCCGAGAAGGAAATGGAGTGGCAGATAGAATAGCTAAGGA
AT4G05320-UBQ10::4:2716012-2720493(+)_680	CTTGTCAAGTCTCAATCCAATTATCCAAGACATAAAGTATCTACTTAGCAAGTTTGAGGATTTTATGCTTGTGCATACAA
AT4G05320-UBQ10::4:2716012-2720493(+)_720	ATTCTCAGCAACTTGTGTCTTTGGTTACATGAAAGTTATGCTTGTCAAGTCTCAATCCAATTATCCAAGACATAAAGTAT
AT4G05320-UBQ10::4:2716012-2720493(+)_760	TTATCCCGATTCAATTATAGGAAGATCATTTTTGAGGTGGATTCTCAGCAACTTGTGTCTTTGGTTACATGAAAGTTATG
AT4G05320-UBQ10::4:2716012-2720493(+)_800	GGAAGTAGAAGTGGAGGCTCTTAGATGGGCTGTGCTGTCATTATCCCGATTCAATTATAGGAAGATCATTTTTGAGGTGG
AT4G05320-UBQ10::4:2716012-2720493(+)_840	GGTTAGGTGCAAGAGCTGTGGTAAAAGTAAGAAGCGTGCTGGAAGTAGAAGTGGAGGCTCTTAGATGGGCTGTGCTGTCA
AT4G05320-UBQ10::4:2716012-2720493(+)_880	TTAGGGTGGGTGCTTCGCGATCATACAGGGAAGGTGTTATGGTTAGGTGCAAGAGCTGTGGTAAAAGTAAGAAGCGTGCT
AT4G05320-UBQ10::4:2716012-2720493(+)_920	CTTTGATGGGGCATGGCCAACAGAAGGATTAAAATGTGGCTTAGGGTGGGTGCTTCGCGATCATACAGGGAAGGTGTTAT
AT4G05320-UBQ10::4:2716012-2720493(+)_960	AAACATGGGAAGCTCCACCACAATCTTGGGTTAAGTGCAACTTTGATGGGGCATGGCCAACAGAAGGATTAAAATGTGGC
AT4G05320-UBQ10::4:2716012-2720493(+)_1000	TAAGGAAAGCACCAACCACAACACCGTCGGGACAGACGAGAAACATGGGAAGCTCCACCACAATCTTGGGTTAAGTGCAA
AT4G05320-UBQ10::4:2716012-2720493(+)_1040	GATGCAGATGAGTGGATTAGAAGGAAAGAGGCTCAGAATGTAAGGAAAGCACCAACCACAACACCGTCGGGACAGACGAG
AT4G05320-UBQ10::4:2716012-2720493(+)_1080	GGAATTTGGAACCAATGAGGTATTAGTAAGGACACAAGAAGATGCAGATGAGTGGATTAGAAGGAAAGAGGCTCAGAATG
AT4G05320-UBQ10::4:2716012-2720493(+)_1120	GGCTGTGGAAGAACAGAAACGAGCTGGTGCTTAAAGGGAGGGAATTTGGAACCAATGAGGTATTAGTAAGGACACAAGAA
AT4G05320-UBQ10::4:2716012-2720493(+)_1160	CTGAAGAATGTGGAGGCTTTAGTCCCTTGGATACTTGGGAGGCTGTGGAAGAACAGAAACGAGCTGGTGCTTAAAGGGAG
AT4G05320-UBQ10::4:2716012-2720493(+)_1200	CCTCCATAGAGTTCAACATCTTAAACAAGAATATCCTGATCTGAAGAATGTGGAGGCTTTAGTCCCTTGGATACTTGGGA
AT4G05320-UBQ10::4:2716012-2720493(+)_1240	AAGGGAACTTATCCGGTCCTAGATCATCAGTTCATACAAACCTCCATAGAGTTCAACATCTTAAACAAGAATATCCTGAT
AT4G05320-UBQ10::4:2716012-2720493(+)_1280	ATGATACACAAAACATTCTTTGAATAAGTTCGCTATGAAGAAGGGAACTTATCCGGTCCTAGATCATCAGTTCATACAAA
AT4G05320-UBQ10::4:2716012-2720493(+)_1320	TGACCAATAATATTTTTTCATTAATAACAATGTAACAAGAATGATACACAAAACATTCTTTGAATAAGTTCGCTATGAAG
AT4G05320-UBQ10::4:2716012-2720493(+)_1360	TTGGGGCCTGGTCCATATTTAACACTCGTGTTCAGTCCAATGACCAATAATATTTTTTCATTAATAACAATGTAACAAGA
AT4G05320-UBQ10::4:2716012-2720493(+)_1400	TTTATTCTTGTTATTTAATTCATATATCAATGGATCTTATTTGGGGCCTGGTCCATATTTAACACTCGTGTTCAGTCCAA
AT4G05320-UBQ10::4:2716012-2720493(+)_1440	ACAAGTCTCGTTAAAAAAGGCAAGTGGTTTGGTGACTCGATTTATTCTTGTTATTTAATTCATATATCAATGGATCTTAT
AT4G05320-UBQ10::4:2716012-2720493(+)_1480	TGATTTGCATAGGATAATGACTTTTGTATCAAGTTGGTGAACAAGTCTCGTTAAAAAAGGCAAGTGGTTTGGTGACTCGA
AT4G05320-UBQ10::4:2716012-2720493(+)_1520	TTTAATTTTTTAGTGTTATTGGATATTTTTGTATGATTATTGATTTGCATAGGATAATGACTTTTGTATCAAGTTGGTGA
AT4G05320-UBQ10::4:2716012-2720493(+)_1560	CTTCTTTATCGTATAACATATTGTGAAATTATCCATTTCTTTTAATTTTTTAGTGTTATTGGATATTTTTGTATGATTAT
AT4G05320-UBQ10::4:2716012-2720493(+)_1600	AAGTGGGCTTATAAAATCAGTGAATTTCTTGGAAAAGTAACTTCTTTATCGTATAACATATTGTGAAATTATCCATTTCT
AT4G05320-UBQ10::4:2716012-2720493(+)_1640	TTCTTTTCCTTTTTGTTTTTTTTTGCCATTTATCTAATGCAAGTGGGCTTATAAAATCAGTGAATTTCTTGGAAAAGTAA
AT4G05320-UBQ10::4:2716012-2720493(+)_1680	GAAGCGTATTTCGTATTTTCTAGAATTCTTCGTGCTTTATTTCTTTTCCTTTTTGTTTTTTTTTGCCATTTATCTAATGC
AT4G05320-UBQ10::4:2716012-2720493(+)_1720	TGAAAATTGGCAATAATTGAACCGTGGGTCCCACTGCATTGAAGCGTATTTCGTATTTTCTAGAATTCTTCGTGCTTTAT
AT4G05320-UBQ10::4:2716012-2720493(+)_1760	TTTAGCATTATCGTTTTATTTTTTAAATATACGGTGGAGCTGAAAATTGGCAATAATTGAACCGTGGGTCCCACTGCATT
AT4G05320-UBQ10::4:2716012-2720493(+)_1800	CCAGCCGTTGAGATTTAACGATCGTTACGATTTATATTTTTTTAGCATTATCGTTTTATTTTTTAAATATACGGTGGAGC
AT4G05320-UBQ10::4:2716012-2720493(+)_1840	ACTCGTCGACAACCACAATTTCTAACGGTCGTCATAAGATCCAGCCGTTGAGATTTAACGATCGTTACGATTTATATTTT
AT4G05320-UBQ10::4:2716012-2720493(+)_1880	TGTGTGCCGGCTGCAACCACTTTGACGCCGTTTATTACTGACTCGTCGACAACCACAATTTCTAACGGTCGTCATAAGAT
AT4G05320-UBQ10::4:2716012-2720493(+)_1920	AGGAAAAGTATTTGTGCTTTGAGTTGATAAACACGACTCGTGTGTGCCGGCTGCAACCACTTTGACGCCGTTTATTACTG
AT4G05320-UBQ10::4:2716012-2720493(+)_1960	CGCAAAGTTGTTTTTGGCTAATTGCCTTATTTTTAGGTTGAGGAAAAGTATTTGTGCTTTGAGTTGATAAACACGACTCG
AT4G05320-UBQ10::4:2716012-2720493(+)_2000	GCTAATAATAAAATGACACGTGTATTGAGCGTTGTTTACACGCAAAGTTGTTTTTGGCTAATTGCCTTATTTTTAGGTTG
AT4G05320-UBQ10::4:2716012-2720493(+)_2040	GACGACTAGGTCACGAGAAAGCTAAGGCGGTGAAGCAATAGCTAATAATAAAATGACACGTGTATTGAGCGTTGTTTACA
AT4G05320-UBQ10::4:2716012-2720493(+)_2080	TTGGGTATTGTTTTATAGAAGAAGAAGAAGAAAAGACGAGGACGACTAGGTCACGAGAAAGCTAAGGCGGTGAAGCAATA
AT4G05320-UBQ10::4:2716012-2720493(+)_2120	TTGAGAAATTGAAATCTGAATTGTGAAGAAGAAGAGCTCTTTGGGTATTGTTTTATAGAAGAAGAAGAAGAAAAGACGAG
AT4G05320-UBQ10::4:2716012-2720493(+)_2160	TGATCACGGTAGAGAGAATTGAGAGAAAGTTTTTAAGATTTTGAGAAATTGAAATCTGAATTGTGAAGAAGAAGAGCTCT
AT4G05320-UBQ10::4:2716012-2720493(+)_2200	TCGAAGATTTTGAGAGAATAAGGAACACAGAAATTTACCTTGATCACGGTAGAGAGAATTGAGAGAAAGTTTTTAAGATT
AT4G05320-UBQ10::4:2716012-2720493(+)_2240	CAAAGAACATATACGAAATTGGGATCGAACGAAAACAAAATCGAAGATTTTGAGAGAATAAGGAACACAGAAATTTACCT
AT4G05320-UBQ10::4:2716012-2720493(+)_2280	CAGAAAATCGTCTTCGATCTAAGATTAACAGAATCTAAACCAAAGAACATATACGAAATTGGGATCGAACGAAAACAAAA
AT4G05320-UBQ10::4:2716012-2720493(+)_2320	ACCCTAATCGAGAATTAAGATGATATCTAACGATCAAACCCAGAAAATCGTCTTCGATCTAAGATTAACAGAATCTAAAC
AT4G05320-UBQ10::4:2716012-2720493(+)_2360	AAACTCAAATTATTTGAACAAATCGGATGATATCTATGAAACCCTAATCGAGAATTAAGATGATATCTAACGATCAAACC
AT4G05320-UBQ10::4:2716012-2720493(+)_2400	TCTAGATAGAAATCACAAATCGAAGAGTAATTATTCGACAAAACTCAAATTATTTGAACAAATCGGATGATATCTATGAA
AT4G05320-UBQ10::4:2716012-2720493(+)_2440	TCGACAAATTCGATCGCACAAACTAGAAACTAACACCAGATCTAGATAGAAATCACAAATCGAAGAGTAATTATTCGACA
AT4G05320-UBQ10::4:2716012-2720493(+)_2480	ACAAAGATCTGCATCTGTTAATCAGAAAAACTCAGATTAATCGACAAATTCGATCGCACAAACTAGAAACTAACACCAGA
AT4G05320-UBQ10::4:2716012-2720493(+)_2520	TTCCACCTCGAGGGTGATTGTCTTTCCGGTGAGAGTCTTAACAAAGATCTGCATCTGTTAATCAGAAAAACTCAGATTAA
AT4G05320-UBQ10::4:2716012-2720493(+)_2560	CCTGGATCTTGGCCTTAACGTTGTCGATGGTGTCGGAGCTTTCCACCTCGAGGGTGATTGTCTTTCCGGTGAGAGTCTTA
AT4G05320-UBQ10::4:2716012-2720493(+)_2600	AAAATAAGCCTCTGCTGATCCGGAGGAATGCCCTCCTTATCCTGGATCTTGGCCTTAACGTTGTCGATGGTGTCGGAGCT
AT4G05320-UBQ10::4:2716012-2720493(+)_2640	ATCAGCCAACGTACGGCCATCCTCTAGCTGCTTGCCGGCGAAAATAAGCCTCTGCTGATCCGGAGGAATGCCCTCCTTAT
AT4G05320-UBQ10::4:2716012-2720493(+)_2680	TGAGGACCAAGTGGAGGGTGGATTCCTTCTGGATATTGTAATCAGCCAACGTACGGCCATCCTCTAGCTGCTTGCCGGCG
AT4G05320-UBQ10::4:2716012-2720493(+)_2720	GTTAGGGTTTTAACGAAAATCTGCATACCACCACGGAGCCTGAGGACCAAGTGGAGGGTGGATTCCTTCTGGATATTGTA
AT4G05320-UBQ10::4:2716012-2720493(+)_2760	GGTGTCAGAACTCTCCACCTCAAGAGTAATCGTCTTTCCCGTTAGGGTTTTAACGAAAATCTGCATACCACCACGGAGCC
AT4G05320-UBQ10::4:2716012-2720493(+)_2800	TACCCTCTTTGTCTTGGATCTTGGCCTTGACGTTGTCGATGGTGTCAGAACTCTCCACCTCAAGAGTAATCGTCTTTCCC
AT4G05320-UBQ10::4:2716012-2720493(+)_2840	TGCTTTCCGGCGAAGATCAGCCTCTGCTGGTCCGGAGGAATACCCTCTTTGTCTTGGATCTTGGCCTTGACGTTGTCGAT
AT4G05320-UBQ10::4:2716012-2720493(+)_2880	CTGGATATTGTAGTCAGCAAGAGTTCTGCCATCCTCCAACTGCTTTCCGGCGAAGATCAGCCTCTGCTGGTCCGGAGGAA
AT4G05320-UBQ10::4:2716012-2720493(+)_2920	CACCACGGAGCCTGAGAACAAGATGAAGGGTGGACTCCTTCTGGATATTGTAGTCAGCAAGAGTTCTGCCATCCTCCAAC
AT4G05320-UBQ10::4:2716012-2720493(+)_2960	ATAGTTTTCCCAGTCAACGTCTTAACGAAAATCTGCATACCACCACGGAGCCTGAGAACAAGATGAAGGGTGGACTCCTT
AT4G05320-UBQ10::4:2716012-2720493(+)_3000	CACGTTATCAATGGTGTCAGAACTCTCCACCTCCAAAGTGATAGTTTTCCCAGTCAACGTCTTAACGAAAATCTGCATAC
AT4G05320-UBQ10::4:2716012-2720493(+)_3040	GGTCCGGAGGAATACCCTCTTTGTCTTGGATCTTGGCTTTCACGTTATCAATGGTGTCAGAACTCTCCACCTCCAAAGTG
AT4G05320-UBQ10::4:2716012-2720493(+)_3080	CCATCTTCAAGTTGTTTTCCGGCGAAGATCAATCTCTGCTGGTCCGGAGGAATACCCTCTTTGTCTTGGATCTTGGCTTT
AT4G05320-UBQ10::4:2716012-2720493(+)_3120	TGTGGACTCCTTCTGAATGTTGTAGTCGGCCAAAGTTCTGCCATCTTCAAGTTGTTTTCCGGCGAAGATCAATCTCTGCT
AT4G05320-UBQ10::4:2716012-2720493(+)_3160	AGATCTGCATACCTCCACGCAGACGCAAGACCAAGTGGAGTGTGGACTCCTTCTGAATGTTGTAGTCGGCCAAAGTTCTG
AT4G05320-UBQ10::4:2716012-2720493(+)_3200	ACCTCCAAAGTGATGGTCTTTCCGGTGAGAGTCTTCACGAAGATCTGCATACCTCCACGCAGACGCAAGACCAAGTGGAG
AT4G05320-UBQ10::4:2716012-2720493(+)_3240	GATCTTGGCTTTCACGTTATCAATGGTGTCAGAACTCTCCACCTCCAAAGTGATGGTCTTTCCGGTGAGAGTCTTCACGA
AT4G05320-UBQ10::4:2716012-2720493(+)_3280	TCAATCTCTGCTGGTCCGGTGGGATACCCTCTTTGTCCTGGATCTTGGCTTTCACGTTATCAATGGTGTCAGAACTCTCC
AT4G05320-UBQ10::4:2716012-2720493(+)_3320	GCCAAAGTTCTTCCATCTTCAAGTTGCTTTCCGGCGAAGATCAATCTCTGCTGGTCCGGTGGGATACCCTCTTTGTCCTG
AT4G05320-UBQ10::4:2716012-2720493(+)_3360	GACCAAGTGAAGTGTGGACTCCTTCTGAATGTTGTAGTCAGCCAAAGTTCTTCCATCTTCAAGTTGCTTTCCGGCGAAGA
AT4G05320-UBQ10::4:2716012-2720493(+)_3400	GAGTCTTCACGAAGATCTGCATACCTCCACGCAGACGCAAGACCAAGTGAAGTGTGGACTCCTTCTGAATGTTGTAGTCA
AT4G05320-UBQ10::4:2716012-2720493(+)_3440	TCAGAGCTCTCTACCTCCAAAGTGATAGTCTTTCCGGTGAGAGTCTTCACGAAGATCTGCATACCTCCACGCAGACGCAA
AT4G05320-UBQ10::4:2716012-2720493(+)_3480	TTCCTTATCCTGGATCTTGGCCTTCACGTTGTCAATGGTGTCAGAGCTCTCTACCTCCAAAGTGATAGTCTTTCCGGTGA
AT4G05320-UBQ10::4:2716012-2720493(+)_3520	TTCCGGCAAAGATCAACCTCTGCTGGTCCGGAGGGATTCCTTCCTTATCCTGGATCTTGGCCTTCACGTTGTCAATGGTG
AT4G05320-UBQ10::4:2716012-2720493(+)_3560	ATGTTGTAATCCGCCAAAGTACGACCATCCTCCAATTGTTTTCCGGCAAAGATCAACCTCTGCTGGTCCGGAGGGATTCC
AT4G05320-UBQ10::4:2716012-2720493(+)_3600	ACGCAGACGCAACACCAAGTGAAGGGTCGACTCCTTCTGGATGTTGTAATCCGCCAAAGTACGACCATCCTCCAATTGTT
AT4G05320-UBQ10::4:2716012-2720493(+)_3640	TCTTTCCGGTCAAAGTCTTGACGAAGATCTGCATACCTCCACGCAGACGCAACACCAAGTGAAGGGTCGACTCCTTCTGG
AT4G05320-UBQ10::4:2716012-2720493(+)_3680	TTGTCAATGGTGTCGGAGCTTTCCACTTCAAGGGTGATGGTCTTTCCGGTCAAAGTCTTGACGAAGATCTGCATACCTCC
AT4G05320-UBQ10::4:2716012-2720493(+)_3720	CGGAGGAATACCTTCCTTGTCCTGGATCTTGGCCTTGACGTTGTCAATGGTGTCGGAGCTTTCCACTTCAAGGGTGATGG
AT4G05320-UBQ10::4:2716012-2720493(+)_3760	CCTCAAGCTGCTTTCCAGCGAAGATGAGACGCTGCTGGTCCGGAGGAATACCTTCCTTGTCCTGGATCTTGGCCTTGACG
AT4G05320-UBQ10::4:2716012-2720493(+)_3800	GACTCCTTCTGGATGTTGTAGTCGGCCAAAGTACGTCCATCCTCAAGCTGCTTTCCAGCGAAGATGAGACGCTGCTGGTC
AT4G05320-UBQ10::4:2716012-2720493(+)_3840	TTAGAAACCACCACGAAGACGCAGGACCAAGTGAAGAGTAGACTCCTTCTGGATGTTGTAGTCGGCCAAAGTACGTCCAT
AT4G05320-UBQ10::4:2716012-2720493(+)_3880	AACGAAACATTGAACTTCTTAAGCATAACAGAGACGAGATTTAGAAACCACCACGAAGACGCAGGACCAAGTGAAGAGTA
AT4G05320-UBQ10::4:2716012-2720493(+)_3920	TACAAGGCCCCAAAACACAAACCACCAAAGTTTTACATGAAACGAAACATTGAACTTCTTAAGCATAACAGAGACGAGAT
AT4G05320-UBQ10::4:2716012-2720493(+)_3960	GGAACGGAAACATAGTAGAACACTTATTCATCAGGGATTATACAAGGCCCCAAAACACAAACCACCAAAGTTTTACATGA
AT4G05320-UBQ10::4:2716012-2720493(+)_4000	AGAAGAAGTTCGACTTGTCATTAGAAAGAAAGAGATAACAGGAACGGAAACATAGTAGAACACTTATTCATCAGGGATTA
AT4G05320-UBQ10::4:2716012-2720493(+)_4040	AACAAAAGAAGCACAGATAATAAAAACGAAGCGATGATAAAGAAGAAGTTCGACTTGTCATTAGAAAGAAAGAGATAACA
AT4G05320-UBQ10::4:2716012-2720493(+)_4080	ACTGCACTAAACAGAGTCGAGTCACTTTGCAGGCGTATTAAACAAAAGAAGCACAGATAATAAAAACGAAGCGATGATAA
AT4G05320-UBQ10::4:2716012-2720493(+)_4120	ACTAGAGGCCAACAATTGGACTATTTACAAGTTTCGCAGAACTGCACTAAACAGAGTCGAGTCACTTTGCAGGCGTATTA
AT4G05320-UBQ10::4:2716012-2720493(+)_4160	CCTTAGAACCCAACAGCTCAACACTTTCGCTACATCTATTACTAGAGGCCAACAATTGGACTATTTACAAGTTTCGCAGA
AT4G05320-UBQ10::4:2716012-2720493(+)_4200	ATCATACTCAGAACCTAAAAGATTAACATGTTCAAGCCATCCTTAGAACCCAACAGCTCAACACTTTCGCTACATCTATT
AT4G05320-UBQ10::4:2716012-2720493(+)_4240	GTGGGACATTACAGGCATTTCTTAGCAACAACGAATGTTCATCATACTCAGAACCTAAAAGATTAACATGTTCAAGCCAT
AT4G05320-UBQ10::4:2716012-2720493(+)_4280	ATCAATGCTTGGACAAAGGTACGAACCATTTTCTACATTTGTGGGACATTACAGGCATTTCTTAGCAACAACGAATGTTC
AT4G05320-UBQ10::4:2716012-2720493(+)_4320	AACCAAGCTCAGTATCTTGCAGTTTCCTCTCATCAGACATATCAATGCTTGGACAAAGGTACGAACCATTTTCTACATTT
AT4G05320-UBQ10::4:2716012-2720493(+)_4360	TGAAATGCTTTGGAAGGAAGAAACTGCCTCTCCTTCGTTAAACCAAGCTCAGTATCTTGCAGTTTCCTCTCATCAGACAT
AT4G05320-UBQ10::4:2716012-2720493(+)_4400	CAACAGAAACTCTACTTAAGATGATCAAGGCATTGTCAAATGAAATGCTTTGGAAGGAAGAAACTGCCTCTCCTTCGTTA
AT4G05320-UBQ10::4:2716012-2720493(+)_4401	ACAACAGAAACTCTACTTAAGATGATCAAGGCATTGTCAAATGAAATGCTTTGGAAGGAAGAAACTGCCTCTCCTTCGTT
AT3G13920-eIF-4?::3:4591541-4595767(-)_0	AGTTTGACTAATCCCTGCCGTTCATTAGATGCCTACGTAATCACTAACGCACCTGATGATCTCTGTCTTTTGGTGAGACG
AT3G13920-eIF-4?::3:4591541-4595767(-)_40	TCGAGGGAAAACGATGGGCCAAAGATTAGGCCCATTAATAAGTTTGACTAATCCCTGCCGTTCATTAGATGCCTACGTAA
AT3G13920-eIF-4?::3:4591541-4595767(-)_80	TAGGTAGAGGAAGAGCTAGGAGTTTTTTGTGTGACAGGAATCGAGGGAAAACGATGGGCCAAAGATTAGGCCCATTAATA
AT3G13920-eIF-4?::3:4591541-4595767(-)_120	TGATGCTTAGGATAAGCAAAAAATATGTATTTAGCTTGTGTAGGTAGAGGAAGAGCTAGGAGTTTTTTGTGTGACAGGAA
AT3G13920-eIF-4?::3:4591541-4595767(-)_160	TGCCATTGAAGAAAAAGCTGGAGAGGGCAAAACATAATCATGATGCTTAGGATAAGCAAAAAATATGTATTTAGCTTGTG
AT3G13920-eIF-4?::3:4591541-4595767(-)_200	TGCTTTGATTTTAGCCTCAAGAGACTTTCTTAGAATCTGTTGCCATTGAAGAAAAAGCTGGAGAGGGCAAAACATAATCA
AT3G13920-eIF-4?::3:4591541-4595767(-)_240	ATGAAGAAGCAGCAAGTTGCTATCTATCTTCAACAAAAAATGCTTTGATTTTAGCCTCAAGAGACTTTCTTAGAATCTGT
AT3G13920-eIF-4?::3:4591541-4595767(-)_280	AAGCAAAACACATTGAGTAAGAAGAAGGTAACTAGCTAGTATGAAGAAGCAGCAAGTTGCTATCTATCTTCAACAAAAAA
AT3G13920-eIF-4?::3:4591541-4595767(-)_320	TGTAATTGTTCCACAAGTGATATGAAGAATCCTTGAAACGAAGCAAAACACATTGAGTAAGAAGAAGGTAACTAGCTAGT
AT3G13920-eIF-4?::3:4591541-4595767(-)_360	TTATTAACACATCTATCTCTCTATGTTGAATGTTTAATCATGTAATTGTTCCACAAGTGATATGAAGAATCCTTGAAACG
AT3G13920-eIF-4?::3:4591541-4595767(-)_400	AAGTGACTGATAAGAACGTTTTATCTGAAAATGTCTTTACTTATTAACACATCTATCTCTCTATGTTGAATGTTTAATCA
AT3G13920-eIF-4?::3:4591541-4595767(-)_440	AAAGCATTTTCCCGATTACAACGAGGATATTAGAAGAATAAAGTGACTGATAAGAACGTTTTATCTGAAAATGTCTTTAC
AT3G13920-eIF-4?::3:4591541-4595767(-)_480	CTTTCTTTCTCCTGCAACTTTTATTGCTTTTTGACGTTACAAAGCATTTTCCCGATTACAACGAGGATATTAGAAGAATA
AT3G13920-eIF-4?::3:4591541-4595767(-)_520	AAGAAAATATTCTTCATTTATTTTATTTTCTTTTCCAAAGCTTTCTTTCTCCTGCAACTTTTATTGCTTTTTGACGTTAC
AT3G13920-eIF-4?::3:4591541-4595767(-)_560	AATTAGGAACATAAATTCTTCATTTATTTTGTGACTAGCAAAGAAAATATTCTTCATTTATTTTATTTTCTTTTCCAAAG
AT3G13920-eIF-4?::3:4591541-4595767(-)_600	TTGATTTTGGCAAAAATAAATAAACAAATATCTAGTGGGAAATTAGGAACATAAATTCTTCATTTATTTTGTGACTAGCA
AT3G13920-eIF-4?::3:4591541-4595767(-)_640	CTCGGACAAGGTTTTCCAACACTTAGCTCATTGTCTTAACTTGATTTTGGCAAAAATAAATAAACAAATATCTAGTGGGA
AT3G13920-eIF-4?::3:4591541-4595767(-)_680	CGGTTTTACCCCTTTATTCCCTTTCTTTTTACTCTTTTGGCTCGGACAAGGTTTTCCAACACTTAGCTCATTGTCTTAAC
AT3G13920-eIF-4?::3:4591541-4595767(-)_720	TTCTCCTTTGGAAATCTTCTCCTTTTCTTTTTCGGATTTCCGGTTTTACCCCTTTATTCCCTTTCTTTTTACTCTTTTGG
AT3G13920-eIF-4?::3:4591541-4595767(-)_760	AAAACGCGTTACCTTGTTTATATACTCCGTCTTTAGGGTTTTCTCCTTTGGAAATCTTCTCCTTTTCTTTTTCGGATTTC
AT3G13920-eIF-4?::3:4591541-4595767(-)_800	ATTGCGAGAGACTGGTGGAATATCCGAAAGAGGCTGAGAGAAAACGCGTTACCTTGTTTATATACTCCGTCTTTAGGGTT
AT3G13920-eIF-4?::3:4591541-4595767(-)_840	GAACCGCGTTGAGAGAGAGAGAGCAAAGAGAAGAGCGAAGATTGCGAGAGACTGGTGGAATATCCGAAAGAGGCTGAGAG
AT3G13920-eIF-4?::3:4591541-4595767(-)_880	GGCTTTTTTCAGGGAGCTTGAATCTCCCAAACTCGGATCTGAACCGCGTTGAGAGAGAGAGAGCAAAGAGAAGAGCGAAG
AT3G13920-eIF-4?::3:4591541-4595767(-)_920	GGATGCGAACCTGGAGCAAAGTTGGTAAGCGAGAGTAAAGGGCTTTTTTCAGGGAGCTTGAATCTCCCAAACTCGGATCT
AT3G13920-eIF-4?::3:4591541-4595767(-)_960	CGTAAAAGTTACATCGAGATAATAGATAGACAATCCGATAGGATGCGAACCTGGAGCAAAGTTGGTAAGCGAGAGTAAAG
AT3G13920-eIF-4?::3:4591541-4595767(-)_1000	CAAATCAGAACAATCCAAAAGTAAAGAAACAATCATGAATCGTAAAAGTTACATCGAGATAATAGATAGACAATCCGATA
AT3G13920-eIF-4?::3:4591541-4595767(-)_1040	AACAAAGTTGAAACCAAATCTATCGGAAAACACAAAAAAACAAATCAGAACAATCCAAAAGTAAAGAAACAATCATGAAT
AT3G13920-eIF-4?::3:4591541-4595767(-)_1080	ATCTTGAAGTAACGAAAAATCAAAACTTCCAAATCAACTCAACAAAGTTGAAACCAAATCTATCGGAAAACACAAAAAAA
AT3G13920-eIF-4?::3:4591541-4595767(-)_1120	AGAGAACAAAAACGAAAGCACTTCCACAGCAAAAAAAACGATCTTGAAGTAACGAAAAATCAAAACTTCCAAATCAACTC
AT3G13920-eIF-4?::3:4591541-4595767(-)_1160	ATTTAATAATCGTCATCATCAGCAGCTCAGAATCTAATAAAGAGAACAAAAACGAAAGCACTTCCACAGCAAAAAAAACG
AT3G13920-eIF-4?::3:4591541-4595767(-)_1200	TACAAACCCATCAACAAATCTACAGATGTGTAGATCCTAAATTTAATAATCGTCATCATCAGCAGCTCAGAATCTAATAA
AT3G13920-eIF-4?::3:4591541-4595767(-)_1240	TTTCATTCTATTGAGAGACTAACCTAGCCGTAACAAAATCTACAAACCCATCAACAAATCTACAGATGTGTAGATCCTAA
AT3G13920-eIF-4?::3:4591541-4595767(-)_1280	AGTGTTAAGACAAGAACATCTGAGCTTTGAAGACGATTCATTTCATTCTATTGAGAGACTAACCTAGCCGTAACAAAATC
AT3G13920-eIF-4?::3:4591541-4595767(-)_1320	AAATTACAAAAAAAAACATTCAATCAGACAAAACCAAGTGAGTGTTAAGACAAGAACATCTGAGCTTTGAAGACGATTCA
AT3G13920-eIF-4?::3:4591541-4595767(-)_1360	GTTATCTATTAAACATAGACACCACTCAACCTATTTCTCCAAATTACAAAAAAAAACATTCAATCAGACAAAACCAAGTG
AT3G13920-eIF-4?::3:4591541-4595767(-)_1400	CTCAGATGATGTGCGGAGAAAATGTATAAAGGCACATATGGTTATCTATTAAACATAGACACCACTCAACCTATTTCTCC
AT3G13920-eIF-4?::3:4591541-4595767(-)_1440	CGAAGTCCATAAAGAGAGGAAAACAAGCATTAATATCTGCCTCAGATGATGTGCGGAGAAAATGTATAAAGGCACATATG
AT3G13920-eIF-4?::3:4591541-4595767(-)_1480	TATGATTGCAAAGGAGGAAATGTGACAAGAAAGCCAAACTCGAAGTCCATAAAGAGAGGAAAACAAGCATTAATATCTGC
AT3G13920-eIF-4?::3:4591541-4595767(-)_1520	AAAGGAAGAGAGACAACACCTATTTTGATATCGTTAATAATATGATTGCAAAGGAGGAAATGTGACAAGAAAGCCAAACT
AT3G13920-eIF-4?::3:4591541-4595767(-)_1560	TGCTACATAAAAAGAACAAAAACAATCAGATTTCATATCAAAAGGAAGAGAGACAACACCTATTTTGATATCGTTAATAA
AT3G13920-eIF-4?::3:4591541-4595767(-)_1600	CGTGCATCAAACTGTGTGCCTTCTGGTGCAGATCCTGCCATGCTACATAAAAAGAACAAAAACAATCAGATTTCATATCA
AT3G13920-eIF-4?::3:4591541-4595767(-)_1640	TAAAAAGACTCACACTTCATTGAGTTTCTGGTCAAACTGACGTGCATCAAACTGTGTGCCTTCTGGTGCAGATCCTGCCA
AT3G13920-eIF-4?::3:4591541-4595767(-)_1680	GCATGCGGAGAGAACACACTCAAGAATGAAAAAACAGAAGTAAAAAGACTCACACTTCATTGAGTTTCTGGTCAAACTGA
AT3G13920-eIF-4?::3:4591541-4595767(-)_1720	CCCTCAAGTCTGTATCAATACAGTACAATTAGCAGCTAGAGCATGCGGAGAGAACACACTCAAGAATGAAAAAACAGAAG
AT3G13920-eIF-4?::3:4591541-4595767(-)_1760	CTCATGAACATCATCATAGGATGTGAAGAACTCATCTTGTCCCTCAAGTCTGTATCAATACAGTACAATTAGCAGCTAGA
AT3G13920-eIF-4?::3:4591541-4595767(-)_1800	CCCTGAGAAGGTTCTCTTGAAGACCCATGGCATCAAAGCTCTCATGAACATCATCATAGGATGTGAAGAACTCATCTTGT
AT3G13920-eIF-4?::3:4591541-4595767(-)_1840	CTTTTTCAAGTTCCTACACACATACCATAAGCATAAATACCCCTGAGAAGGTTCTCTTGAAGACCCATGGCATCAAAGCT
AT3G13920-eIF-4?::3:4591541-4595767(-)_1880	AGATAATGTTCTAATCTAAGACATAAATCACAAAAGATAGCTTTTTCAAGTTCCTACACACATACCATAAGCATAAATAC
AT3G13920-eIF-4?::3:4591541-4595767(-)_1920	AAGGCTTCTCAAAACCTAAGAAAAAACAGAAGCACGCATGAGATAATGTTCTAATCTAAGACATAAATCACAAAAGATAG
AT3G13920-eIF-4?::3:4591541-4595767(-)_1960	CCCTTACAGAAGGGGACGATTCCTCTTTGCTGAATAGCAGAAGGCTTCTCAAAACCTAAGAAAAAACAGAAGCACGCATG
AT3G13920-eIF-4?::3:4591541-4595767(-)_2000	TTTCCCAGTACCAGACTGAGCCTGTTGAATCACATCAAGACCCTTACAGAAGGGGACGATTCCTCTTTGCTGAATAGCAG
AT3G13920-eIF-4?::3:4591541-4595767(-)_2040	AGTCCAGCTGCTGCAAGACACCAGAGCAGAAAGTTGCTGTTTTCCCAGTACCAGACTGAGCCTGTTGAATCACATCAAGA
AT3G13920-eIF-4?::3:4591541-4595767(-)_2080	GTTGGAGCTAGAACCAAAGCCTGACACTGGATAAGGGAGAAGTCCAGCTGCTGCAAGACACCAGAGCAGAAAGTTGCTGT
AT3G13920-eIF-4?::3:4591541-4595767(-)_2120	GGCCCTCATGACCTTCTCAATTTGCTGAGCAAGCTCTCTAGTTGGAGCTAGAACCAAAGCCTGACACTGGATAAGGGAGA
AT3G13920-eIF-4?::3:4591541-4595767(-)_2160	CAACACAGGCGTGAACCTTGACACCAAGGTAATCACCAAGGGCCCTCATGACCTTCTCAATTTGCTGAGCAAGCTCTCTA
AT3G13920-eIF-4?::3:4591541-4595767(-)_2200	GCTTGGAGGATGCGCTGATCCTCACGGACACTGGTTCCACCAACACAGGCGTGAACCTTGACACCAAGGTAATCACCAAG
AT3G13920-eIF-4?::3:4591541-4595767(-)_2240	AAAGACACGCCCTGGAGTTCCAACAACAACATGGACACCAGCTTGGAGGATGCGCTGATCCTCACGGACACTGGTTCCAC
AT3G13920-eIF-4?::3:4591541-4595767(-)_2280	TGATGTTGTCAGCACGAAGAGACTGCCTCTTCAACATGTCAAAGACACGCCCTGGAGTTCCAACAACAACATGGACACCA
AT3G13920-eIF-4?::3:4591541-4595767(-)_2320	CGGGAGAGCATTTCATCAGCTTCATCGAGAACAAACATCTTGATGTTGTCAGCACGAAGAGACTGCCTCTTCAACATGTC
AT3G13920-eIF-4?::3:4591541-4595767(-)_2360	AAACACTGAGAAATATTTGCATACCTGGTCCTTGAAACCACGGGAGAGCATTTCATCAGCTTCATCGAGAACAAACATCT
AT3G13920-eIF-4?::3:4591541-4595767(-)_2400	CCAGTGAGATTCAAGTTAAACTATAACGAGAATGGAATTGAAACACTGAGAAATATTTGCATACCTGGTCCTTGAAACCA
AT3G13920-eIF-4?::3:4591541-4595767(-)_2440	AGAAGCTGGAATATGTCATAGATCTGAAAAAACCCAGAAACCAGTGAGATTCAAGTTAAACTATAACGAGAATGGAATTG
AT3G13920-eIF-4?::3:4591541-4595767(-)_2480	CATTGTTGCGGAGAACACACCAACTTGGATCTTTGGTGGAAGAAGCTGGAATATGTCATAGATCTGAAAAAACCCAGAAA
AT3G13920-eIF-4?::3:4591541-4595767(-)_2520	TGCTCATGAACTTCCTTGTGATCTCAAGAGCTTCTGGTGGCATTGTTGCGGAGAACACACCAACTTGGATCTTTGGTGGA
AT3G13920-eIF-4?::3:4591541-4595767(-)_2560	AGGGTAAGCTCATCACGCTTCACCAAGATTCTCACTGGCTTGCTCATGAACTTCCTTGTGATCTCAAGAGCTTCTGGTGG
AT3G13920-eIF-4?::3:4591541-4595767(-)_2600	TTCTTTCTCAACGTTGACGTAGAACTGCTTGATACCTTCAAGGGTAAGCTCATCACGCTTCACCAAGATTCTCACTGGCT
AT3G13920-eIF-4?::3:4591541-4595767(-)_2640	GAGTCTCGTAGAGATCACAGAGTGTCTCGAGCTTCCACTCTTCTTTCTCAACGTTGACGTAGAACTGCTTGATACCTTCA
AT3G13920-eIF-4?::3:4591541-4595767(-)_2680	CGCCTGGTGTTCACGAAGATGACACTCTGAGTGATGGCAAGAGTCTCGTAGAGATCACAGAGTGTCTCGAGCTTCCACTC
AT3G13920-eIF-4?::3:4591541-4595767(-)_2720	GTCACGGCTTCTCATTTTGTCTGTGAGCCAATCAACCTTACGCCTGGTGTTCACGAAGATGACACTCTGAGTGATGGCAA
AT3G13920-eIF-4?::3:4591541-4595767(-)_2760	TGTTCTGGTCCATGTCTCCGTGAGTTGCAGAGACTGTGTGGTCACGGCTTCTCATTTTGTCTGTGAGCCAATCAACCTTA
AT3G13920-eIF-4?::3:4591541-4595767(-)_2800	GAGGAACCAGACCTGAACTCTCTCATGATGATGTCCCTGGTGTTCTGGTCCATGTCTCCGTGAGTTGCAGAGACTGTGTG
AT3G13920-eIF-4?::3:4591541-4595767(-)_2840	AATACCACGAGCTAAGAGGTCAGTGGTGATGAGAACACGGGAGGAACCAGACCTGAACTCTCTCATGATGATGTCCCTGG
AT3G13920-eIF-4?::3:4591541-4595767(-)_2880	GGAGATCGAAGTTGATAACCAGGGAGACTTGTTGGACATCAATACCACGAGCTAAGAGGTCAGTGGTGATGAGAACACGG
AT3G13920-eIF-4?::3:4591541-4595767(-)_2920	CTTCTTCCGATACGGTGAAGGTAGTTCTCTGGCTGAGTTGGGAGATCGAAGTTGATAACCAGGGAGACTTGTTGGACATC
AT3G13920-eIF-4?::3:4591541-4595767(-)_2960	CACGAAATTGATCGCAACACCCTTTCTCCCGAACCTTCCACTTCTTCCGATACGGTGAAGGTAGTTCTCTGGCTGAGTTG
AT3G13920-eIF-4?::3:4591541-4595767(-)_3000	ATTTCTGAATATCAAACAGCATCCTCTCATCATCACGGGTCACGAAATTGATCGCAACACCCTTTCTCCCGAACCTTCCA
AT3G13920-eIF-4?::3:4591541-4595767(-)_3040	GCCACGTTCGAAGGCAGCTCTTCGACAACCACATTGTAGAATTTCTGAATATCAAACAGCATCCTCTCATCATCACGGGT
AT3G13920-eIF-4?::3:4591541-4595767(-)_3080	GCAACAGAACCGACTTCTTTTCTCCCTTCACAGCAGATCGGCCACGTTCGAAGGCAGCTCTTCGACAACCACATTGTAGA
AT3G13920-eIF-4?::3:4591541-4595767(-)_3120	CTTTCTTCTCCGGTGATACTAGTACGGCAGAGCAAACACAGCAACAGAACCGACTTCTTTTCTCCCTTCACAGCAGATCG
AT3G13920-eIF-4?::3:4591541-4595767(-)_3160	TCAAAATCAGATCAAAGAGTGCCTTGCAAAACAAGAAAACCTTTCTTCTCCGGTGATACTAGTACGGCAGAGCAAACACA
AT3G13920-eIF-4?::3:4591541-4595767(-)_3200	AAGAAAATTTAAGAAATGTAAATCGCTGATAGACGACGGGTCAAAATCAGATCAAAGAGTGCCTTGCAAAACAAGAAAAC
AT3G13920-eIF-4?::3:4591541-4595767(-)_3240	ATATGTTCGTAGCTGGGAGAGAGAGGAGAGAACAACAACTAAGAAAATTTAAGAAATGTAAATCGCTGATAGACGACGGG
AT3G13920-eIF-4?::3:4591541-4595767(-)_3280	TCCATATGACTTAAACTTAAAAATGGTCAAGAAGAGAGAGATATGTTCGTAGCTGGGAGAGAGAGGAGAGAACAACAACT
AT3G13920-eIF-4?::3:4591541-4595767(-)_3320	ACAACAAAGCCGAATATTAAAATAGTGAAGAAATAAATACTCCATATGACTTAAACTTAAAAATGGTCAAGAAGAGAGAG
AT3G13920-eIF-4?::3:4591541-4595767(-)_3360	TTTGATGAAAAGATTTGATTGATACAAAAATCAAAGACAAACAACAAAGCCGAATATTAAAATAGTGAAGAAATAAATAC
AT3G13920-eIF-4?::3:4591541-4595767(-)_3400	TAATGCTGAGATATAGATTTGAAAAAGCTTAAAACCAAACTTTGATGAAAAGATTTGATTGATACAAAAATCAAAGACAA
AT3G13920-eIF-4?::3:4591541-4595767(-)_3440	AGCATTTTAACCAGTTTGACATAAACATATAAAATAAGTTTAATGCTGAGATATAGATTTGAAAAAGCTTAAAACCAAAC
AT3G13920-eIF-4?::3:4591541-4595767(-)_3480	AAAAAAAGTAACCCCGACTATTCAATTAATTTGTGAGCCAAGCATTTTAACCAGTTTGACATAAACATATAAAATAAGTT
AT3G13920-eIF-4?::3:4591541-4595767(-)_3520	AGAGAGTGTGCCAATGCTTCATCCTTGATTGATGCAATGGAAAAAAAGTAACCCCGACTATTCAATTAATTTGTGAGCCA
AT3G13920-eIF-4?::3:4591541-4595767(-)_3560	AGACTTTTGATCAGTAGATTTGTCGTTAAAGCAGCGCCTGAGAGAGTGTGCCAATGCTTCATCCTTGATTGATGCAATGG
AT3G13920-eIF-4?::3:4591541-4595767(-)_3600	AAAAACGAAAGATAAAGCGAGTTCGTCGCTGTGTCCAAACAGACTTTTGATCAGTAGATTTGTCGTTAAAGCAGCGCCTG
AT3G13920-eIF-4?::3:4591541-4595767(-)_3640	TTTATTTTCCATAAGGCTAGAAATATAAAGAAGATGCATGAAAAACGAAAGATAAAGCGAGTTCGTCGCTGTGTCCAAAC
AT3G13920-eIF-4?::3:4591541-4595767(-)_3680	AAAAAAAGGAAATAGTACATCAAAACTATTAGATATAATATTTATTTTCCATAAGGCTAGAAATATAAAGAAGATGCATG
AT3G13920-eIF-4?::3:4591541-4595767(-)_3720	GAATCCACATCCATAAAATTTTGAATATACTTCTTTTGAGAAAAAAAGGAAATAGTACATCAAAACTATTAGATATAATA
AT3G13920-eIF-4?::3:4591541-4595767(-)_3760	GAAAAACCCTTGTCGGTGGTAGGCTTGACTCGGAATCATTGAATCCACATCCATAAAATTTTGAATATACTTCTTTTGAG
AT3G13920-eIF-4?::3:4591541-4595767(-)_3800	GAAGTTCAGACCAATAATTTCACTTTGATATTATAAAAGTGAAAAACCCTTGTCGGTGGTAGGCTTGACTCGGAATCATT
AT3G13920-eIF-4?::3:4591541-4595767(-)_3840	AAATAAAATTTCTTTCATAGTTTCGTGAAGAAACTTTGCAGAAGTTCAGACCAATAATTTCACTTTGATATTATAAAAGT
AT3G13920-eIF-4?::3:4591541-4595767(-)_3880	TAGGCACGTGGATTTGTCCAAACCTGTAATTTCTCACAGGAAATAAAATTTCTTTCATAGTTTCGTGAAGAAACTTTGCA
AT3G13920-eIF-4?::3:4591541-4595767(-)_3920	AGGTTTGTGTGGATGTGATGATTTCCCAACTATTTCAAAATAGGCACGTGGATTTGTCCAAACCTGTAATTTCTCACAGG
AT3G13920-eIF-4?::3:4591541-4595767(-)_3960	TTCATGTGTTTTTCTTTTCTTATGATTTATAATGATGGTTAGGTTTGTGTGGATGTGATGATTTCCCAACTATTTCAAAA
AT3G13920-eIF-4?::3:4591541-4595767(-)_4000	AGAAAATGAATACGTAAAATTGGTATGAATCACTAGACTTTTCATGTGTTTTTCTTTTCTTATGATTTATAATGATGGTT
AT3G13920-eIF-4?::3:4591541-4595767(-)_4040	TTTCTTCAAACGAATTAAGTTATTCAACTTAGAAATAGAAAGAAAATGAATACGTAAAATTGGTATGAATCACTAGACTT
AT3G13920-eIF-4?::3:4591541-4595767(-)_4080	AGTTGGTCAAGGACCTACTTGTGTTTTTTTTCCCTCTTTTTTTCTTCAAACGAATTAAGTTATTCAACTTAGAAATAGAA
AT3G13920-eIF-4?::3:4591541-4595767(-)_4120	AGGTATCTTTTTTAGAAATCAATTTACAATTGTCATGTGGAGTTGGTCAAGGACCTACTTGTGTTTTTTTTCCCTCTTTT
AT3G13920-eIF-4?::3:4591541-4595767(-)_4146	AATATGTTTATTTTCCAAATAATTAAAGGTATCTTTTTTAGAAATCAATTTACAATTGTCATGTGGAGTTGGTCAAGGAC
AT1G42970-GAPDH::1:16127298-16133286(+)_0	AGATTCTGTGAGCCAGTGATCACAAGTTTCTCAAGAGACTCATTTTTTTAATCCTTCTTTTCATGTCATATAGTTTTCAT
AT1G42970-GAPDH::1:16127298-16133286(+)_40	AATATGTGGCTATTATGTAGGTAAGATACATATGGGGATAAGATTCTGTGAGCCAGTGATCACAAGTTTCTCAAGAGACT
AT1G42970-GAPDH::1:16127298-16133286(+)_80	TTTGATCAAAACCAACCAATGGTTCAAAGTGAAGCAAAGTAATATGTGGCTATTATGTAGGTAAGATACATATGGGGATA
AT1G42970-GAPDH::1:16127298-16133286(+)_120	GAGCGTTAGAATATATACATACATACACACATCCTTTGGTTTTGATCAAAACCAACCAATGGTTCAAAGTGAAGCAAAGT
AT1G42970-GAPDH::1:16127298-16133286(+)_160	CACAAGAAGGAAAAATCTAGGAATGCTAGTGATCAGTTTTGAGCGTTAGAATATATACATACATACACACATCCTTTGGT
AT1G42970-GAPDH::1:16127298-16133286(+)_200	GACGGCGAGAGCTGCATGTGTGGCCATAGCTGCAAGTGATCACAAGAAGGAAAAATCTAGGAATGCTAGTGATCAGTTTT
AT1G42970-GAPDH::1:16127298-16133286(+)_240	CACTCTTAGACTGCAGTCGCTGTGTGACCGGGATTCTTGAGACGGCGAGAGCTGCATGTGTGGCCATAGCTGCAAGTGAT
AT1G42970-GAPDH::1:16127298-16133286(+)_280	CATACCTTGGAGGAGCATTGAGCAGGGAAAGAGTGAATGGCACTCTTAGACTGCAGTCGCTGTGTGACCGGGATTCTTGA
AT1G42970-GAPDH::1:16127298-16133286(+)_320	ACACACATAAACAGAGGGTATGTAGTAGTCAGATGGAGTTCATACCTTGGAGGAGCATTGAGCAGGGAAAGAGTGAATGG
AT1G42970-GAPDH::1:16127298-16133286(+)_360	CAAGTAAGTAACAAGAGAAACCAATAAAACAAACTGTACCACACACATAAACAGAGGGTATGTAGTAGTCAGATGGAGTT
AT1G42970-GAPDH::1:16127298-16133286(+)_400	ATACGCAGACCGGAGAATTCAGCGACTTCTAGCCTCTGTGCAAGTAAGTAACAAGAGAAACCAATAAAACAAACTGTACC
AT1G42970-GAPDH::1:16127298-16133286(+)_440	TACAGCATCGAAGAAAGATGCTTCCCCACCGATACTACTCATACGCAGACCGGAGAATTCAGCGACTTCTAGCCTCTGTG
AT1G42970-GAPDH::1:16127298-16133286(+)_480	CAATCAATAAATAAGTTACCTTAGGGATGATTTGTGCAGCTACAGCATCGAAGAAAGATGCTTCCCCACCGATACTACTC
AT1G42970-GAPDH::1:16127298-16133286(+)_520	CACATATTCACAAATCATGATAACAATACAGTTACTGATTCAATCAATAAATAAGTTACCTTAGGGATGATTTGTGCAGC
AT1G42970-GAPDH::1:16127298-16133286(+)_560	GGAGTTGATGTTGTCACAGCCTAATATTTCACAAACTCATCACATATTCACAAATCATGATAACAATACAGTTACTGATT
AT1G42970-GAPDH::1:16127298-16133286(+)_600	AATCGCAACTTTCAGTTTCGCCACTGTCTCTCCTCTAACAGGAGTTGATGTTGTCACAGCCTAATATTTCACAAACTCAT
AT1G42970-GAPDH::1:16127298-16133286(+)_640	AACACCTAAGAAAGTTCCTACCAATCCTTCCAAAACCGTTAATCGCAACTTTCAGTTTCGCCACTGTCTCTCCTCTAACA
AT1G42970-GAPDH::1:16127298-16133286(+)_680	AGTACAACAACTTCGAGAGGAGAGTCTTTACGACCATGCCAACACCTAAGAAAGTTCCTACCAATCCTTCCAAAACCGTT
AT1G42970-GAPDH::1:16127298-16133286(+)_720	TTATTACATACTTACATTCTTGACACCACCACTGTCGTTAAGTACAACAACTTCGAGAGGAGAGTCTTTACGACCATGCC
AT1G42970-GAPDH::1:16127298-16133286(+)_760	AAATGTCAAAAATGTGTTCCACAAGAAGAGTTCACAAAGTTTATTACATACTTACATTCTTGACACCACCACTGTCGTTA
AT1G42970-GAPDH::1:16127298-16133286(+)_800	GAGTCATACTTAAGCAAGTGGGATGCCTGCAAATTTCATCAAATGTCAAAAATGTGTTCCACAAGAAGAGTTCACAAAGT
AT1G42970-GAPDH::1:16127298-16133286(+)_840	GTCCACAATTTTCACTTCAGCCTTGAAGGTTCCAAGCATGGAGTCATACTTAAGCAAGTGGGATGCCTGCAAATTTCATC
AT1G42970-GAPDH::1:16127298-16133286(+)_880	CAACTTTGATGAGCTTACCATCAACACTAATAGTTTCATTGTCCACAATTTTCACTTCAGCCTTGAAGGTTCCAAGCATG
AT1G42970-GAPDH::1:16127298-16133286(+)_920	AGCTCAGCCCATGGAAGCTTAAGAGGGTCTCTGTTGGAGACAACTTTGATGAGCTTACCATCAACACTAATAGTTTCATT
AT1G42970-GAPDH::1:16127298-16133286(+)_960	TTTCGGTAGAAATTTCACCTCGATAACAATGTCAATGCCGAGCTCAGCCCATGGAAGCTTAAGAGGGTCTCTGTTGGAGA
AT1G42970-GAPDH::1:16127298-16133286(+)_1000	ACTAAGTTCCGTAGCGCGATTTGCCATCATAATAAGCAGTTTTCGGTAGAAATTTCACCTCGATAACAATGTCAATGCCG
AT1G42970-GAPDH::1:16127298-16133286(+)_1040	CTGTTCCCTGATGATCATAACCATATACAGTTTTCGATTAACTAAGTTCCGTAGCGCGATTTGCCATCATAATAAGCAGT
AT1G42970-GAPDH::1:16127298-16133286(+)_1080	TGGATATGCTTCCCTGCTCCTGGCCCATCAACAAACACTCCTGTTCCCTGATGATCATAACCATATACAGTTTTCGATTA
AT1G42970-GAPDH::1:16127298-16133286(+)_1120	TTTGGCTGGTGCAGTGATGATAACTTTCGAGGCTCCGGCTTGGATATGCTTCCCTGCTCCTGGCCCATCAACAAACACTC
AT1G42970-GAPDH::1:16127298-16133286(+)_1160	GCTCATTGACTCCCATAACATAGGTAGGGATATCAGCACCTTTGGCTGGTGCAGTGATGATAACTTTCGAGGCTCCGGCT
AT1G42970-GAPDH::1:16127298-16133286(+)_1200	ACGGACCTAATAATGTTAGCGACATCGTGACCATAGTCTTGCTCATTGACTCCCATAACATAGGTAGGGATATCAGCACC
AT1G42970-GAPDH::1:16127298-16133286(+)_1240	ACTCGTTCATGCTTTAATGAGATCAAAGGTTTAACTTTAAACGGACCTAATAATGTTAGCGACATCGTGACCATAGTCTT
AT1G42970-GAPDH::1:16127298-16133286(+)_1280	TGCTGCAAAGAAAGACCAAAACTGAAGCATGAATACTCAAACTCGTTCATGCTTTAATGAGATCAAAGGTTTAACTTTAA
AT1G42970-GAPDH::1:16127298-16133286(+)_1320	TTAGCAAAAGGTGCCAAACAGTTGGTGGTGCAAGATGCATTGCTGCAAAGAAAGACCAAAACTGAAGCATGAATACTCAA
AT1G42970-GAPDH::1:16127298-16133286(+)_1360	GCAGAGAAAATAAAATGTACCAAATTCTTCATCCAAGACTTTAGCAAAAGGTGCCAAACAGTTGGTGGTGCAAGATGCAT
AT1G42970-GAPDH::1:16127298-16133286(+)_1400	GTATGAGCTATAAAAAAAACATTTTGAAACATGTAGTGAAGCAGAGAAAATAAAATGTACCAAATTCTTCATCCAAGACT
AT1G42970-GAPDH::1:16127298-16133286(+)_1440	TTGTCATTGTCCCCTTGACAATTCCTGTGATTCAGTTCATGTATGAGCTATAAAAAAAACATTTTGAAACATGTAGTGAA
AT1G42970-GAPDH::1:16127298-16133286(+)_1480	AGATGGAATCTTACTTGGTCTCCGGTGTAGGAGTGTGTGGTTGTCATTGTCCCCTTGACAATTCCTGTGATTCAGTTCAT
AT1G42970-GAPDH::1:16127298-16133286(+)_1520	AGCTCTTCCGTTAGGTTTCTACATGGATAGATAGACAAAAAGATGGAATCTTACTTGGTCTCCGGTGTAGGAGTGTGTGG
AT1G42970-GAPDH::1:16127298-16133286(+)_1560	ATTCATTTCAAACATATTTATTTTTTTGACAATACAAGCAAGCTCTTCCGTTAGGTTTCTACATGGATAGATAGACAAAA
AT1G42970-GAPDH::1:16127298-16133286(+)_1600	CTTAGGTCCCTGTGTGATGCATCTAGAAGCCTCTGAAACAATTCATTTCAAACATATTTATTTTTTTGACAATACAAGCA
AT1G42970-GAPDH::1:16127298-16133286(+)_1640	GCTGGTAGGCACTATGTTCAGTGCTGCGGCTCTTGCACGCCTTAGGTCCCTGTGTGATGCATCTAGAAGCCTCTGAAACA
AT1G42970-GAPDH::1:16127298-16133286(+)_1680	GCTGCGGCAACACTAATGACACCGCCTTGGCTGCTCCTGTGCTGGTAGGCACTATGTTCAGTGCTGCGGCTCTTGCACGC
AT1G42970-GAPDH::1:16127298-16133286(+)_1720	GTTGGCACACGGAGTGCAATGCCGTTAAGTTTACCCTTCAGCTGCGGCAACACTAATGACACCGCCTTGGCTGCTCCTGT
AT1G42970-GAPDH::1:16127298-16133286(+)_1760	CTCAACGTTTATAACAAGGTCAACCACTGAGACGTTTGGTGTTGGCACACGGAGTGCAATGCCGTTAAGTTTACCCTTCA
AT1G42970-GAPDH::1:16127298-16133286(+)_1800	TAAAGGCCTCGTTCACATCCTCTGCTGTCAAACCTTTCTTCTCAACGTTTATAACAAGGTCAACCACTGAGACGTTTGGT
AT1G42970-GAPDH::1:16127298-16133286(+)_1840	ACGTCTAAAATGCCTTTCATCGGTCCATTAGCGGCTTTTCTAAAGGCCTCGTTCACATCCTCTGCTGTCAAACCTTTCTT
AT1G42970-GAPDH::1:16127298-16133286(+)_1880	AGAGCACCTGAAGTCAACAGAGACAAGAGGCGCATCGCAAACGTCTAAAATGCCTTTCATCGGTCCATTAGCGGCTTTTC
AT1G42970-GAPDH::1:16127298-16133286(+)_1920	TAACCATAGTGAGGGACGAGTCAATGGTGGTAGAGACATCAGAGCACCTGAAGTCAACAGAGACAAGAGGCGCATCGCAA
AT1G42970-GAPDH::1:16127298-16133286(+)_1960	TTATCATACCAAGCAACCACCTTGACCATATCATCACCCATAACCATAGTGAGGGACGAGTCAATGGTGGTAGAGACATC
AT1G42970-GAPDH::1:16127298-16133286(+)_2000	ATGTAATGTGTTATATCTCTCTCACCTGTAACCCCACTCGTTATCATACCAAGCAACCACCTTGACCATATCATCACCCA
AT1G42970-GAPDH::1:16127298-16133286(+)_2040	CATAAACAAACAATCATAGGTTAAAACATAAAATGATATCATGTAATGTGTTATATCTCTCTCACCTGTAACCCCACTCG
AT1G42970-GAPDH::1:16127298-16133286(+)_2080	TCTTTGGCTAAAACACGAACACGCAAACGCAAACACAAAACATAAACAAACAATCATAGGTTAAAACATAAAATGATATC
AT1G42970-GAPDH::1:16127298-16133286(+)_2120	CCGGCCACTTGCTAGCCACTAGGTGAGCCAAATCCACCACTCTTTGGCTAAAACACGAACACGCAAACGCAAACACAAAA
AT1G42970-GAPDH::1:16127298-16133286(+)_2160	AAATCCTCCAAAGGATCTCCACTTCCAACAGCTTCCGCTCCCGGCCACTTGCTAGCCACTAGGTGAGCCAAATCCACCAC
AT1G42970-GAPDH::1:16127298-16133286(+)_2200	ATAGACTTTGCATTCCTCATCAGCCGGGTTTGTCTTGCAGAAATCCTCCAAAGGATCTCCACTTCCAACAGCTTCCGCTC
AT1G42970-GAPDH::1:16127298-16133286(+)_2240	GGTGAAAAATAAAGAAAGAAATGATCAAAGTTGTTCAGTCATAGACTTTGCATTCCTCATCAGCCGGGTTTGTCTTGCAG
AT1G42970-GAPDH::1:16127298-16133286(+)_2280	CGATTTCGAATAAGTAACTCATGATACAAAGTATTGTTTTGGTGAAAAATAAAGAAAGAAATGATCAAAGTTGTTCAGTC
AT1G42970-GAPDH::1:16127298-16133286(+)_2320	AGACAAGAAAATCTTATGAGAAAAACAAGTATGCATAGTACGATTTCGAATAAGTAACTCATGATACAAAGTATTGTTTT
AT1G42970-GAPDH::1:16127298-16133286(+)_2360	CAAATACAATTCTCTCAGTCTTAACATATAGTTGTTCATCAGACAAGAAAATCTTATGAGAAAAACAAGTATGCATAGTA
AT1G42970-GAPDH::1:16127298-16133286(+)_2400	TAAATTCCGTTTTAACATGTAGCATAAAATGGTTATTTCTCAAATACAATTCTCTCAGTCTTAACATATAGTTGTTCATC
AT1G42970-GAPDH::1:16127298-16133286(+)_2440	AACCAAATCAAACAATTTCTTTTGTCATACATTGCTCAAATAAATTCCGTTTTAACATGTAGCATAAAATGGTTATTTCT
AT1G42970-GAPDH::1:16127298-16133286(+)_2480	TTTCATTATTTTGTTGCACACTCATGCATCTTTATTTGTAAACCAAATCAAACAATTTCTTTTGTCATACATTGCTCAAA
AT1G42970-GAPDH::1:16127298-16133286(+)_2520	CAAGTTGAAAATATCAAATCTCTTTTCTCTAGATTGAATGTTTCATTATTTTGTTGCACACTCATGCATCTTTATTTGTA
AT1G42970-GAPDH::1:16127298-16133286(+)_2560	TTCAAAAAGATCAATTCCAACCATCATACAATAAAGAAATCAAGTTGAAAATATCAAATCTCTTTTCTCTAGATTGAATG
AT1G42970-GAPDH::1:16127298-16133286(+)_2600	TTCATTTTTAATATAAAAAAATTACATATGTATTATGAAATTCAAAAAGATCAATTCCAACCATCATACAATAAAGAAAT
AT1G42970-GAPDH::1:16127298-16133286(+)_2640	TAATACCTTACATTGATTTTAATTTATTCTTTCTTTATTTTTCATTTTTAATATAAAAAAATTACATATGTATTATGAAA
AT1G42970-GAPDH::1:16127298-16133286(+)_2680	GTTTGGTTCTAAATTTTTAATATTTAAAAACTATATGGTATAATACCTTACATTGATTTTAATTTATTCTTTCTTTATTT
AT1G42970-GAPDH::1:16127298-16133286(+)_2720	TTGCATAAGTTAAAAATTCAATTGAGAAATCGTCATAAGAGTTTGGTTCTAAATTTTTAATATTTAAAAACTATATGGTA
AT1G42970-GAPDH::1:16127298-16133286(+)_2760	CTGCTACCATTTTTTTTGTTGTTTTTTGTTGTTGTTGTTATTGCATAAGTTAAAAATTCAATTGAGAAATCGTCATAAGA
AT1G42970-GAPDH::1:16127298-16133286(+)_2800	ACATCATTAAAAGTTTTGTAGACTCAATTCAAAAATCAGCCTGCTACCATTTTTTTTGTTGTTTTTTGTTGTTGTTGTTA
AT1G42970-GAPDH::1:16127298-16133286(+)_2840	TGAATTAACAAATTTTGTACAATTTTCTCATTTTTCACCTACATCATTAAAAGTTTTGTAGACTCAATTCAAAAATCAGC
AT1G42970-GAPDH::1:16127298-16133286(+)_2880	AAAAAGGCTGAGTTGGTTGAAGAGCTGCAATGAAAATGATTGAATTAACAAATTTTGTACAATTTTCTCATTTTTCACCT
AT1G42970-GAPDH::1:16127298-16133286(+)_2920	AAGATGGAACTCGAGTCTAATAAAGAAACAAGCTTGAGAAAAAAAGGCTGAGTTGGTTGAAGAGCTGCAATGAAAATGAT
AT1G42970-GAPDH::1:16127298-16133286(+)_2960	ATAGGTTCAATAACCAGAGAAGCTATTTCTAGCTGAACAAAAGATGGAACTCGAGTCTAATAAAGAAACAAGCTTGAGAA
AT1G42970-GAPDH::1:16127298-16133286(+)_3000	TGATTCACTTCCAGAATGTGTACGACTATTCCTTGCTCTGATAGGTTCAATAACCAGAGAAGCTATTTCTAGCTGAACAA
AT1G42970-GAPDH::1:16127298-16133286(+)_3040	CCAAAGCATTGATTAAAAAATCACCACTATAATGATTGATTGATTCACTTCCAGAATGTGTACGACTATTCCTTGCTCTG
AT1G42970-GAPDH::1:16127298-16133286(+)_3080	AGTTTTTTCTTTATATTTGTTATTTTTTTGCACAGTTTGCCCAAAGCATTGATTAAAAAATCACCACTATAATGATTGAT
AT1G42970-GAPDH::1:16127298-16133286(+)_3120	GGAGTACTTATCTGTTATTTAATATATCGGCATACACCAAAGTTTTTTCTTTATATTTGTTATTTTTTTGCACAGTTTGC
AT1G42970-GAPDH::1:16127298-16133286(+)_3160	AGGCCGCTATCGTATGAACATATTTTTCTTCGTTAGAGACGGAGTACTTATCTGTTATTTAATATATCGGCATACACCAA
AT1G42970-GAPDH::1:16127298-16133286(+)_3200	CTCATATTAGTTAGGATACTAGTTATATTTAGTTTGGCCAAGGCCGCTATCGTATGAACATATTTTTCTTCGTTAGAGAC
AT1G42970-GAPDH::1:16127298-16133286(+)_3240	AATAGAATACAACTATAAATTTAGTTCTAATAGGAGACAACTCATATTAGTTAGGATACTAGTTATATTTAGTTTGGCCA
AT1G42970-GAPDH::1:16127298-16133286(+)_3280	TTTTAAATATTAGAGTGTTATTATACTCTGTATAAACAGTAATAGAATACAACTATAAATTTAGTTCTAATAGGAGACAA
AT1G42970-GAPDH::1:16127298-16133286(+)_3320	ATTACTTATATACGTAAATTTAGGATAATATGATTTACTATTTTAAATATTAGAGTGTTATTATACTCTGTATAAACAGT
AT1G42970-GAPDH::1:16127298-16133286(+)_3360	TATCTATTTTTATTGATGTTTTGTGTTATGTTAATTGTAAATTACTTATATACGTAAATTTAGGATAATATGATTTACTA
AT1G42970-GAPDH::1:16127298-16133286(+)_3400	ATATTAGTTTTTTTAGATTCAATTTATTTTATGTCCTTATTATCTATTTTTATTGATGTTTTGTGTTATGTTAATTGTAA
AT1G42970-GAPDH::1:16127298-16133286(+)_3440	AGCATTTACAGCCTAAAGGATTTGACATCAACATAAATTAATATTAGTTTTTTTAGATTCAATTTATTTTATGTCCTTAT
AT1G42970-GAPDH::1:16127298-16133286(+)_3480	AGAATCTATATAGAAATTCGAATATATTAAGATAAACCAAAGCATTTACAGCCTAAAGGATTTGACATCAACATAAATTA
AT1G42970-GAPDH::1:16127298-16133286(+)_3520	CTTATTTTATGTAAAATACTTTGGAGTTAGTATATACTTTAGAATCTATATAGAAATTCGAATATATTAAGATAAACCAA
AT1G42970-GAPDH::1:16127298-16133286(+)_3560	TTTTAGATAACACTATCTCAAAATAACATATATAAATAAACTTATTTTATGTAAAATACTTTGGAGTTAGTATATACTTT
AT1G42970-GAPDH::1:16127298-16133286(+)_3600	TTTTGATGATTATTGCATCTTTATTATGTAATCCTCTGAATTTTAGATAACACTATCTCAAAATAACATATATAAATAAA
AT1G42970-GAPDH::1:16127298-16133286(+)_3640	TTCAGTATGATTCAACTTTTACAGTTACGGTGTTTATAGTTTTTGATGATTATTGCATCTTTATTATGTAATCCTCTGAA
AT1G42970-GAPDH::1:16127298-16133286(+)_3680	GTGAACAGTGTGAGTTGAATTACATCATTTTCCAGTTAGGTTCAGTATGATTCAACTTTTACAGTTACGGTGTTTATAGT
AT1G42970-GAPDH::1:16127298-16133286(+)_3720	AAAGACACTAACACTTTCTATAAGTAGGAAAATGCACTATGTGAACAGTGTGAGTTGAATTACATCATTTTCCAGTTAGG
AT1G42970-GAPDH::1:16127298-16133286(+)_3760	CTGTGTAGTAATTTTGAATGTTTGATGATTTGAGGTTGGAAAAGACACTAACACTTTCTATAAGTAGGAAAATGCACTAT
AT1G42970-GAPDH::1:16127298-16133286(+)_3800	TTGTTGAAGTCAATTTTAGTTTCAAATTAAAACACACAATCTGTGTAGTAATTTTGAATGTTTGATGATTTGAGGTTGGA
AT1G42970-GAPDH::1:16127298-16133286(+)_3840	TGTGTTATCTGAGTCATTGATTTTAATGATTGACATAAAATTGTTGAAGTCAATTTTAGTTTCAAATTAAAACACACAAT
AT1G42970-GAPDH::1:16127298-16133286(+)_3880	TTGTTTAAACGAATTTCTACCATGTTGTTCTCCTTGCCATTGTGTTATCTGAGTCATTGATTTTAATGATTGACATAAAA
AT1G42970-GAPDH::1:16127298-16133286(+)_3920	CATGGTTACAAAAGCAAAACAAAAAACGATGGATGTAGTTTTGTTTAAACGAATTTCTACCATGTTGTTCTCCTTGCCAT
AT1G42970-GAPDH::1:16127298-16133286(+)_3960	GAATTGTGATTTTACTTATTAACTTCGTTGTTATATTTTACATGGTTACAAAAGCAAAACAAAAAACGATGGATGTAGTT
AT1G42970-GAPDH::1:16127298-16133286(+)_4000	TTTTATTTTTGCGTCATCATTTTGTCAATTTTACATACAAGAATTGTGATTTTACTTATTAACTTCGTTGTTATATTTTA
AT1G42970-GAPDH::1:16127298-16133286(+)_4040	AAATTGTTATATTTGGGATTTGAAAGTTTGTCATTTTTACTTTTATTTTTGCGTCATCATTTTGTCAATTTTACATACAA
AT1G42970-GAPDH::1:16127298-16133286(+)_4080	AATATTCACATACGATAAATATTATATGTGTACATAAGTGAAATTGTTATATTTGGGATTTGAAAGTTTGTCATTTTTAC
AT1G42970-GAPDH::1:16127298-16133286(+)_4120	TCATCAATTAAATAAATAATTATAATTTTTTCTTATGAAAAATATTCACATACGATAAATATTATATGTGTACATAAGTG
AT1G42970-GAPDH::1:16127298-16133286(+)_4160	TTAAACGAATTACCGCTACGTTGTTGTCTTTGCTACCGCCTCATCAATTAAATAAATAATTATAATTTTTTCTTATGAAA
AT1G42970-GAPDH::1:16127298-16133286(+)_4200	TGTTACATAGGTACAAAAACAAAAAACAATGTAGTTTTGTTTAAACGAATTACCGCTACGTTGTTGTCTTTGCTACCGCC
AT1G42970-GAPDH::1:16127298-16133286(+)_4240	TTTTTTTGTTCTTTTCTCATAATTAATCCTTGTCGTTATATGTTACATAGGTACAAAAACAAAAAACAATGTAGTTTTGT
AT1G42970-GAPDH::1:16127298-16133286(+)_4280	TAAGTACATACGAAAGTTCCGGATCTTATAAGTTTTCTTATTTTTTTGTTCTTTTCTCATAATTAATCCTTGTCGTTATA
AT1G42970-GAPDH::1:16127298-16133286(+)_4320	TAGAACCGTTTATTTCAAAACAGGAAAATGCCGGTTTTCGTAAGTACATACGAAAGTTCCGGATCTTATAAGTTTTCTTA
AT1G42970-GAPDH::1:16127298-16133286(+)_4360	ACAATATATTATTCTTTATCTTTACATAATGATAGAAGGGTAGAACCGTTTATTTCAAAACAGGAAAATGCCGGTTTTCG
AT1G42970-GAPDH::1:16127298-16133286(+)_4400	TTATCGGAGCTCACCATCGTCGCCATCACCAACAAAGGAAACAATATATTATTCTTTATCTTTACATAATGATAGAAGGG
AT1G42970-GAPDH::1:16127298-16133286(+)_4440	TCACCATCGTCGCTGTTGTCAGAGCTCACCATCGTCGCCGTTATCGGAGCTCACCATCGTCGCCATCACCAACAAAGGAA
AT1G42970-GAPDH::1:16127298-16133286(+)_4480	CGCCGTTGTCGGAGCTCACCATCGTCGCCATTATCGGTGCTCACCATCGTCGCTGTTGTCAGAGCTCACCATCGTCGCCG
AT1G42970-GAPDH::1:16127298-16133286(+)_4520	ATTAACGGAGCTCATCGACATTGTCGGAGGTTACCATCGTCGCCGTTGTCGGAGCTCACCATCGTCGCCATTATCGGTGC
AT1G42970-GAPDH::1:16127298-16133286(+)_4560	ATCACTCTCACGATTCACCGCTGCCCACATCGTCGTTACTATTAACGGAGCTCATCGACATTGTCGGAGGTTACCATCGT
AT1G42970-GAPDH::1:16127298-16133286(+)_4600	GAGAAATCAGTGAGTGATAAGAGGAGGGAGAAGATGAGCCATCACTCTCACGATTCACCGCTGCCCACATCGTCGTTACT
AT1G42970-GAPDH::1:16127298-16133286(+)_4640	TTTTTAGAGTTGTGAGATCATTGGATAAAAACAAAGATCGGAGAAATCAGTGAGTGATAAGAGGAGGGAGAAGATGAGCC
AT1G42970-GAPDH::1:16127298-16133286(+)_4680	AATTGCATTATTTAGCACTACATAACGATTCACCTCTATTTTTTTAGAGTTGTGAGATCATTGGATAAAAACAAAGATCG
AT1G42970-GAPDH::1:16127298-16133286(+)_4720	ATAAATGTTTTGAGATGTAATCTGGAAATATTTATTTTTAAATTGCATTATTTAGCACTACATAACGATTCACCTCTATT
AT1G42970-GAPDH::1:16127298-16133286(+)_4760	TTTGAATGGGAACCCAAGCACAAAAATCAAACTCACAGTGATAAATGTTTTGAGATGTAATCTGGAAATATTTATTTTTA
AT1G42970-GAPDH::1:16127298-16133286(+)_4800	TGGAAGGGAAACTCAATCAAAAACTAAAACCCTAAAGATTTTTGAATGGGAACCCAAGCACAAAAATCAAACTCACAGTG
AT1G42970-GAPDH::1:16127298-16133286(+)_4840	TTGTGTCCTCACTCTACACCATTAGCGATATTTTGTTTATTGGAAGGGAAACTCAATCAAAAACTAAAACCCTAAAGATT
AT1G42970-GAPDH::1:16127298-16133286(+)_4880	ATATGCAATTTAAGTATTCGAAACGGAGCTATTCTTTTCATTGTGTCCTCACTCTACACCATTAGCGATATTTTGTTTAT
AT1G42970-GAPDH::1:16127298-16133286(+)_4920	AGATGACTAGTAAAGAAGAAGAATTTCAGATTTCAAGCAGATATGCAATTTAAGTATTCGAAACGGAGCTATTCTTTTCA
AT1G42970-GAPDH::1:16127298-16133286(+)_4960	ATTAAACGAAATAAAATCATCTTGCAAATGAAAAAGAAGAAGATGACTAGTAAAGAAGAAGAATTTCAGATTTCAAGCAG
AT1G42970-GAPDH::1:16127298-16133286(+)_5000	AATCCTAAGGATGATAATATTTATGAAACCCAAGCAAAGAATTAAACGAAATAAAATCATCTTGCAAATGAAAAAGAAGA
AT1G42970-GAPDH::1:16127298-16133286(+)_5040	ATCCATTCTATTACAAACACCCATCGATTCAAGATAAATAAATCCTAAGGATGATAATATTTATGAAACCCAAGCAAAGA
AT1G42970-GAPDH::1:16127298-16133286(+)_5080	AAATCTTTTAACAAAAATTAGAAATCTTATACCCTAAAATATCCATTCTATTACAAACACCCATCGATTCAAGATAAATA
AT1G42970-GAPDH::1:16127298-16133286(+)_5120	CTTTCATCATCATCTTCCCTGTCCTTCTTCTTTTCAATCCAAATCTTTTAACAAAAATTAGAAATCTTATACCCTAAAAT
AT1G42970-GAPDH::1:16127298-16133286(+)_5160	GATGATTTGACTATTTTACCTTGAAAATTTTCACCCTCTTCTTTCATCATCATCTTCCCTGTCCTTCTTCTTTTCAATCC
AT1G42970-GAPDH::1:16127298-16133286(+)_5200	GCTTTTCCGTATGTGATTTGAAAAAGAGCATTTTTAATATGATGATTTGACTATTTTACCTTGAAAATTTTCACCCTCTT
AT1G42970-GAPDH::1:16127298-16133286(+)_5240	TGAAAACATGTACTTTTTTGACAAAAACTTTGATTTTGAGGCTTTTCCGTATGTGATTTGAAAAAGAGCATTTTTAATAT
AT1G42970-GAPDH::1:16127298-16133286(+)_5280	TTGTGATTTGACCTAGTAACTTTGTCGTTAAGGGTTATTGTGAAAACATGTACTTTTTTGACAAAAACTTTGATTTTGAG
AT1G42970-GAPDH::1:16127298-16133286(+)_5320	CTTTTTTGCGTGAACAATATGTCATTTTTACATACACTAATTGTGATTTGACCTAGTAACTTTGTCGTTAAGGGTTATTG
AT1G42970-GAPDH::1:16127298-16133286(+)_5360	AGTGAAATTGTTATATTTGATACTTAACAGTCTGTCATTTCTTTTTTGCGTGAACAATATGTCATTTTTACATACACTAA
AT1G42970-GAPDH::1:16127298-16133286(+)_5400	ATAAAAGTTTTTCTACATACCATAAATGTTATATGTGTACAGTGAAATTGTTATATTTGATACTTAACAGTCTGTCATTT
AT1G42970-GAPDH::1:16127298-16133286(+)_5440	AAGATTTTAACAATAAAATAAATGATTAGATTTCTTTCTTATAAAAGTTTTTCTACATACCATAAATGTTATATGTGTAC
AT1G42970-GAPDH::1:16127298-16133286(+)_5480	GCGTCATCAATTAAATATATGATTAGATTTTTTTCACATAAAGATTTTAACAATAAAATAAATGATTAGATTTCTTTCTT
AT1G42970-GAPDH::1:16127298-16133286(+)_5520	TGTTTAAACGAAATACCACCACGTTGTTCACTTTGTCACAGCGTCATCAATTAAATATATGATTAGATTTTTTTCACATA
AT1G42970-GAPDH::1:16127298-16133286(+)_5560	AGTTACATGGGTCCAAGAGCCAAAAAGGGATGTAGATCATTGTTTAAACGAAATACCACCACGTTGTTCACTTTGTCACA
AT1G42970-GAPDH::1:16127298-16133286(+)_5600	TACAATAATTGTGATTTGATCCCGTAATTTTTTCTTTATAAGTTACATGGGTCCAAGAGCCAAAAAGGGATGTAGATCAT
AT1G42970-GAPDH::1:16127298-16133286(+)_5640	AATTATAATATTTGGTGTTTGACAGTCTGTCATTTTTACATACAATAATTGTGATTTGATCCCGTAATTTTTTCTTTATA
AT1G42970-GAPDH::1:16127298-16133286(+)_5680	GGTTTTCTACGTACCATATATGCTATGTGTAAATAAATGAAATTATAATATTTGGTGTTTGACAGTCTGTCATTTTTACA
AT1G42970-GAPDH::1:16127298-16133286(+)_5720	CATAAAATAAAATAAATGATTATATTTTTTTCTTATAAAAGGTTTTCTACGTACCATATATGCTATGTGTAAATAAATGA
AT1G42970-GAPDH::1:16127298-16133286(+)_5760	CAAAAATTGATTATATTTTTTTCTTATAAAAGATTTTCTACATAAAATAAAATAAATGATTATATTTTTTTCTTATAAAA
AT1G42970-GAPDH::1:16127298-16133286(+)_5800	GATTTTCTACATACAATAAATGTTTTATGTGCACATAAAACAAAAATTGATTATATTTTTTTCTTATAAAAGATTTTCTA
AT1G42970-GAPDH::1:16127298-16133286(+)_5840	CTGTCATTTTACATACAATAATTAATTATATTTTGTAAAAGATTTTCTACATACAATAAATGTTTTATGTGCACATAAAA
AT1G42970-GAPDH::1:16127298-16133286(+)_5880	TCAGGTTAGTGCATCTTATATAGATTTGGTTTCTATACAACTGTCATTTTACATACAATAATTAATTATATTTTGTAAAA
AT1G42970-GAPDH::1:16127298-16133286(+)_5908	GAATGGAGTATAGATTATCAATTCATCATCAGGTTAGTGCATCTTATATAGATTTGGTTTCTATACAACTGTCATTTTAC
AT2G28390-SAND::2:12136241-12147883(-)_0	ATACCAGAACGTACCAACCAGATCTGTGTTTACACTATCATAAAATAAAATTCGTATATTATGAATAATTGAATGCCCCT
AT2G28390-SAND::2:12136241-12147883(-)_40	TTTAAGTCGCCCTTGCAAATTTTTTTGTCTGAAAATACAAATACCAGAACGTACCAACCAGATCTGTGTTTACACTATCA
AT2G28390-SAND::2:12136241-12147883(-)_80	TCCAGAAGGTGGTAATAATATTGTAACATCATACTAAATTTTTAAGTCGCCCTTGCAAATTTTTTTGTCTGAAAATACAA
AT2G28390-SAND::2:12136241-12147883(-)_120	ATTGATCAAGTACAGATAAAACAAAAACAACATCTCATTATCCAGAAGGTGGTAATAATATTGTAACATCATACTAAATT
AT2G28390-SAND::2:12136241-12147883(-)_160	AAATCGCCTAAATTTATGTTGTGCGTACTTGATCCAAGACATTGATCAAGTACAGATAAAACAAAAACAACATCTCATTA
AT2G28390-SAND::2:12136241-12147883(-)_200	AATTATCCATATCCTATCAAAACAGGTGATTTATCCACATAAATCGCCTAAATTTATGTTGTGCGTACTTGATCCAAGAC
AT2G28390-SAND::2:12136241-12147883(-)_240	TCAATGAAACGTTAAATGTTTAAATCGTAACCAATTAGTTAATTATCCATATCCTATCAAAACAGGTGATTTATCCACAT
AT2G28390-SAND::2:12136241-12147883(-)_280	GATATAATAAGAATTCTACCTAATGAAGTAATTTGTTACGTCAATGAAACGTTAAATGTTTAAATCGTAACCAATTAGTT
AT2G28390-SAND::2:12136241-12147883(-)_320	TTTGACAAAAACAATTTGTAGGTACAAGATCTAGGTGTTTGATATAATAAGAATTCTACCTAATGAAGTAATTTGTTACG
AT2G28390-SAND::2:12136241-12147883(-)_360	ATCTTTGTAAAAATATCGTTTTATTTGTAGGTACAAGATGTTTGACAAAAACAATTTGTAGGTACAAGATCTAGGTGTTT
AT2G28390-SAND::2:12136241-12147883(-)_400	AAAAATATCAGTTCATTTAATCATTATGTTGAAATTTAGTATCTTTGTAAAAATATCGTTTTATTTGTAGGTACAAGATG
AT2G28390-SAND::2:12136241-12147883(-)_440	TTGGACTAAAAGAGCGTATGTTGAAATTTATTATCTTTGTAAAAATATCAGTTCATTTAATCATTATGTTGAAATTTAGT
AT2G28390-SAND::2:12136241-12147883(-)_480	TATGGTTTTACTTCCACTGTCCCATTTATAAGATTTTTTCTTGGACTAAAAGAGCGTATGTTGAAATTTATTATCTTTGT
AT2G28390-SAND::2:12136241-12147883(-)_520	ATTGAAAGTTTGAAACCAATATTTATGAATCCATTATTGGTATGGTTTTACTTCCACTGTCCCATTTATAAGATTTTTTC
AT2G28390-SAND::2:12136241-12147883(-)_560	TCAAAAATATACTACATATTTGAACGTAGATACAATCTTCATTGAAAGTTTGAAACCAATATTTATGAATCCATTATTGG
AT2G28390-SAND::2:12136241-12147883(-)_600	TTTTTTTATTCCAAAATTAGCAAATGATTCGTTAAAATTTTCAAAAATATACTACATATTTGAACGTAGATACAATCTTC
AT2G28390-SAND::2:12136241-12147883(-)_640	TTCCGAAGAATAATGCAAATAACTAAAATTTTAGATGAAATTTTTTTATTCCAAAATTAGCAAATGATTCGTTAAAATTT
AT2G28390-SAND::2:12136241-12147883(-)_680	TGTAGGTTTATGTACTTCCCTAGTCATGGTCAACCAAGCATTCCGAAGAATAATGCAAATAACTAAAATTTTAGATGAAA
AT2G28390-SAND::2:12136241-12147883(-)_720	GTCACAATGATATCCGAAGTGATTCCGATCATCTATTTGGTGTAGGTTTATGTACTTCCCTAGTCATGGTCAACCAAGCA
AT2G28390-SAND::2:12136241-12147883(-)_760	ATATTTTTCTAGTTAGACCGTAAGATGATTCTCGGAAGGTGTCACAATGATATCCGAAGTGATTCCGATCATCTATTTGG
AT2G28390-SAND::2:12136241-12147883(-)_800	CCACATGAATCATGTGGTTGTCCCTCACTCCCTCTTCTTAATATTTTTCTAGTTAGACCGTAAGATGATTCTCGGAAGGT
AT2G28390-SAND::2:12136241-12147883(-)_840	TACCAGTTAAATCTAATAACAATAACATATCATCCTCATGCCACATGAATCATGTGGTTGTCCCTCACTCCCTCTTCTTA
AT2G28390-SAND::2:12136241-12147883(-)_880	AAAATAAATAACAACTTATACTTTTGATTAATTAATTACATACCAGTTAAATCTAATAACAATAACATATCATCCTCATG
AT2G28390-SAND::2:12136241-12147883(-)_920	TAGTTGATATAAGTTTCTATTTTCTAAATATCCACCAGGAAAAATAAATAACAACTTATACTTTTGATTAATTAATTACA
AT2G28390-SAND::2:12136241-12147883(-)_960	TGGATAATCTGTTAGTCCTATAAATTATCGATGTCTAATTTAGTTGATATAAGTTTCTATTTTCTAAATATCCACCAGGA
AT2G28390-SAND::2:12136241-12147883(-)_1000	TTTGGAAAAAAGCCTAGTTGTGTTGAGAAAGACTGACAAGTGGATAATCTGTTAGTCCTATAAATTATCGATGTCTAATT
AT2G28390-SAND::2:12136241-12147883(-)_1040	TGTTACAATTAATACGTATAACATGATGGAGTTAAGTGTTTTTGGAAAAAAGCCTAGTTGTGTTGAGAAAGACTGACAAG
AT2G28390-SAND::2:12136241-12147883(-)_1080	AACTTACACAAGAATTAATTCGAAACTTCAATAGAACAAATGTTACAATTAATACGTATAACATGATGGAGTTAAGTGTT
AT2G28390-SAND::2:12136241-12147883(-)_1120	AGTACTCTGCCAAGTGCCATGCGTTAAACGAATGTTTGGTAACTTACACAAGAATTAATTCGAAACTTCAATAGAACAAA
AT2G28390-SAND::2:12136241-12147883(-)_1160	ATCGTTCACGTTTTTGTCATTGGATTTGACTTACTTGTATAGTACTCTGCCAAGTGCCATGCGTTAAACGAATGTTTGGT
AT2G28390-SAND::2:12136241-12147883(-)_1200	TAATTTTTAACTTCTCATATGGCTTCAAATGAGCTAGAACATCGTTCACGTTTTTGTCATTGGATTTGACTTACTTGTAT
AT2G28390-SAND::2:12136241-12147883(-)_1240	AGCCATTATTGGTACCGTAGTAGACGATGTCACAAATTAGTAATTTTTAACTTCTCATATGGCTTCAAATGAGCTAGAAC
AT2G28390-SAND::2:12136241-12147883(-)_1280	TAGATACAATGTTATACAAGTTTGAAACCAATATCTAAAAAGCCATTATTGGTACCGTAGTAGACGATGTCACAAATTAG
AT2G28390-SAND::2:12136241-12147883(-)_1320	CGTTTAATTTTTTAGAAAATAAACCTAAAATAATTGACCGTAGATACAATGTTATACAAGTTTGAAACCAATATCTAAAA
AT2G28390-SAND::2:12136241-12147883(-)_1360	GTAGGTTTATCTACTTCCTAGTGGTGGTCTTCCCACGGTTCGTTTAATTTTTTAGAAAATAAACCTAAAATAATTGACCG
AT2G28390-SAND::2:12136241-12147883(-)_1400	AATATTCCAAGTTATTCTGATGATCTCTCTTATATATAGTGTAGGTTTATCTACTTCCTAGTGGTGGTCTTCCCACGGTT
AT2G28390-SAND::2:12136241-12147883(-)_1440	AGTTAGATCGCGTAAGCCGATATTCGCAAGACATCAAACCAATATTCCAAGTTATTCTGATGATCTCTCTTATATATAGT
AT2G28390-SAND::2:12136241-12147883(-)_1480	CCTCAATAAAATCTACTTAAACCTTTGCATACTCTTATCTAGTTAGATCGCGTAAGCCGATATTCGCAAGACATCAAACC
AT2G28390-SAND::2:12136241-12147883(-)_1520	AATCCCGTTGAGGTAAAATCTATAGACATCTTTTTAATCGCCTCAATAAAATCTACTTAAACCTTTGCATACTCTTATCT
AT2G28390-SAND::2:12136241-12147883(-)_1560	TGTTATCAATCAATCCTATAAATTACTAATCTAATATTTGAATCCCGTTGAGGTAAAATCTATAGACATCTTTTTAATCG
AT2G28390-SAND::2:12136241-12147883(-)_1600	TCCCTTAATTCCATAAATTATGCGGAAAAAATGACAAGTATGTTATCAATCAATCCTATAAATTACTAATCTAATATTTG
AT2G28390-SAND::2:12136241-12147883(-)_1640	CTAGTTGTGGTGAATTCTTTAGAAAAACTAGTTTGGTGAATCCCTTAATTCCATAAATTATGCGGAAAAAATGACAAGTA
AT2G28390-SAND::2:12136241-12147883(-)_1680	ATTAGGAATCCAGCATGCATCTTTTTCAAGATGGTACTAGCTAGTTGTGGTGAATTCTTTAGAAAAACTAGTTTGGTGAA
AT2G28390-SAND::2:12136241-12147883(-)_1720	TAACCATAAGAAAAATGCATATGACTTTTTCCAAATGGAAATTAGGAATCCAGCATGCATCTTTTTCAAGATGGTACTAG
AT2G28390-SAND::2:12136241-12147883(-)_1760	AGTTATTCAAATCCTCTTCCTCTTGTTGTTTAAAGGTAAATAACCATAAGAAAAATGCATATGACTTTTTCCAAATGGAA
AT2G28390-SAND::2:12136241-12147883(-)_1800	AACTAATGAGATGAAATTTAAAATCCATTGTCAAAACAAAAGTTATTCAAATCCTCTTCCTCTTGTTGTTTAAAGGTAAA
AT2G28390-SAND::2:12136241-12147883(-)_1840	AAGAAAAGAAGTTAATAACGTGTTTCGATAAAAGGAAACAAACTAATGAGATGAAATTTAAAATCCATTGTCAAAACAAA
AT2G28390-SAND::2:12136241-12147883(-)_1880	TACGCAAACTTATTTAACTGTTTATGATTCATTCGCCAAAAAGAAAAGAAGTTAATAACGTGTTTCGATAAAAGGAAACA
AT2G28390-SAND::2:12136241-12147883(-)_1920	CCACGCGGATGCGGTTTGGTTTCCTTTTTACGGTCGGCTATACGCAAACTTATTTAACTGTTTATGATTCATTCGCCAAA
AT2G28390-SAND::2:12136241-12147883(-)_1960	AAAAATTGACATTGCCATTGCCATTACCAAACTAAAATATCCACGCGGATGCGGTTTGGTTTCCTTTTTACGGTCGGCTA
AT2G28390-SAND::2:12136241-12147883(-)_2000	TACCAGAAATTACCACTCTGCCACTGGCTAAGTTACGTCTAAAAATTGACATTGCCATTGCCATTACCAAACTAAAATAT
AT2G28390-SAND::2:12136241-12147883(-)_2040	GGATCACGGCATCAGTTTGGGCTCACTTGATAGGTACTTTTACCAGAAATTACCACTCTGCCACTGGCTAAGTTACGTCT
AT2G28390-SAND::2:12136241-12147883(-)_2080	ACTTGTGCAGTCATCACTTTACGTTGGGAAATACTCTTAAGGATCACGGCATCAGTTTGGGCTCACTTGATAGGTACTTT
AT2G28390-SAND::2:12136241-12147883(-)_2120	AAACGACAAGACCAGCGCACATAAAACGCCGAACGACTCGACTTGTGCAGTCATCACTTTACGTTGGGAAATACTCTTAA
AT2G28390-SAND::2:12136241-12147883(-)_2160	TAAAAGAAAAAAAATAACGAGGAAAAAGACAAAGAATGCAAAACGACAAGACCAGCGCACATAAAACGCCGAACGACTCG
AT2G28390-SAND::2:12136241-12147883(-)_2200	CATTTATATTCGATTCGTCGCTTTGGTAAAAACTAAAAACTAAAAGAAAAAAAATAACGAGGAAAAAGACAAAGAATGCA
AT2G28390-SAND::2:12136241-12147883(-)_2240	GAAATTTGACGTTTAATTTGGAAGGTACCGATATTATACCCATTTATATTCGATTCGTCGCTTTGGTAAAAACTAAAAAC
AT2G28390-SAND::2:12136241-12147883(-)_2280	TTTGGTTTATATCAAAAGAACAAGGAAAGAATAGTGAAAAGAAATTTGACGTTTAATTTGGAAGGTACCGATATTATACC
AT2G28390-SAND::2:12136241-12147883(-)_2320	AAAGAGACGTACCTGAAGTGTCATAACAGCCGATGAATTTTTTGGTTTATATCAAAAGAACAAGGAAAGAATAGTGAAAA
AT2G28390-SAND::2:12136241-12147883(-)_2360	GACATGTGAATTCATTAGTTATATTATAACCAAACACGTGAAAGAGACGTACCTGAAGTGTCATAACAGCCGATGAATTT
AT2G28390-SAND::2:12136241-12147883(-)_2400	AAGCTTTTTTATCGTAATTGTTTCTATAGTCAATTTCTTGGACATGTGAATTCATTAGTTATATTATAACCAAACACGTG
AT2G28390-SAND::2:12136241-12147883(-)_2440	ACCAAAAACTTATTTTCTATTTGTTTTCGCCAACAACCAAAAGCTTTTTTATCGTAATTGTTTCTATAGTCAATTTCTTG
AT2G28390-SAND::2:12136241-12147883(-)_2480	AACAATGACTTTCATAGTTCTCTATGGTTGCTTACATTTGACCAAAAACTTATTTTCTATTTGTTTTCGCCAACAACCAA
AT2G28390-SAND::2:12136241-12147883(-)_2520	GAACGAACTTCACATTCTCCATATGAAATTTTTGCTTCCTAACAATGACTTTCATAGTTCTCTATGGTTGCTTACATTTG
AT2G28390-SAND::2:12136241-12147883(-)_2560	CTCATCTTTCATCCATTCTATCAACTAAATTCTTACAGATGAACGAACTTCACATTCTCCATATGAAATTTTTGCTTCCT
AT2G28390-SAND::2:12136241-12147883(-)_2600	CATAACACTCAAATATTGCAACAACGATTGAGCTCGAAATCTCATCTTTCATCCATTCTATCAACTAAATTCTTACAGAT
AT2G28390-SAND::2:12136241-12147883(-)_2640	TGTCACAAATGCGGTTCTTTTTCACCATTCGCAATCGCAACATAACACTCAAATATTGCAACAACGATTGAGCTCGAAAT
AT2G28390-SAND::2:12136241-12147883(-)_2680	CTAGCAATATGATCGATCATATGGTGAGTAATATAACTATTGTCACAAATGCGGTTCTTTTTCACCATTCGCAATCGCAA
AT2G28390-SAND::2:12136241-12147883(-)_2720	TTGATGAGCTTGAATAATCGGCTTTGTGACTTGTGTTACACTAGCAATATGATCGATCATATGGTGAGTAATATAACTAT
AT2G28390-SAND::2:12136241-12147883(-)_2760	CGTGTCATGTATTGAGCTGAGTCGGTTCTTTACGTTCTTGTTGATGAGCTTGAATAATCGGCTTTGTGACTTGTGTTACA
AT2G28390-SAND::2:12136241-12147883(-)_2800	TTTGGCCGAGTGAGCCACTCACCAATCCATCATCGTAGTCCGTGTCATGTATTGAGCTGAGTCGGTTCTTTACGTTCTTG
AT2G28390-SAND::2:12136241-12147883(-)_2840	AGATTTGGAATTGAGAAACTTGATGACTACGTTACGGATTTTTGGCCGAGTGAGCCACTCACCAATCCATCATCGTAGTC
AT2G28390-SAND::2:12136241-12147883(-)_2880	TTACAATGAATGTATATGTTTTTGGATTACGTAATTGAAAAGATTTGGAATTGAGAAACTTGATGACTACGTTACGGATT
AT2G28390-SAND::2:12136241-12147883(-)_2920	TGAATTGAATGTAAATTGTATTCAACCAAAAAACCGGTTTTTACAATGAATGTATATGTTTTTGGATTACGTAATTGAAA
AT2G28390-SAND::2:12136241-12147883(-)_2960	AGTCTATCGAAAAAAGTTTGTGACTTGTGTTTTTTTTCTTTGAATTGAATGTAAATTGTATTCAACCAAAAAACCGGTTT
AT2G28390-SAND::2:12136241-12147883(-)_3000	TCCGTAATCAAGATTTATGTTTATGGATCTGTGTTAATTAAGTCTATCGAAAAAAGTTTGTGACTTGTGTTTTTTTTCTT
AT2G28390-SAND::2:12136241-12147883(-)_3040	GGGAATTCATCTAGTTATTAGAAATTTGAAATAACACTAATCCGTAATCAAGATTTATGTTTATGGATCTGTGTTAATTA
AT2G28390-SAND::2:12136241-12147883(-)_3080	TTTATCTAAACAATTTTCAAAACAAACCCACGCGCTGCGTGGGAATTCATCTAGTTATTAGAAATTTGAAATAACACTAA
AT2G28390-SAND::2:12136241-12147883(-)_3120	AATAATAAACATAAATTAGCGATAAAATAATTAACATCTTTTTATCTAAACAATTTTCAAAACAAACCCACGCGCTGCGT
AT2G28390-SAND::2:12136241-12147883(-)_3160	TAAGATGAGTCTAATTTTACTAAGTATAAAATAACAAACAAATAATAAACATAAATTAGCGATAAAATAATTAACATCTT
AT2G28390-SAND::2:12136241-12147883(-)_3200	TAGAGTCAAAAATGAATCTAACAATAAAAATGTAAGTGCATAAGATGAGTCTAATTTTACTAAGTATAAAATAACAAACA
AT2G28390-SAND::2:12136241-12147883(-)_3240	AATAATCAGATTATACATGAAATATATAGAAATTGATATTTAGAGTCAAAAATGAATCTAACAATAAAAATGTAAGTGCA
AT2G28390-SAND::2:12136241-12147883(-)_3280	GTTCATGATAATGAACAAATTTTAGAATCTTGGATATAAAAATAATCAGATTATACATGAAATATATAGAAATTGATATT
AT2G28390-SAND::2:12136241-12147883(-)_3320	ATGAAAACTCTTAAAATCCAAATATCTTACATTCTGTTGTGTTCATGATAATGAACAAATTTTAGAATCTTGGATATAAA
AT2G28390-SAND::2:12136241-12147883(-)_3360	AATAACTCTTTAATTTTTGCTTCTTTTTTTTTCTTTTCATATGAAAACTCTTAAAATCCAAATATCTTACATTCTGTTGT
AT2G28390-SAND::2:12136241-12147883(-)_3400	GGCTATATGCAATAGCATAAAATCTAAAAAGTGTTACAAAAATAACTCTTTAATTTTTGCTTCTTTTTTTTTCTTTTCAT
AT2G28390-SAND::2:12136241-12147883(-)_3440	ACATACCACGAAATTCAAAACAAATCCATTTGTCTTATATGGCTATATGCAATAGCATAAAATCTAAAAAGTGTTACAAA
AT2G28390-SAND::2:12136241-12147883(-)_3480	ACATTCAACATTTACAAGTAATAGACTTTTGAGACATTAGACATACCACGAAATTCAAAACAAATCCATTTGTCTTATAT
AT2G28390-SAND::2:12136241-12147883(-)_3520	TCTTTTCATTTTTGTATCTTTAAGTAAGTTCGTAACATTGACATTCAACATTTACAAGTAATAGACTTTTGAGACATTAG
AT2G28390-SAND::2:12136241-12147883(-)_3560	TTATTACGTTATGCTTCATATCTTATCATATGAAATTCTGTCTTTTCATTTTTGTATCTTTAAGTAAGTTCGTAACATTG
AT2G28390-SAND::2:12136241-12147883(-)_3600	CTAATATTAGTTTAGTTATTTTACCTTGATTTTTTAATTATTATTACGTTATGCTTCATATCTTATCATATGAAATTCTG
AT2G28390-SAND::2:12136241-12147883(-)_3640	ACTAAATAGTTATTTGTGTTGTAGTTTAGTTGTTTGCTACCTAATATTAGTTTAGTTATTTTACCTTGATTTTTTAATTA
AT2G28390-SAND::2:12136241-12147883(-)_3680	TTTAAAAAATTTAATGGTCAATGGTCATCACTCTATAATGACTAAATAGTTATTTGTGTTGTAGTTTAGTTGTTTGCTAC
AT2G28390-SAND::2:12136241-12147883(-)_3720	TCAATTACTACTTTTATTTTACTTTTATTATTTTCTATTTTTTAAAAAATTTAATGGTCAATGGTCATCACTCTATAATG
AT2G28390-SAND::2:12136241-12147883(-)_3760	AAAATAAAAATAAAATTATAAAATTATTTATTTAAATAAATCAATTACTACTTTTATTTTACTTTTATTATTTTCTATTT
AT2G28390-SAND::2:12136241-12147883(-)_3800	TTAAATCCTCCATTAATTAATTTCTTACATGATTTTTTTCAAAATAAAAATAAAATTATAAAATTATTTATTTAAATAAA
AT2G28390-SAND::2:12136241-12147883(-)_3840	GCAAAATTAATTGAGAGAAAATCAAAAGTCTCATATTGTGTTAAATCCTCCATTAATTAATTTCTTACATGATTTTTTTC
AT2G28390-SAND::2:12136241-12147883(-)_3880	AAATGACATGTATTATTTAACATTGATTAAATTAAAATCAGCAAAATTAATTGAGAGAAAATCAAAAGTCTCATATTGTG
AT2G28390-SAND::2:12136241-12147883(-)_3920	AAATAAAAATAAAATTATAAAATTATTTCATCACACAAGAAAATGACATGTATTATTTAACATTGATTAAATTAAAATCA
AT2G28390-SAND::2:12136241-12147883(-)_3960	TTAAATCTTCCATTAATTCATTTCTTAAATAATTTTTTCAAAATAAAAATAAAATTATAAAATTATTTCATCACACAAGA
AT2G28390-SAND::2:12136241-12147883(-)_4000	GCAAAATTAATTGAGAGAAAATCAAAAGTCTCAAATTGTGTTAAATCTTCCATTAATTCATTTCTTAAATAATTTTTTCA
AT2G28390-SAND::2:12136241-12147883(-)_4040	AATAACATGTGTCATTTAACATTAATTAAATTAAAAATCAGCAAAATTAATTGAGAGAAAATCAAAAGTCTCAAATTGTG
AT2G28390-SAND::2:12136241-12147883(-)_4080	CAAACTCTCTACATATAAGTGACACATCAGCACACAAAAAAATAACATGTGTCATTTAACATTAATTAAATTAAAAATCA
AT2G28390-SAND::2:12136241-12147883(-)_4120	TGCCAATGAGTACATTTGTAATCATATATATCAAAGTTGACAAACTCTCTACATATAAGTGACACATCAGCACACAAAAA
AT2G28390-SAND::2:12136241-12147883(-)_4160	GCCGAATAGTGGAAGCCGATGGATAGTTCATAGTTCATCATGCCAATGAGTACATTTGTAATCATATATATCAAAGTTGA
AT2G28390-SAND::2:12136241-12147883(-)_4200	AGAGAGGGGCTACTTAATATGGGGCTTGGGCTTATTTTCTGCCGAATAGTGGAAGCCGATGGATAGTTCATAGTTCATCA
AT2G28390-SAND::2:12136241-12147883(-)_4240	TATTGTTGGGCTTTTCCCCCAATAGGATATAATTGAAAAGAGAGAGGGGCTACTTAATATGGGGCTTGGGCTTATTTTCT
AT2G28390-SAND::2:12136241-12147883(-)_4280	CAGATTTCAGTCGGATATATTTGACCCGCTTTGCGACCCATATTGTTGGGCTTTTCCCCCAATAGGATATAATTGAAAAG
AT2G28390-SAND::2:12136241-12147883(-)_4320	GCATTGAGGAAGAGGATGATTCACGATTCACCAACGGATCCAGATTTCAGTCGGATATATTTGACCCGCTTTGCGACCCA
AT2G28390-SAND::2:12136241-12147883(-)_4360	GTGTTCATTGATTCTCTCTGCTAGATCACTTTGTCCACTCGCATTGAGGAAGAGGATGATTCACGATTCACCAACGGATC
AT2G28390-SAND::2:12136241-12147883(-)_4400	AGAGAGGAGAGAAATGGTTGGTCTCCTCTAATGGCAAGACGTGTTCATTGATTCTCTCTGCTAGATCACTTTGTCCACTC
AT2G28390-SAND::2:12136241-12147883(-)_4440	TGAAGTCGCCATTGCAGAAATCGGTTATAGATTTTTCAAGAGAGAGGAGAGAAATGGTTGGTCTCCTCTAATGGCAAGAC
AT2G28390-SAND::2:12136241-12147883(-)_4480	CGAATTCGGTGTCGGATGATGAAGGAGAAGACCTCGAATCTGAAGTCGCCATTGCAGAAATCGGTTATAGATTTTTCAAG
AT2G28390-SAND::2:12136241-12147883(-)_4520	TCCGAATTCGTCTCTGGATCGGAGCTAGGATTTGGATCGGCGAATTCGGTGTCGGATGATGAAGGAGAAGACCTCGAATC
AT2G28390-SAND::2:12136241-12147883(-)_4560	TTGAGATAAATTCATTGACTCTAATTGACTTTGAACACGCTCCGAATTCGTCTCTGGATCGGAGCTAGGATTTGGATCGG
AT2G28390-SAND::2:12136241-12147883(-)_4600	CGCTAAATTCGGTGTGGCTACCATCAGAGACTTCGCTAGGTTGAGATAAATTCATTGACTCTAATTGACTTTGAACACGC
AT2G28390-SAND::2:12136241-12147883(-)_4640	TTAGCCGATGCAACCTCATCATCATTATCATCGCCGCCACCGCTAAATTCGGTGTGGCTACCATCAGAGACTTCGCTAGG
AT2G28390-SAND::2:12136241-12147883(-)_4680	ACGCAATAAACCTCCATTGCTAACTCCGCCTTCGTTCCCGTTAGCCGATGCAACCTCATCATCATTATCATCGCCGCCAC
AT2G28390-SAND::2:12136241-12147883(-)_4720	TTAACAAAACCTCTCCTCCGCTAGTTCCCGCCACACCTTCACGCAATAAACCTCCATTGCTAACTCCGCCTTCGTTCCCG
AT2G28390-SAND::2:12136241-12147883(-)_4760	GGTTCTTCACCTGCTTCCATTTCCACCGGATTTTCCGCCCTTAACAAAACCTCTCCTCCGCTAGTTCCCGCCACACCTTC
AT2G28390-SAND::2:12136241-12147883(-)_4800	TCCTCTCTCTCCATCGTAACCGCTACTAGTCGGACTCGGTGGTTCTTCACCTGCTTCCATTTCCACCGGATTTTCCGCCC
AT2G28390-SAND::2:12136241-12147883(-)_4840	CATCATCAGCTTTATAAGTAGAAGTAGCTCCGCCGCTACTTCCTCTCTCTCCATCGTAACCGCTACTAGTCGGACTCGGT
AT2G28390-SAND::2:12136241-12147883(-)_4880	TCACCATCCACATTAGCTTCCCTAATCTCATCCTCGCTTCCATCATCAGCTTTATAAGTAGAAGTAGCTCCGCCGCTACT
AT2G28390-SAND::2:12136241-12147883(-)_4920	TTTTCCAGGCAACCACGCAGCTTCATGCTGCGAGGCAGTGTCACCATCCACATTAGCTTCCCTAATCTCATCCTCGCTTC
AT2G28390-SAND::2:12136241-12147883(-)_4960	AGCTAATTAGCTATATCAAACTAACCTCATCAACATGGCGTTTTCCAGGCAACCACGCAGCTTCATGCTGCGAGGCAGTG
AT2G28390-SAND::2:12136241-12147883(-)_5000	AAGAGAAGATGCTTGAACTGATCTTATAACCTAAAACTAGAGCTAATTAGCTATATCAAACTAACCTCATCAACATGGCG
AT2G28390-SAND::2:12136241-12147883(-)_5040	TCCATGCCGGAAACTGAATACTATCAACAACGATAACACCAAGAGAAGATGCTTGAACTGATCTTATAACCTAAAACTAG
AT2G28390-SAND::2:12136241-12147883(-)_5080	CATTTTCAACAGCATTCCTAGAGAACCCATAACCCAACGATCCATGCCGGAAACTGAATACTATCAACAACGATAACACC
AT2G28390-SAND::2:12136241-12147883(-)_5120	TTAATCAATATTGATCAGTTCATAAATATCACTCACTAAACATTTTCAACAGCATTCCTAGAGAACCCATAACCCAACGA
AT2G28390-SAND::2:12136241-12147883(-)_5160	AAAATGTGTTCTCAGAGTTCCATCTACCGCTGATGAGAAGTTAATCAATATTGATCAGTTCATAAATATCACTCACTAAA
AT2G28390-SAND::2:12136241-12147883(-)_5200	TCTCCATGACGTAGAAGCATCATCCTGCGTTTTCATATTAAAAATGTGTTCTCAGAGTTCCATCTACCGCTGATGAGAAG
AT2G28390-SAND::2:12136241-12147883(-)_5240	TGCCTGAGTTACTCAGTATGAAGAAATGCTTCTTCCTCTTTCTCCATGACGTAGAAGCATCATCCTGCGTTTTCATATTA
AT2G28390-SAND::2:12136241-12147883(-)_5280	TTCAATATGAAGAAATGTCTAAACCTGGAATATATCGGTTTGCCTGAGTTACTCAGTATGAAGAAATGCTTCTTCCTCTT
AT2G28390-SAND::2:12136241-12147883(-)_5320	AACGATAAACCCCACAATACAACCATTCTCTAGCTGACGATTCAATATGAAGAAATGTCTAAACCTGGAATATATCGGTT
AT2G28390-SAND::2:12136241-12147883(-)_5360	AAAAACGAAATGCAACGAGAGTAAATCAGTTAAAAGTTAAAACGATAAACCCCACAATACAACCATTCTCTAGCTGACGA
AT2G28390-SAND::2:12136241-12147883(-)_5400	AAGCTTATGTTCATCTCCATATCTAAACGATACAACGATTAAAAACGAAATGCAACGAGAGTAAATCAGTTAAAAGTTAA
AT2G28390-SAND::2:12136241-12147883(-)_5440	CAAAAGAAATAATAGCTTGAAGAGTAGCTGAAAATCCAGCAAGCTTATGTTCATCTCCATATCTAAACGATACAACGATT
AT2G28390-SAND::2:12136241-12147883(-)_5480	AACATAAGACAAAGCTAGTGCATATTTTACCCATTCTCCACAAAAGAAATAATAGCTTGAAGAGTAGCTGAAAATCCAGC
AT2G28390-SAND::2:12136241-12147883(-)_5520	CATCAAACGTTAAATACAAAAAGTAACCATAAAGGAAACAAACATAAGACAAAGCTAGTGCATATTTTACCCATTCTCCA
AT2G28390-SAND::2:12136241-12147883(-)_5560	CTAAGTTGACACGGTCACCACTAAAAAAAAATGGGTTAGGCATCAAACGTTAAATACAAAAAGTAACCATAAAGGAAACA
AT2G28390-SAND::2:12136241-12147883(-)_5600	GTACAGGGAAATTTTAATACCTGGTGATTTCCTGCCTTGACTAAGTTGACACGGTCACCACTAAAAAAAAATGGGTTAGG
AT2G28390-SAND::2:12136241-12147883(-)_5640	CTCTAGTTGAAAGTTAATGCACCAAGCCATACAATTGATAGTACAGGGAAATTTTAATACCTGGTGATTTCCTGCCTTGA
AT2G28390-SAND::2:12136241-12147883(-)_5680	CTCTAATCAATATCGCCATATGTAAATGAAGAAAACACTTCTCTAGTTGAAAGTTAATGCACCAAGCCATACAATTGATA
AT2G28390-SAND::2:12136241-12147883(-)_5720	TTCTTAAGAGCAGTGATTTTACTTTATACATGACTTATATCTCTAATCAATATCGCCATATGTAAATGAAGAAAACACTT
AT2G28390-SAND::2:12136241-12147883(-)_5760	AATTTGACCAGGAAATCTCATTTTTAAAATGATTGTAATCTTCTTAAGAGCAGTGATTTTACTTTATACATGACTTATAT
AT2G28390-SAND::2:12136241-12147883(-)_5800	AGACCAGATATATTGGCCCCTTAACGAGAAAGACAACCTGAATTTGACCAGGAAATCTCATTTTTAAAATGATTGTAATC
AT2G28390-SAND::2:12136241-12147883(-)_5840	CCCCTTAAATACTCATATGTTTCATCTGTACAGCTGATGCAGACCAGATATATTGGCCCCTTAACGAGAAAGACAACCTG
AT2G28390-SAND::2:12136241-12147883(-)_5880	CAGACTATTTTTTACCTGACCATATAGAAGATCCAACTGCCCCCTTAAATACTCATATGTTTCATCTGTACAGCTGATGC
AT2G28390-SAND::2:12136241-12147883(-)_5920	CTCAAACATGAAAATGTTACAAAGAAAGGATACAGAGCAGCAGACTATTTTTTACCTGACCATATAGAAGATCCAACTGC
AT2G28390-SAND::2:12136241-12147883(-)_5960	TGCATCACCAATATTGCATTTTGGTTATTTAAACCGCTCACTCAAACATGAAAATGTTACAAAGAAAGGATACAGAGCAG
AT2G28390-SAND::2:12136241-12147883(-)_6000	AAAACATCTGTCTATTGATTTTGTTAAAATTAGTATCATCTGCATCACCAATATTGCATTTTGGTTATTTAAACCGCTCA
AT2G28390-SAND::2:12136241-12147883(-)_6040	CTCCAAGCAAGGGTGTCATATCGAACTTTGCATTCTTTTCAAAACATCTGTCTATTGATTTTGTTAAAATTAGTATCATC
AT2G28390-SAND::2:12136241-12147883(-)_6080	CTAAATGAATGGACAAGAGATGAGAAGACAGCATCTGTCCCTCCAAGCAAGGGTGTCATATCGAACTTTGCATTCTTTTC
AT2G28390-SAND::2:12136241-12147883(-)_6120	GGCAGTTGATTTAAAGAGTTGAAAATTAGAGACAAACCAGCTAAATGAATGGACAAGAGATGAGAAGACAGCATCTGTCC
AT2G28390-SAND::2:12136241-12147883(-)_6160	TTATTATTCAGAAAATAAATAGCAGGGAAAGAATGTACAAGGCAGTTGATTTAAAGAGTTGAAAATTAGAGACAAACCAG
AT2G28390-SAND::2:12136241-12147883(-)_6200	ATCCAATTTTTTCTAGAGATCAGTAGCCTCAATCTCCACATTATTATTCAGAAAATAAATAGCAGGGAAAGAATGTACAA
AT2G28390-SAND::2:12136241-12147883(-)_6240	TGAAAACTTTTCTAGCAATTCCAGTGAAATTGTGCTCATTATCCAATTTTTTCTAGAGATCAGTAGCCTCAATCTCCACA
AT2G28390-SAND::2:12136241-12147883(-)_6280	ATAGTTGATTTCTAACAGACGAAACTGATCCATGAAACCATGAAAACTTTTCTAGCAATTCCAGTGAAATTGTGCTCATT
AT2G28390-SAND::2:12136241-12147883(-)_6320	ATACCTAACTAAACCTTAAAACCCTGTATACTACACGTATATAGTTGATTTCTAACAGACGAAACTGATCCATGAAACCA
AT2G28390-SAND::2:12136241-12147883(-)_6360	ACAACAGTTATACATCTGGGAAGGAAATAAACAGACTCCTATACCTAACTAAACCTTAAAACCCTGTATACTACACGTAT
AT2G28390-SAND::2:12136241-12147883(-)_6400	TCAGAGGTAAACTACAAAGAGAGAAGATTTAATGTGTGTAACAACAGTTATACATCTGGGAAGGAAATAAACAGACTCCT
AT2G28390-SAND::2:12136241-12147883(-)_6440	GGAAAATGGGAAGATTGTAAGAACCTTTTTTACCTGAAGCTCAGAGGTAAACTACAAAGAGAGAAGATTTAATGTGTGTA
AT2G28390-SAND::2:12136241-12147883(-)_6480	AGTATAGGCATGAAGAAATGTAGCTGGGTTCCTAAAAATGGGAAAATGGGAAGATTGTAAGAACCTTTTTTACCTGAAGC
AT2G28390-SAND::2:12136241-12147883(-)_6520	TTCCTGTAGCTTGCCTTAACGCATATGGAAGGGGAAGACAAGTATAGGCATGAAGAAATGTAGCTGGGTTCCTAAAAATG
AT2G28390-SAND::2:12136241-12147883(-)_6560	GAGAATAAGACACCAGACGCGCAAACTTCTTGCAATATGGTTCCTGTAGCTTGCCTTAACGCATATGGAAGGGGAAGACA
AT2G28390-SAND::2:12136241-12147883(-)_6600	TCGGCACGGGTTTTTTACCTTGTGTCTGCACATTAGTAGTGAGAATAAGACACCAGACGCGCAAACTTCTTGCAATATGG
AT2G28390-SAND::2:12136241-12147883(-)_6640	TAACTATGATGGATTTCCAGGCTGAGAAACTTTGACCTTTTCGGCACGGGTTTTTTACCTTGTGTCTGCACATTAGTAGT
AT2G28390-SAND::2:12136241-12147883(-)_6680	GCAAGACTGACAACCTGCGAGTAAACATACCTACAGTCATTAACTATGATGGATTTCCAGGCTGAGAAACTTTGACCTTT
AT2G28390-SAND::2:12136241-12147883(-)_6720	AAGCAAGTCATCGGGATGGAGAGACGCTTTCTGTGCACCAGCAAGACTGACAACCTGCGAGTAAACATACCTACAGTCAT
AT2G28390-SAND::2:12136241-12147883(-)_6760	GCCTGAATGATTCTGATGACATGACAAAATTTGAGAGTAGAAGCAAGTCATCGGGATGGAGAGACGCTTTCTGTGCACCA
AT2G28390-SAND::2:12136241-12147883(-)_6800	ATGGTTCCCGGTGGGTAAATGGACAAAATATTTAGCACTTGCCTGAATGATTCTGATGACATGACAAAATTTGAGAGTAG
AT2G28390-SAND::2:12136241-12147883(-)_6840	TGTCCTGTTAGCAGTGAGAACAAGTTACACAAACAGATGTATGGTTCCCGGTGGGTAAATGGACAAAATATTTAGCACTT
AT2G28390-SAND::2:12136241-12147883(-)_6880	CGTTGTATCTTGGTAGGCAGATTGGTGAGAAAGATTCTGATGTCCTGTTAGCAGTGAGAACAAGTTACACAAACAGATGT
AT2G28390-SAND::2:12136241-12147883(-)_6920	ACATCAAAGAAGTGGACATAGGCATGCAAAAAGGCCTGAGCGTTGTATCTTGGTAGGCAGATTGGTGAGAAAGATTCTGA
AT2G28390-SAND::2:12136241-12147883(-)_6960	TGTGGATGAATTTAAGAAGCTCTTTACAAGTATTTGACTCACATCAAAGAAGTGGACATAGGCATGCAAAAAGGCCTGAG
AT2G28390-SAND::2:12136241-12147883(-)_7000	TCCTACACCATCGAGTAAGTTAATATTTCACATTGTGCACTGTGGATGAATTTAAGAAGCTCTTTACAAGTATTTGACTC
AT2G28390-SAND::2:12136241-12147883(-)_7040	CGCATCTGAACGTGTGGTAAGCAATATTACATATGTATCATCCTACACCATCGAGTAAGTTAATATTTCACATTGTGCAC
AT2G28390-SAND::2:12136241-12147883(-)_7080	GATATAGCTTTTATTACCTGCAATCTTTGAGATGATGGAACGCATCTGAACGTGTGGTAAGCAATATTACATATGTATCA
AT2G28390-SAND::2:12136241-12147883(-)_7120	AGCATTTTCTCATGTAAAAAACACGAGTACCTTCAAGTATGATATAGCTTTTATTACCTGCAATCTTTGAGATGATGGAA
AT2G28390-SAND::2:12136241-12147883(-)_7160	CATGTACAAGTTTATGGAACTCAATAACATGCTTATTTTAAGCATTTTCTCATGTAAAAAACACGAGTACCTTCAAGTAT
AT2G28390-SAND::2:12136241-12147883(-)_7200	TATTTGACTTGAGAAGAACAGCCTCAAGGCGTACCCTAACCATGTACAAGTTTATGGAACTCAATAACATGCTTATTTTA
AT2G28390-SAND::2:12136241-12147883(-)_7240	ATTCCACCTTCCGCGATTGATCTTTGAACCACACTTAGAATATTTGACTTGAGAAGAACAGCCTCAAGGCGTACCCTAAC
AT2G28390-SAND::2:12136241-12147883(-)_7280	TGATCGACGCCTGCGGTCTATTGGTACATCTTCAACACGCATTCCACCTTCCGCGATTGATCTTTGAACCACACTTAGAA
AT2G28390-SAND::2:12136241-12147883(-)_7320	TGTCGGGACCAGGTGAGTCTTGTTCTTGATTAGTAGTAGATGATCGACGCCTGCGGTCTATTGGTACATCTTCAACACGC
AT2G28390-SAND::2:12136241-12147883(-)_7360	AAATGCCAAAGTCCAAAGGGACCTCCGGTTCCCACAGATATGTCGGGACCAGGTGAGTCTTGTTCTTGATTAGTAGTAGA
AT2G28390-SAND::2:12136241-12147883(-)_7400	CGAGGAAATGTATTGATCTAAGTATATACTACGGTACATGAAATGCCAAAGTCCAAAGGGACCTCCGGTTCCCACAGATA
AT2G28390-SAND::2:12136241-12147883(-)_7440	TTTTCTGTTGTCTGTGACTAGTTACTGGGGGTGAGAATTCCGAGGAAATGTATTGATCTAAGTATATACTACGGTACATG
AT2G28390-SAND::2:12136241-12147883(-)_7480	CTAATCACTTGGTTTCCCATGGAGTTTCATGAATTTTACCTTTTCTGTTGTCTGTGACTAGTTACTGGGGGTGAGAATTC
AT2G28390-SAND::2:12136241-12147883(-)_7520	GCAACACAACTACTACATCAGTACTTTTCCATTCCAAATACTAATCACTTGGTTTCCCATGGAGTTTCATGAATTTTACC
AT2G28390-SAND::2:12136241-12147883(-)_7560	GCATTGAAGCATAAAGTTTCTGGTATGCTCGATATAGACTGCAACACAACTACTACATCAGTACTTTTCCATTCCAAATA
AT2G28390-SAND::2:12136241-12147883(-)_7600	CTTCTATATTGAGTCTTGTGGGGTCCCAATCCTTTTACATGCATTGAAGCATAAAGTTTCTGGTATGCTCGATATAGACT
AT2G28390-SAND::2:12136241-12147883(-)_7640	AAACATGTGTGCAAATTCGAACTTACTGTAGTTTTCATCTCTTCTATATTGAGTCTTGTGGGGTCCCAATCCTTTTACAT
AT2G28390-SAND::2:12136241-12147883(-)_7680	TAGTCAGTTCCGCAGCGAGAAGATTCTCATCTTTCGTGTCAAACATGTGTGCAAATTCGAACTTACTGTAGTTTTCATCT
AT2G28390-SAND::2:12136241-12147883(-)_7720	ACCCAACATAGAAGAGCTGCAAGTTATCACAATCAACTTTTAGTCAGTTCCGCAGCGAGAAGATTCTCATCTTTCGTGTC
AT2G28390-SAND::2:12136241-12147883(-)_7760	AAGTGGATCAAATGCTGCATAGAGTTCAAAATCTGGTGTGACCCAACATAGAAGAGCTGCAAGTTATCACAATCAACTTT
AT2G28390-SAND::2:12136241-12147883(-)_7800	CTTCATCAGAAAGTTTTAAAGAATCTCTCACCTTGTCTGCAAGTGGATCAAATGCTGCATAGAGTTCAAAATCTGGTGTG
AT2G28390-SAND::2:12136241-12147883(-)_7840	AGATCCGTGTATTTCTTCGATTTAAGCTATATATATATGACTTCATCAGAAAGTTTTAAAGAATCTCTCACCTTGTCTGC
AT2G28390-SAND::2:12136241-12147883(-)_7880	GCCATCGCCTACCATATGATTTCATCAGTATCATTATCAGAGATCCGTGTATTTCTTCGATTTAAGCTATATATATATGA
AT2G28390-SAND::2:12136241-12147883(-)_7920	ATCTTTTACCCTTTGGCACACCTGATTGCATATCTTTATCGCCATCGCCTACCATATGATTTCATCAGTATCATTATCAG
AT2G28390-SAND::2:12136241-12147883(-)_7960	AGAAAGGACTAGCTCCTTGCAAGAACACTTCATTCTCCACATCTTTTACCCTTTGGCACACCTGATTGCATATCTTTATC
AT2G28390-SAND::2:12136241-12147883(-)_8000	ATATATATTAAAGAGTGAATAGTAAAATATTATCACCAAGAGAAAGGACTAGCTCCTTGCAAGAACACTTCATTCTCCAC
AT2G28390-SAND::2:12136241-12147883(-)_8040	TATAGGGGGTCAAACCAGTAGAAAGATTAAAAAAAAATACATATATATTAAAGAGTGAATAGTAAAATATTATCACCAAG
AT2G28390-SAND::2:12136241-12147883(-)_8080	TTACATTATTGCCTTATTAAGGTGGGTGGTACTAGCACAATATAGGGGGTCAAACCAGTAGAAAGATTAAAAAAAAATAC
AT2G28390-SAND::2:12136241-12147883(-)_8120	GGCAATGAAATAGCTTTCTCTCAAGGGTTTCTGGGTACAATTACATTATTGCCTTATTAAGGTGGGTGGTACTAGCACAA
AT2G28390-SAND::2:12136241-12147883(-)_8160	ATCTCAATTTTGACTATTCAAGCTAATTAATAACAATAAAGGCAATGAAATAGCTTTCTCTCAAGGGTTTCTGGGTACAA
AT2G28390-SAND::2:12136241-12147883(-)_8200	ATTGCTCACTTTTCAAATAGTTTCAATTTTTGTCTACATCATCTCAATTTTGACTATTCAAGCTAATTAATAACAATAAA
AT2G28390-SAND::2:12136241-12147883(-)_8240	CCAACTCTCGTCTCCATCCTTCCATCAAAACCTTAATATTATTGCTCACTTTTCAAATAGTTTCAATTTTTGTCTACATC
AT2G28390-SAND::2:12136241-12147883(-)_8280	GTGATGGGCATTTAAACTAAAACCACACAACAAGTAACAACCAACTCTCGTCTCCATCCTTCCATCAAAACCTTAATATT
AT2G28390-SAND::2:12136241-12147883(-)_8320	TGAAAAATTAGAAATAAAATAATTAGGAAGGAGCACCACAGTGATGGGCATTTAAACTAAAACCACACAACAAGTAACAA
AT2G28390-SAND::2:12136241-12147883(-)_8360	AAGGAATACAAACTTTTTTATTTTGTAATTTGAGAATAAATGAAAAATTAGAAATAAAATAATTAGGAAGGAGCACCACA
AT2G28390-SAND::2:12136241-12147883(-)_8400	GCCCAAATTATCATGTAGTAAGTAAAAAATTATCTTTTAAAAGGAATACAAACTTTTTTATTTTGTAATTTGAGAATAAA
AT2G28390-SAND::2:12136241-12147883(-)_8440	CACATATACACATGATAATTGTCTTGCACATAGGCACATAGCCCAAATTATCATGTAGTAAGTAAAAAATTATCTTTTAA
AT2G28390-SAND::2:12136241-12147883(-)_8480	ATAAGAAGTATTGCTTAAAGTTAAAAAAAAAAAAAAAAATCACATATACACATGATAATTGTCTTGCACATAGGCACATA
AT2G28390-SAND::2:12136241-12147883(-)_8520	GATGTCATTATGCAACTATGCGACTGATGTCATTAAGCATATAAGAAGTATTGCTTAAAGTTAAAAAAAAAAAAAAAAAT
AT2G28390-SAND::2:12136241-12147883(-)_8560	ATCATGTATTTTTCGTTATGCGGAATTTTGTTATGCGACTGATGTCATTATGCAACTATGCGACTGATGTCATTAAGCAT
AT2G28390-SAND::2:12136241-12147883(-)_8600	ATTCAATATGTAAATAAGTGGATATATAGTTGATTATTTCATCATGTATTTTTCGTTATGCGGAATTTTGTTATGCGACT
AT2G28390-SAND::2:12136241-12147883(-)_8640	TAAACACATGACAGCCTTTTCATCTAAAAAAATAGTACAAATTCAATATGTAAATAAGTGGATATATAGTTGATTATTTC
AT2G28390-SAND::2:12136241-12147883(-)_8680	ATACTTATCTTAACACAAAATTTGCATAATAGTACTTATCTAAACACATGACAGCCTTTTCATCTAAAAAAATAGTACAA
AT2G28390-SAND::2:12136241-12147883(-)_8720	GCGATTATGCAAGAATTTAACCAAGAAAGAAATTTGCATAATACTTATCTTAACACAAAATTTGCATAATAGTACTTATC
AT2G28390-SAND::2:12136241-12147883(-)_8760	ATTATGGCTCCAATGAATAACACATACTGGCGTTTTTGATGCGATTATGCAAGAATTTAACCAAGAAAGAAATTTGCATA
AT2G28390-SAND::2:12136241-12147883(-)_8800	ATAGAGGAAGTAACCATTAATAAATATTTTCTAGAATTGAATTATGGCTCCAATGAATAACACATACTGGCGTTTTTGAT
AT2G28390-SAND::2:12136241-12147883(-)_8840	TAATCTGTGTAAAAAAACTTTAAACTACAAACATAGTGAAATAGAGGAAGTAACCATTAATAAATATTTTCTAGAATTGA
AT2G28390-SAND::2:12136241-12147883(-)_8880	ATAGAAAATAGATAAATTAAATGAGAATCTTGTGTTTTTTTAATCTGTGTAAAAAAACTTTAAACTACAAACATAGTGAA
AT2G28390-SAND::2:12136241-12147883(-)_8920	TTTCTTATTGGTTCAATTAGGTGTAGTTAATGATGTATTTATAGAAAATAGATAAATTAAATGAGAATCTTGTGTTTTTT
AT2G28390-SAND::2:12136241-12147883(-)_8960	ATATTTAATAATTTTTGGTCAATTCTATTTTACATCCTATTTTCTTATTGGTTCAATTAGGTGTAGTTAATGATGTATTT
AT2G28390-SAND::2:12136241-12147883(-)_9000	AAAATAAGTGTTCTTTTTATTTTTCTATGCAAAAGTAAATATATTTAATAATTTTTGGTCAATTCTATTTTACATCCTAT
AT2G28390-SAND::2:12136241-12147883(-)_9040	TTTTATTATATTTGTAGTTTAAGGAACTTTTTTTTCTTTCAAAATAAGTGTTCTTTTTATTTTTCTATGCAAAAGTAAAT
AT2G28390-SAND::2:12136241-12147883(-)_9080	TGTAAAACTTAAAAGTTAAAAACTAATTATACTCCCTCTGTTTTATTATATTTGTAGTTTAAGGAACTTTTTTTTCTTTC
AT2G28390-SAND::2:12136241-12147883(-)_9120	ATAGGCCAGTGAGTTTAGTAACCATGAAAATACATCACTCTGTAAAACTTAAAAGTTAAAAACTAATTATACTCCCTCTG
AT2G28390-SAND::2:12136241-12147883(-)_9160	AGAACTTGTCAAATATGGTAATGAACTAACCACTGACTGCATAGGCCAGTGAGTTTAGTAACCATGAAAATACATCACTC
AT2G28390-SAND::2:12136241-12147883(-)_9200	AAGTCATAAGATATCTAAAACAATAATAGCATACCATTAAAGAACTTGTCAAATATGGTAATGAACTAACCACTGACTGC
AT2G28390-SAND::2:12136241-12147883(-)_9240	GCATTATTAATCTGGATTTCTTGGATTCGCTTAAGAGTTTAAGTCATAAGATATCTAAAACAATAATAGCATACCATTAA
AT2G28390-SAND::2:12136241-12147883(-)_9280	TCTTGAGAAGATAAAACAAATTCAGATTTTGTCTGAAGAGGCATTATTAATCTGGATTTCTTGGATTCGCTTAAGAGTTT
AT2G28390-SAND::2:12136241-12147883(-)_9320	AATTAGAAGCATTGTATTAATCCCTTGTTCATCCGTAATGTCTTGAGAAGATAAAACAAATTCAGATTTTGTCTGAAGAG
AT2G28390-SAND::2:12136241-12147883(-)_9360	GTCATAATATTTTAAGCAGGTGCATTTAAGCAGAGCATTTAATTAGAAGCATTGTATTAATCCCTTGTTCATCCGTAATG
AT2G28390-SAND::2:12136241-12147883(-)_9400	TGTAACTATAAACTTCGTAATTAAATACATTTACTTCGGGGTCATAATATTTTAAGCAGGTGCATTTAAGCAGAGCATTT
AT2G28390-SAND::2:12136241-12147883(-)_9440	TACCTATTTAATGACGAATTAATTTACAAAGTAATTAATGTGTAACTATAAACTTCGTAATTAAATACATTTACTTCGGG
AT2G28390-SAND::2:12136241-12147883(-)_9480	AGAAAACGAGAGGAATACTCTCCCTTGGTCACCATTTCCTTACCTATTTAATGACGAATTAATTTACAAAGTAATTAATG
AT2G28390-SAND::2:12136241-12147883(-)_9520	CCAATGCGAACCCCAACGATTTTAAGGACATAAAGATGGAAGAAAACGAGAGGAATACTCTCCCTTGGTCACCATTTCCT
AT2G28390-SAND::2:12136241-12147883(-)_9560	AAAAGGAATAATAGGAAGAAATAAATATCCAAATGAATGTCCAATGCGAACCCCAACGATTTTAAGGACATAAAGATGGA
AT2G28390-SAND::2:12136241-12147883(-)_9600	TTACGTTTTAAGATGCAAATGTGACAACAAACGGATAATAAAAAGGAATAATAGGAAGAAATAAATATCCAAATGAATGT
AT2G28390-SAND::2:12136241-12147883(-)_9640	ACAATGTTGTTAATAATATGTGTAATATTTACTATTGCCATTACGTTTTAAGATGCAAATGTGACAACAAACGGATAATA
AT2G28390-SAND::2:12136241-12147883(-)_9680	ATCATTAAACTACAAATTGTGAGTAGTTAGATTATAAAGAACAATGTTGTTAATAATATGTGTAATATTTACTATTGCCA
AT2G28390-SAND::2:12136241-12147883(-)_9720	AACTTAGTATATTATATCGTATTCGATAGTAATAATAGATATCATTAAACTACAAATTGTGAGTAGTTAGATTATAAAGA
AT2G28390-SAND::2:12136241-12147883(-)_9760	TTTGTACTAACAGAAAGCTAGAATAAATTGTTTGTACTGAAACTTAGTATATTATATCGTATTCGATAGTAATAATAGAT
AT2G28390-SAND::2:12136241-12147883(-)_9800	TTAACCACATGAAAAGTTTCATTATATGCACATAATATTGTTTGTACTAACAGAAAGCTAGAATAAATTGTTTGTACTGA
AT2G28390-SAND::2:12136241-12147883(-)_9840	TAACTAGTTTTCTTTTTTCTTGCGACTTATATTAACTCATTTAACCACATGAAAAGTTTCATTATATGCACATAATATTG
AT2G28390-SAND::2:12136241-12147883(-)_9880	AAGTTTGACTGATCCATCACATAACCACATAAATTTGTACTAACTAGTTTTCTTTTTTCTTGCGACTTATATTAACTCAT
AT2G28390-SAND::2:12136241-12147883(-)_9920	TTTGTTTTCGTTTTTCTATTTCAATCTCCCGAAGTTGATGAAGTTTGACTGATCCATCACATAACCACATAAATTTGTAC
AT2G28390-SAND::2:12136241-12147883(-)_9960	TAATCATAGTTAAGCTTAGTGGCCAACATTTACTTTTATATTTGTTTTCGTTTTTCTATTTCAATCTCCCGAAGTTGATG
AT2G28390-SAND::2:12136241-12147883(-)_10000	AACGCTGTGAGTGATTTGCAGTAGTAAAAGGTGGAATTCATAATCATAGTTAAGCTTAGTGGCCAACATTTACTTTTATA
AT2G28390-SAND::2:12136241-12147883(-)_10040	TTATTACGTTTAGAGAGAGATAAGGGGCATTATCGTAATAAACGCTGTGAGTGATTTGCAGTAGTAAAAGGTGGAATTCA
AT2G28390-SAND::2:12136241-12147883(-)_10080	GAGGAGGAACAAATGTGAAATCATGAAATTACCAAAATGCTTATTACGTTTAGAGAGAGATAAGGGGCATTATCGTAATA
AT2G28390-SAND::2:12136241-12147883(-)_10120	TTTGAAACCATGTCCACACAAGTCAATGGGTAGAGAGAGAGAGGAGGAACAAATGTGAAATCATGAAATTACCAAAATGC
AT2G28390-SAND::2:12136241-12147883(-)_10160	GTTCACACATCTCTAAAGAATAATTTAGCTTTTGATGAATTTTGAAACCATGTCCACACAAGTCAATGGGTAGAGAGAGA
AT2G28390-SAND::2:12136241-12147883(-)_10200	AAGTTAGTGCGTACTTTATTTTCATATATTAAAACTTAATGTTCACACATCTCTAAAGAATAATTTAGCTTTTGATGAAT
AT2G28390-SAND::2:12136241-12147883(-)_10240	AAGAAAAAACAAAATACTAGAAAACAGCTTGAAACCTAAGAAGTTAGTGCGTACTTTATTTTCATATATTAAAACTTAAT
AT2G28390-SAND::2:12136241-12147883(-)_10280	AGTCGTATTCTAATAAAAAGGAATATGAAAATGGAAAGAAAAGAAAAAACAAAATACTAGAAAACAGCTTGAAACCTAAG
AT2G28390-SAND::2:12136241-12147883(-)_10320	TATAATTTTAACTTAATCATAGAATTAGTGGGAAGTCTGAAGTCGTATTCTAATAAAAAGGAATATGAAAATGGAAAGAA
AT2G28390-SAND::2:12136241-12147883(-)_10360	AATATTTCATCAAAACAAATAAAAATATGTTCGACTGATGTATAATTTTAACTTAATCATAGAATTAGTGGGAAGTCTGA
AT2G28390-SAND::2:12136241-12147883(-)_10400	GTGATCTATATGCTTTTCTTCAATAGTAGAAGTTAAATAAAATATTTCATCAAAACAAATAAAAATATGTTCGACTGATG
AT2G28390-SAND::2:12136241-12147883(-)_10440	AGATGTGTTTCTAGTATAATTTTTCTTATATATCAATAGTGTGATCTATATGCTTTTCTTCAATAGTAGAAGTTAAATAA
AT2G28390-SAND::2:12136241-12147883(-)_10480	TAATAGTAAGTTTCTCTAAAAAAAATTAACAAAATTTCATAGATGTGTTTCTAGTATAATTTTTCTTATATATCAATAGT
AT2G28390-SAND::2:12136241-12147883(-)_10520	ATTCATTTTAGTTTTATAAAAAATAATTGGTTAAAGAAAATAATAGTAAGTTTCTCTAAAAAAAATTAACAAAATTTCAT
AT2G28390-SAND::2:12136241-12147883(-)_10560	TGTTTATTTGTGCGGTCTCCAATTTTGATCTACCACATTGATTCATTTTAGTTTTATAAAAAATAATTGGTTAAAGAAAA
AT2G28390-SAND::2:12136241-12147883(-)_10600	CTATAAAGTTGGGTTTAACTTGTTTCTATGTTGAATCTTTTGTTTATTTGTGCGGTCTCCAATTTTGATCTACCACATTG
AT2G28390-SAND::2:12136241-12147883(-)_10640	CCATGAAACTTCAATCTCATGGCTGTTCCTCCTTTTTTCACTATAAAGTTGGGTTTAACTTGTTTCTATGTTGAATCTTT
AT2G28390-SAND::2:12136241-12147883(-)_10680	TCCAACCCACATACGTTTTTGATAGGCTACAACCTTGGTTCCATGAAACTTCAATCTCATGGCTGTTCCTCCTTTTTTCA
AT2G28390-SAND::2:12136241-12147883(-)_10720	GCTTTTACCATTTGAAACAAAAGTTTCTAATTTTGATCTATCCAACCCACATACGTTTTTGATAGGCTACAACCTTGGTT
AT2G28390-SAND::2:12136241-12147883(-)_10760	TTTTTTTAGCATTCAACTATCTATGAATTGTGAAATAACTGCTTTTACCATTTGAAACAAAAGTTTCTAATTTTGATCTA
AT2G28390-SAND::2:12136241-12147883(-)_10800	AATTTTTATATTTTTAATACTTACCAAATCTTCTCTATTTTTTTTTTAGCATTCAACTATCTATGAATTGTGAAATAACT
AT2G28390-SAND::2:12136241-12147883(-)_10840	ATCTTTTTTGGTCATCACATGATTCACATCTACTCCGATCAATTTTTATATTTTTAATACTTACCAAATCTTCTCTATTT
AT2G28390-SAND::2:12136241-12147883(-)_10880	TACATAAAACACCAAAAAAAAAGACAATTTTGGTTGTCAAATCTTTTTTGGTCATCACATGATTCACATCTACTCCGATC
AT2G28390-SAND::2:12136241-12147883(-)_10920	AAACCGTAAAGTCTATAATAACACTTAGGAAACGGCTGAATACATAAAACACCAAAAAAAAAGACAATTTTGGTTGTCAA
AT2G28390-SAND::2:12136241-12147883(-)_10960	ATTTGTGAAAAAAAATCATAAACTTTTTTTGGAGAAAACGAAACCGTAAAGTCTATAATAACACTTAGGAAACGGCTGAA
AT2G28390-SAND::2:12136241-12147883(-)_11000	CAAGTTCCATCATCAACTATGTATAATAGATACATTTTGAATTTGTGAAAAAAAATCATAAACTTTTTTTGGAGAAAACG
AT2G28390-SAND::2:12136241-12147883(-)_11040	AAATCTCGGTCAAAAGAAACAAAAAATTGAAAAATCCGCACAAGTTCCATCATCAACTATGTATAATAGATACATTTTGA
AT2G28390-SAND::2:12136241-12147883(-)_11080	ATCCATGCGACTTCTCAGTTTAACGTTAACTCGTAATTTGAAATCTCGGTCAAAAGAAACAAAAAATTGAAAAATCCGCA
AT2G28390-SAND::2:12136241-12147883(-)_11120	AACTTGTTCTAATCATGTGTAGCTAGTTAAACAATGTGTAATCCATGCGACTTCTCAGTTTAACGTTAACTCGTAATTTG
AT2G28390-SAND::2:12136241-12147883(-)_11160	TCTTGTTTTTGGCGAAAAAAACAATATGTTTAGTATTTTTAACTTGTTCTAATCATGTGTAGCTAGTTAAACAATGTGTA
AT2G28390-SAND::2:12136241-12147883(-)_11200	GGTCGAAGTTATAACAACACTCGTCAAAACGGTTTAACTTTCTTGTTTTTGGCGAAAAAAACAATATGTTTAGTATTTTT
AT2G28390-SAND::2:12136241-12147883(-)_11240	AGAACGAAACGGCAGAATCTATAACAACACTCATCGAAACGGTCGAAGTTATAACAACACTCGTCAAAACGGTTTAACTT
AT2G28390-SAND::2:12136241-12147883(-)_11280	TTTGTAATAACAGAGAAGAAGTTAAAAGAGAATTATGGAAAGAACGAAACGGCAGAATCTATAACAACACTCATCGAAAC
AT2G28390-SAND::2:12136241-12147883(-)_11320	AATAAACAGGTTAATTCTAGTTTATTAAGTTTTGTTAACGTTTGTAATAACAGAGAAGAAGTTAAAAGAGAATTATGGAA
AT2G28390-SAND::2:12136241-12147883(-)_11360	TTTGTATAATTGTAAGGTATGAAAAAAATAAGTCTATTTGAATAAACAGGTTAATTCTAGTTTATTAAGTTTTGTTAACG
AT2G28390-SAND::2:12136241-12147883(-)_11400	GAATTTTCATAAAACATAAGATTAAATATATATTGAACAATTTGTATAATTGTAAGGTATGAAAAAAATAAGTCTATTTG
AT2G28390-SAND::2:12136241-12147883(-)_11440	ATTTAACTATAATCCACCACTATTGTAAGCTTTATAATTTGAATTTTCATAAAACATAAGATTAAATATATATTGAACAA
AT2G28390-SAND::2:12136241-12147883(-)_11480	TATGTATCTTAATTTATGGATTTAAAAAACAAAAAAAAACATTTAACTATAATCCACCACTATTGTAAGCTTTATAATTT
AT2G28390-SAND::2:12136241-12147883(-)_11520	TGATATTTTTATATTTCCTTTTTATACTATACTAATTTTGTATGTATCTTAATTTATGGATTTAAAAAACAAAAAAAAAC
AT2G28390-SAND::2:12136241-12147883(-)_11560	TTATCGCTGCTAGTCAACTGAACGTTAGCCTGCATGGATGTGATATTTTTATATTTCCTTTTTATACTATACTAATTTTG
AT2G28390-SAND::2:12136241-12147883(-)_11562	TTTTATCGCTGCTAGTCAACTGAACGTTAGCCTGCATGGATGTGATATTTTTATATTTCCTTTTTATACTATACTAATTT
AT1G07940-EF-1?::1:2460790-2465729(-)_0	CGCTCTTGTTTCATAAGTCAAGCTAATTTGAATTTGATAGTTTCAATCCAAAAGTGGAATATAATTAAATTTGGTTCAAC
AT1G07940-EF-1?::1:2460790-2465729(-)_40	GTCGGTCGCGTTTCATAAAAGTCCACTAACCTCGAGGGGTCGCTCTTGTTTCATAAGTCAAGCTAATTTGAATTTGATAG
AT1G07940-EF-1?::1:2460790-2465729(-)_80	TATCCCGCCGAATATTCTCTTTTTCTTTGGGCCTTGAAGAGTCGGTCGCGTTTCATAAAAGTCCACTAACCTCGAGGGGT
AT1G07940-EF-1?::1:2460790-2465729(-)_120	GTTTAACATAACATCGTTTGCCAAATTACAAACGTACCCCTATCCCGCCGAATATTCTCTTTTTCTTTGGGCCTTGAAGA
AT1G07940-EF-1?::1:2460790-2465729(-)_160	TTTATTTATAGTGGTGAATCGAAAGAAATAATAAGTTAGGGTTTAACATAACATCGTTTGCCAAATTACAAACGTACCCC
AT1G07940-EF-1?::1:2460790-2465729(-)_200	AAAAATGAAGCAAGGAATAAAGCTATGTTTGGGATTCGAGTTTATTTATAGTGGTGAATCGAAAGAAATAATAAGTTAGG
AT1G07940-EF-1?::1:2460790-2465729(-)_240	CTCAGAGATATCGCAAGAGAGTAAAGCGGCTAGGGTGACGAAAAATGAAGCAAGGAATAAAGCTATGTTTGGGATTCGAG
AT1G07940-EF-1?::1:2460790-2465729(-)_280	GAGAAAGAAGCAGATCGAAGATGGTGACGAAAAAGCTTACCTCAGAGATATCGCAAGAGAGTAAAGCGGCTAGGGTGACG
AT1G07940-EF-1?::1:2460790-2465729(-)_320	ACGAGAAGGATCGAAACAGATTCAACACAGATCAACAGAAGAGAAAGAAGCAGATCGAAGATGGTGACGAAAAAGCTTAC
AT1G07940-EF-1?::1:2460790-2465729(-)_360	TAAACAAAGAGAATCGAATCCAAGAGATTACAACAAACAAACGAGAAGGATCGAAACAGATTCAACACAGATCAACAGAA
AT1G07940-EF-1?::1:2460790-2465729(-)_400	TAAAACTTTACACCACAGATCAGAAATTCCAAACGATCTATAAACAAAGAGAATCGAATCCAAGAGATTACAACAAACAA
AT1G07940-EF-1?::1:2460790-2465729(-)_440	CAATACGATGGCACTGTAAAACTTTGTTCTCCTAAATCGATAAAACTTTACACCACAGATCAGAAATTCCAAACGATCTA
AT1G07940-EF-1?::1:2460790-2465729(-)_480	GATCATATAGTTTATCATCAGCTGGCATGAAGAAAAAAAACAATACGATGGCACTGTAAAACTTTGTTCTCCTAAATCGA
AT1G07940-EF-1?::1:2460790-2465729(-)_520	AACAATCCATTGAACAATACAAAAATTTCAGAACCAGATCGATCATATAGTTTATCATCAGCTGGCATGAAGAAAAAAAA
AT1G07940-EF-1?::1:2460790-2465729(-)_560	AAATCGACAATTAATATCACATACATCAAAAGATCCAATCAACAATCCATTGAACAATACAAAAATTTCAGAACCAGATC
AT1G07940-EF-1?::1:2460790-2465729(-)_600	TGATTGTTTATGCTGCTCCAGAATTACCTAATCACAATTCAAATCGACAATTAATATCACATACATCAAAAGATCCAATC
AT1G07940-EF-1?::1:2460790-2465729(-)_640	TAGAGTTTCCACAACTTGGTATCAAGAAGAATGAATCAATTGATTGTTTATGCTGCTCCAGAATTACCTAATCACAATTC
AT1G07940-EF-1?::1:2460790-2465729(-)_680	AATCAAAACAGCAATTCTGGAGATATACAGCAAACAATCCTAGAGTTTCCACAACTTGGTATCAAGAAGAATGAATCAAT
AT1G07940-EF-1?::1:2460790-2465729(-)_720	AATGTGGTGCTCTATCAACTGAGCTAAGCGACCTAAATTCAATCAAAACAGCAATTCTGGAGATATACAGCAAACAATCC
AT1G07940-EF-1?::1:2460790-2465729(-)_760	AAAAGCCGCTATCGGATTCAAACCGATTTCTACCACAAAAAATGTGGTGCTCTATCAACTGAGCTAAGCGACCTAAATTC
AT1G07940-EF-1?::1:2460790-2465729(-)_800	AAAAACAGTAGACTTATGAACACAAAAAACAATCATTGTTAAAAGCCGCTATCGGATTCAAACCGATTTCTACCACAAAA
AT1G07940-EF-1?::1:2460790-2465729(-)_840	CAAATCTGCAATAAAAAGAACAATCAAATATTGAATCAAGAAAAACAGTAGACTTATGAACACAAAAAACAATCATTGTT
AT1G07940-EF-1?::1:2460790-2465729(-)_880	ATGTGAAACTTCTCTTTACCCATGGTTAGAGACTGTCAAACAAATCTGCAATAAAAAGAACAATCAAATATTGAATCAAG
AT1G07940-EF-1?::1:2460790-2465729(-)_920	CGACTTTCCAGAATCGACGTGGCCAATGACCACAATGTTGATGTGAAACTTCTCTTTACCCATGGTTAGAGACTGTCAAA
AT1G07940-EF-1?::1:2460790-2465729(-)_960	CAATACCACCCAACTTGTAGATCAAGTGTCCAGTGGTGGTCGACTTTCCAGAATCGACGTGGCCAATGACCACAATGTTG
AT1G07940-EF-1?::1:2460790-2465729(-)_1000	TCAGCAGCCTCCTTCTCGAACCTCTCAATGACACGCTTGTCAATACCACCCAACTTGTAGATCAAGTGTCCAGTGGTGGT
AT1G07940-EF-1?::1:2460790-2465729(-)_1040	GTCCAAAACCCATGCGTACTTGAAGGACCTCTTGTTCATCTCAGCAGCCTCCTTCTCGAACCTCTCAATGACACGCTTGT
AT1G07940-EF-1?::1:2460790-2465729(-)_1080	TGTCAATGGTGATACCACGCTCACGCTCAGCCTTAAGTTTGTCCAAAACCCATGCGTACTTGAAGGACCTCTTGTTCATC
AT1G07940-EF-1?::1:2460790-2465729(-)_1120	GTGCAGTAGTACTTGGTGGTCTCGAACTTCCAGAGAGCAATGTCAATGGTGATACCACGCTCACGCTCAGCCTTAAGTTT
AT1G07940-EF-1?::1:2460790-2465729(-)_1160	GTTCTTGATGAAATCACGATGGCCAGGAGCATCAATGACAGTGCAGTAGTACTTGGTGGTCTCGAACTTCCAGAGAGCAA
AT1G07940-EF-1?::1:2460790-2465729(-)_1200	TAAGGACAGCACAATCAGCCTGGGAGGTACCAGTGATCATGTTCTTGATGAAATCACGATGGCCAGGAGCATCAATGACA
AT1G07940-EF-1?::1:2460790-2465729(-)_1240	GAGATACCAGCCTCAAAACCACCAGTGGTGGAGTCAATGATAAGGACAGCACAATCAGCCTGGGAGGTACCAGTGATCAT
AT1G07940-EF-1?::1:2460790-2465729(-)_1280	GAAAGCAAGTAGAGCGTGCTCACGGGTCTGACCATCCTTGGAGATACCAGCCTCAAAACCACCAGTGGTGGAGTCAATGA
AT1G07940-EF-1?::1:2460790-2465729(-)_1320	CCTTGTTACAACAGCAGATCATCTGCTTGACACCAAGGGTGAAAGCAAGTAGAGCGTGCTCACGGGTCTGACCATCCTTG
AT1G07940-EF-1?::1:2460790-2465729(-)_1360	AAGCAATGTGTAGTCACATAACAGATGAAAGATATGGTTACCTTGTTACAACAGCAGATCATCTGCTTGACACCAAGGGT
AT1G07940-EF-1?::1:2460790-2465729(-)_1400	TGTAACAAACCGCAATTAATGAGACAGAACACAAAAAGAGAAGCAATGTGTAGTCACATAACAGATGAAAGATATGGTTA
AT1G07940-EF-1?::1:2460790-2465729(-)_1440	TGGAGTACTTGGGGGTAGTGGCATCCATCTACAAACAACATGTAACAAACCGCAATTAATGAGACAGAACACAAAAAGAG
AT1G07940-EF-1?::1:2460790-2465729(-)_1480	TAGGAAGACACCTCCTTGATGATTTCATCGTACCTGGCCTTGGAGTACTTGGGGGTAGTGGCATCCATCTACAAACAACA
AT1G07940-EF-1?::1:2460790-2465729(-)_1520	AAATGGGATTTTGTCGGGGTTGTAACCAACCTTCTTCAAGTAGGAAGACACCTCCTTGATGATTTCATCGTACCTGGCCT
AT1G07940-EF-1?::1:2460790-2465729(-)_1560	TCTCAATCATGTTGTCACCCTCAAATCCAGAGATGGGCACAAATGGGATTTTGTCGGGGTTGTAACCAACCTTCTTCAAG
AT1G07940-EF-1?::1:2460790-2465729(-)_1600	AGGAGAGTTGGTCCCTTGTACCAGTCAAGGTTGGTGGACCTCTCAATCATGTTGTCACCCTCAAATCCAGAGATGGGCAC
AT1G07940-EF-1?::1:2460790-2465729(-)_1640	TGACGGCCTCTTGGGCTCGTTGATCTGGTCAAGAGCCTCAAGGAGAGTTGGTCCCTTGTACCAGTCAAGGTTGGTGGACC
AT1G07940-EF-1?::1:2460790-2465729(-)_1680	TCTTGTAGACATCCTGAAGTGGGAGACGAAGGGGCTTGTCTGACGGCCTCTTGGGCTCGTTGATCTGGTCAAGAGCCTCA
AT1G07940-EF-1?::1:2460790-2465729(-)_1720	GTCTCAACACGTCCCACTGGCACCGTTCCAATACCACCAATCTTGTAGACATCCTGAAGTGGGAGACGAAGGGGCTTGTC
AT1G07940-EF-1?::1:2460790-2465729(-)_1760	GGGAGCAAAGGTCACAACCATACCAGGCTTGATCATACCAGTCTCAACACGTCCCACTGGCACCGTTCCAATACCACCAA
AT1G07940-EF-1?::1:2460790-2465729(-)_1800	GGTGCATCTCAACAGACTTGACCTCAGTGGTCAATCCTGTGGGAGCAAAGGTCACAACCATACCAGGCTTGATCATACCA
AT1G07940-EF-1?::1:2460790-2465729(-)_1840	CCAACGTTGTCACCTGGAAGTGCCTCAAGAAGAGACTCGTGGTGCATCTCAACAGACTTGACCTCAGTGGTCAATCCTGT
AT1G07940-EF-1?::1:2460790-2465729(-)_1880	TCTCTTAAGATCCTTGACAGCAACATTCTTAACATTGAACCCAACGTTGTCACCTGGAAGTGCCTCAAGAAGAGACTCGT
AT1G07940-EF-1?::1:2460790-2465729(-)_1920	CCTTGGCAGGGTCATCCTTGGAGTTGGATGCGACGTACCCTCTCTTAAGATCCTTGACAGCAACATTCTTAACATTGAAC
AT1G07940-EF-1?::1:2460790-2465729(-)_1960	TGGTTCATGATGATGACCTGGGAGGTGAAGTTAGCAGCACCCTTGGCAGGGTCATCCTTGGAGTTGGATGCGACGTACCC
AT1G07940-EF-1?::1:2460790-2465729(-)_2000	ATCCAGGACTGGGGCGTAACCGTTACCAATCTGACCAGGGTGGTTCATGATGATGACCTGGGAGGTGAAGTTAGCAGCAC
AT1G07940-EF-1?::1:2460790-2465729(-)_2040	AGATCTCAGAGAACTTGACTGCAATGTGAGAGGTGTGGCAATCCAGGACTGGGGCGTAACCGTTACCAATCTGACCAGGG
AT1G07940-EF-1?::1:2460790-2465729(-)_2080	TTCTCAATCTCCTTACCAGAACGCCTGTCAATCTTGGTCAAGATCTCAGAGAACTTGACTGCAATGTGAGAGGTGTGGCA
AT1G07940-EF-1?::1:2460790-2465729(-)_2120	CACCATACCAGCATCACCATTCTTCAAGAATTTAGGCTCCTTCTCAATCTCCTTACCAGAACGCCTGTCAATCTTGGTCA
AT1G07940-EF-1?::1:2460790-2465729(-)_2160	AGAAGGTCTCCACAACCATGGGCTTGGTTGGAGTCATCTTCACCATACCAGCATCACCATTCTTCAAGAATTTAGGCTCC
AT1G07940-EF-1?::1:2460790-2465729(-)_2200	ATGTCCCTCACAGCGAAACGTCCAAGTGGTGGGTACTCAGAGAAGGTCTCCACAACCATGGGCTTGGTTGGAGTCATCTT
AT1G07940-EF-1?::1:2460790-2465729(-)_2240	GTCAACACTCTTGATAACACCGACTGCAACAGTCTGCCTCATGTCCCTCACAGCGAAACGTCCAAGTGGTGGGTACTCAG
AT1G07940-EF-1?::1:2460790-2465729(-)_2280	CTGCAGCCTTGGTAACCTTGGCTCCAGTTGGGTCCTTCTTGTCAACACTCTTGATAACACCGACTGCAACAGTCTGCCTC
AT1G07940-EF-1?::1:2460790-2465729(-)_2320	AGAGTTTTGATGTTCAGAGTTCACTTGGCACCCTTCTTGACTGCAGCCTTGGTAACCTTGGCTCCAGTTGGGTCCTTCTT
AT1G07940-EF-1?::1:2460790-2465729(-)_2360	AGTAAAGAAACTAAAATAGTCCTTCATTTCATCAGCGGAAAGAGTTTTGATGTTCAGAGTTCACTTGGCACCCTTCTTGA
AT1G07940-EF-1?::1:2460790-2465729(-)_2400	AGCGGTAACACAAACAACCAACCAAATACCAAACTACTAAAGTAAAGAAACTAAAATAGTCCTTCATTTCATCAGCGGAA
AT1G07940-EF-1?::1:2460790-2465729(-)_2440	ACCCAATTCCGAGAATTGAGCTCCGACGGAGAATAAACGAAGCGGTAACACAAACAACCAACCAAATACCAAACTACTAA
AT1G07940-EF-1?::1:2460790-2465729(-)_2480	AAGCTCGAGTGCCAAGTACCTCCGCCACCTCCGATCAAGAACCCAATTCCGAGAATTGAGCTCCGACGGAGAATAAACGA
AT1G07940-EF-1?::1:2460790-2465729(-)_2520	AGGTTCAAAATCATAACACAAAACAAAAGAAATAAACAGGAAGCTCGAGTGCCAAGTACCTCCGCCACCTCCGATCAAGA
AT1G07940-EF-1?::1:2460790-2465729(-)_2560	GCAGGAATGACACAAATATCATATAACCGAATATCCAAAAAGGTTCAAAATCATAACACAAAACAAAAGAAATAAACAGG
AT1G07940-EF-1?::1:2460790-2465729(-)_2600	AAGAAAAACAGACTTAAGTTGATAAGATAAGATAATATCCGCAGGAATGACACAAATATCATATAACCGAATATCCAAAA
AT1G07940-EF-1?::1:2460790-2465729(-)_2640	CATGTAAGAAACTTCAGAGGCTGATCGTTGAATTTTAGAGAAGAAAAACAGACTTAAGTTGATAAGATAAGATAATATCC
AT1G07940-EF-1?::1:2460790-2465729(-)_2680	TTTCTCCAATGTTGTTTAAAGTTCTAGATTACAATTTTACCATGTAAGAAACTTCAGAGGCTGATCGTTGAATTTTAGAG
AT1G07940-EF-1?::1:2460790-2465729(-)_2720	AAAGAAATAACATTAGCCTTTATAAACTGATATAGACTTGTTTCTCCAATGTTGTTTAAAGTTCTAGATTACAATTTTAC
AT1G07940-EF-1?::1:2460790-2465729(-)_2760	CTCTTCGACTGTATTAACTTTAAATATTACAGCCAAAATCAAAGAAATAACATTAGCCTTTATAAACTGATATAGACTTG
AT1G07940-EF-1?::1:2460790-2465729(-)_2800	TCTCAAAAGCCTTCTCTTTGACTGCATTTTTTTGCTAAATCTCTTCGACTGTATTAACTTTAAATATTACAGCCAAAATC
AT1G07940-EF-1?::1:2460790-2465729(-)_2840	GTTCCTTACATCTATTTCAAAGAATCAACGAATAAAATCATCTCAAAAGCCTTCTCTTTGACTGCATTTTTTTGCTAAAT
AT1G07940-EF-1?::1:2460790-2465729(-)_2880	CAGCTTCGCATTGCCGTTATTTAAACTTGAAATTTGCTTTGTTCCTTACATCTATTTCAAAGAATCAACGAATAAAATCA
AT1G07940-EF-1?::1:2460790-2465729(-)_2920	ACTTCAAATTTGATGTTTGCATATATATCTTCTTCCCCAACAGCTTCGCATTGCCGTTATTTAAACTTGAAATTTGCTTT
AT1G07940-EF-1?::1:2460790-2465729(-)_2960	TACCTTCATATCGACAAGATTACTCAAGCTTCTGCAATCTACTTCAAATTTGATGTTTGCATATATATCTTCTTCCCCAA
AT1G07940-EF-1?::1:2460790-2465729(-)_3000	CTTGTCCTCTCCATAGCCAGGTATAGAGACCCGAGTTGAGTACCTTCATATCGACAAGATTACTCAAGCTTCTGCAATCT
AT1G07940-EF-1?::1:2460790-2465729(-)_3040	GTTCACGGTAATTGAAAAAAAAAGAAAGAAAAGCCATCATCTTGTCCTCTCCATAGCCAGGTATAGAGACCCGAGTTGAG
AT1G07940-EF-1?::1:2460790-2465729(-)_3080	AACAATATTGTTAGGGTGTAAAGCTTCAGTTATTAAAATGGTTCACGGTAATTGAAAAAAAAAGAAAGAAAAGCCATCAT
AT1G07940-EF-1?::1:2460790-2465729(-)_3120	TTTTTTTAACATTTTCTTTATGATTTATGAATCAGGTTGAAACAATATTGTTAGGGTGTAAAGCTTCAGTTATTAAAATG
AT1G07940-EF-1?::1:2460790-2465729(-)_3160	CTTTTCAATGTAAACCTTTAATGAGTCACTTATGTCTTTCTTTTTTTAACATTTTCTTTATGATTTATGAATCAGGTTGA
AT1G07940-EF-1?::1:2460790-2465729(-)_3200	AAAAAAAAATAGAGGATTTAACATTAAAACGTATGCAAATCTTTTCAATGTAAACCTTTAATGAGTCACTTATGTCTTTC
AT1G07940-EF-1?::1:2460790-2465729(-)_3240	AGTTATTGAAACTAGCGTATAGCCGTATACTATATAATTAAAAAAAAAATAGAGGATTTAACATTAAAACGTATGCAAAT
AT1G07940-EF-1?::1:2460790-2465729(-)_3280	ACTTACCAGCTGACAAAAAAATGATTTACGCGTTGCTCTAAGTTATTGAAACTAGCGTATAGCCGTATACTATATAATTA
AT1G07940-EF-1?::1:2460790-2465729(-)_3320	CCCCATATTTATCGCATTATTAAAATTTTAAAAATGGATTACTTACCAGCTGACAAAAAAATGATTTACGCGTTGCTCTA
AT1G07940-EF-1?::1:2460790-2465729(-)_3360	AAAAATCCCGCGCGTGACCATATTGCTTTGGTTCTCTTGTCCCCATATTTATCGCATTATTAAAATTTTAAAAATGGATT
AT1G07940-EF-1?::1:2460790-2465729(-)_3400	CCACCAAAACCGCTGTTTTTAATTAAAATCCCTTTCCTCGAAAAATCCCGCGCGTGACCATATTGCTTTGGTTCTCTTGT
AT1G07940-EF-1?::1:2460790-2465729(-)_3440	CGCGTAGAGCGCGTTCAGCGAAAATGCGTGGTCTAATAACCCACCAAAACCGCTGTTTTTAATTAAAATCCCTTTCCTCG
AT1G07940-EF-1?::1:2460790-2465729(-)_3480	CAGGACACTATAGTGAAACAAAATCCACTCGCATCAATCGCGCGTAGAGCGCGTTCAGCGAAAATGCGTGGTCTAATAAC
AT1G07940-EF-1?::1:2460790-2465729(-)_3520	AAATATCGAGCCCAAGGTTTTCAACAAAGTGCGTTATTATCAGGACACTATAGTGAAACAAAATCCACTCGCATCAATCG
AT1G07940-EF-1?::1:2460790-2465729(-)_3560	GCTCTATCAAAGTACAATTAATATTTTTGGTCTAAATTTAAAATATCGAGCCCAAGGTTTTCAACAAAGTGCGTTATTAT
AT1G07940-EF-1?::1:2460790-2465729(-)_3600	AAATGAATAAATATCACCAAATTATGGGCTATAGTATTGGGCTCTATCAAAGTACAATTAATATTTTTGGTCTAAATTTA
AT1G07940-EF-1?::1:2460790-2465729(-)_3640	TTTATAAATGAAAATGTAATAGTTTTGGGCCTTTGGTTTAAAATGAATAAATATCACCAAATTATGGGCTATAGTATTGG
AT1G07940-EF-1?::1:2460790-2465729(-)_3680	AAATTGATAGGTAATGAATCAAAATATGACGCCAAAAAAATTTATAAATGAAAATGTAATAGTTTTGGGCCTTTGGTTTA
AT1G07940-EF-1?::1:2460790-2465729(-)_3720	AGCCAATTACAAGTGAAAGAAGAATTTTGTATAAACCTCGAAATTGATAGGTAATGAATCAAAATATGACGCCAAAAAAA
AT1G07940-EF-1?::1:2460790-2465729(-)_3760	ACTATTTTAAATAGTGAGTTAATAGATAACTAATATAATCAGCCAATTACAAGTGAAAGAAGAATTTTGTATAAACCTCG
AT1G07940-EF-1?::1:2460790-2465729(-)_3800	ACATTACTCACGATAAACAGAGAAAAGGTATATATAAGATACTATTTTAAATAGTGAGTTAATAGATAACTAATATAATC
AT1G07940-EF-1?::1:2460790-2465729(-)_3840	TAAATAATTCAATCAATAAAAACATACAAGAGTATTTAAAACATTACTCACGATAAACAGAGAAAAGGTATATATAAGAT
AT1G07940-EF-1?::1:2460790-2465729(-)_3880	TATTGTTATGTTCTTATATTAAAATATTTTTGTCTACTTATAAATAATTCAATCAATAAAAACATACAAGAGTATTTAAA
AT1G07940-EF-1?::1:2460790-2465729(-)_3920	TTACTATTTAATTTTTTGTGCACATGATTTCGAAATGATTTATTGTTATGTTCTTATATTAAAATATTTTTGTCTACTTA
AT1G07940-EF-1?::1:2460790-2465729(-)_3960	TGATATTTAAGGTTTTTACACATAGATTTAGTAATTATTATTACTATTTAATTTTTTGTGCACATGATTTCGAAATGATT
AT1G07940-EF-1?::1:2460790-2465729(-)_4000	TATACCTAACTATGTATTAGTGCATTTGTTTTATTTTAAATGATATTTAAGGTTTTTACACATAGATTTAGTAATTATTA
AT1G07940-EF-1?::1:2460790-2465729(-)_4040	TTAAATTTTACAATTTTCCCATGTATGTAAATATTTATGATATACCTAACTATGTATTAGTGCATTTGTTTTATTTTAAA
AT1G07940-EF-1?::1:2460790-2465729(-)_4080	AATATAAATGTATTCAACTCTCTATCTACACTGAGTTACATTAAATTTTACAATTTTCCCATGTATGTAAATATTTATGA
AT1G07940-EF-1?::1:2460790-2465729(-)_4120	ATATACGAATCATTGAGTTAGTAAAGCATCATGAATTGTAAATATAAATGTATTCAACTCTCTATCTACACTGAGTTACA
AT1G07940-EF-1?::1:2460790-2465729(-)_4160	ATTTGTGTAACATATGTTGTAGAGAATATGTTAATTTTGAATATACGAATCATTGAGTTAGTAAAGCATCATGAATTGTA
AT1G07940-EF-1?::1:2460790-2465729(-)_4200	GTATTTGTAGAGGATAAGAGAAATTTAAACAGTTTACTTAATTTGTGTAACATATGTTGTAGAGAATATGTTAATTTTGA
AT1G07940-EF-1?::1:2460790-2465729(-)_4240	TTTCAGTTTATTAATAAAAGAAGAAAAGAATATTTTTAGTGTATTTGTAGAGGATAAGAGAAATTTAAACAGTTTACTTA
AT1G07940-EF-1?::1:2460790-2465729(-)_4280	GCATATCATTAAACTAAAACATTTTCTTTTATTCCAATTATTTCAGTTTATTAATAAAAGAAGAAAAGAATATTTTTAGT
AT1G07940-EF-1?::1:2460790-2465729(-)_4320	TTTGGTTTTACAAAGAGTATCGTTTTGTATTTCCCATGATGCATATCATTAAACTAAAACATTTTCTTTTATTCCAATTA
AT1G07940-EF-1?::1:2460790-2465729(-)_4360	ACTATCTCGGTTTAACAAAAAATGTCATTATATCTTAATCTTTGGTTTTACAAAGAGTATCGTTTTGTATTTCCCATGAT
AT1G07940-EF-1?::1:2460790-2465729(-)_4400	TTATTGACATATAGAGTTCAGTACTGTAAATATAGACTATACTATCTCGGTTTAACAAAAAATGTCATTATATCTTAATC
AT1G07940-EF-1?::1:2460790-2465729(-)_4440	CAAGTGTCTTCCTCTTCACCGAGGGATTCAAGTTTAACCATTATTGACATATAGAGTTCAGTACTGTAAATATAGACTAT
AT1G07940-EF-1?::1:2460790-2465729(-)_4480	TAAATCATCCGATCAACCATATTACGATTATGTCAAAGATCAAGTGTCTTCCTCTTCACCGAGGGATTCAAGTTTAACCA
AT1G07940-EF-1?::1:2460790-2465729(-)_4520	AAACTTTTCTTGCACACGACCAATGGCCAATTTCCATCTATAAATCATCCGATCAACCATATTACGATTATGTCAAAGAT
AT1G07940-EF-1?::1:2460790-2465729(-)_4560	CCAAGGAGTTGTCTTATATTAACCGAACCAACAAGCTTTAAAACTTTTCTTGCACACGACCAATGGCCAATTTCCATCTA
AT1G07940-EF-1?::1:2460790-2465729(-)_4600	TGCAAAACACTGAATCCGACCCACACAAATCATCATGAAACCAAGGAGTTGTCTTATATTAACCGAACCAACAAGCTTTA
AT1G07940-EF-1?::1:2460790-2465729(-)_4640	AGTCATAAATTCATTATGATCCGCCCCGTGAGTTAAGTTATGCAAAACACTGAATCCGACCCACACAAATCATCATGAAA
AT1G07940-EF-1?::1:2460790-2465729(-)_4680	ACGTCAAGTCAAACAAATTCGATCTTATTGATCCAGCTATAGTCATAAATTCATTATGATCCGCCCCGTGAGTTAAGTTA
AT1G07940-EF-1?::1:2460790-2465729(-)_4720	AAAAAGTAAACAACACATTTATAGATCTTTTGTTTATCAAACGTCAAGTCAAACAAATTCGATCTTATTGATCCAGCTAT
AT1G07940-EF-1?::1:2460790-2465729(-)_4760	AAGAAAAACGTAGCTAGTACATACATATATTTTACAATGTAAAAAGTAAACAACACATTTATAGATCTTTTGTTTATCAA
AT1G07940-EF-1?::1:2460790-2465729(-)_4800	CTTGAGCAGCTTGAAAACAAAAGCAACGCATACCACTTTGAAGAAAAACGTAGCTAGTACATACATATATTTTACAATGT
AT1G07940-EF-1?::1:2460790-2465729(-)_4840	TATCGTAACTGCCATTGTAGATTGTTTTTACTCCGATTCGCTTGAGCAGCTTGAAAACAAAAGCAACGCATACCACTTTG
AT1G07940-EF-1?::1:2460790-2465729(-)_4859	ACTTACAACTTCAACAAAATATCGTAACTGCCATTGTAGATTGTTTTTACTCCGATTCGCTTGAGCAGCTTGAAAACAAA
AT2G29550-TUB7::2:12643917-12646560(-)_0	AATATGCTTATTGGATCCTGAACCGGAGCCTGAACCGGAGCGTGAACCAAAAAATACAGTCAATCGGAAAATGAATTTCA
AT2G29550-TUB7::2:12643917-12646560(-)_40	GCATGTGTTTGTAAAGTGAAACTCATCGTTTTAATGATTGAATATGCTTATTGGATCCTGAACCGGAGCCTGAACCGGAG
AT2G29550-TUB7::2:12643917-12646560(-)_80	AAACGGAGTGATGTGCACTAGCAAAATCCTCAGACGGCAAGCATGTGTTTGTAAAGTGAAACTCATCGTTTTAATGATTG
AT2G29550-TUB7::2:12643917-12646560(-)_120	ATGGGCTTTTACTCTTTTCATTTCAAATCTGCATGACTTAAAACGGAGTGATGTGCACTAGCAAAATCCTCAGACGGCAA
AT2G29550-TUB7::2:12643917-12646560(-)_160	CCTGGCAATCGCACGTGAGAGACTTCTTATTGGGCCTAAAATGGGCTTTTACTCTTTTCATTTCAAATCTGCATGACTTA
AT2G29550-TUB7::2:12643917-12646560(-)_200	ACTCGCACGTGCTTTATGAGAGATAAAAAAGCGGTTCCAACCTGGCAATCGCACGTGAGAGACTTCTTATTGGGCCTAAA
AT2G29550-TUB7::2:12643917-12646560(-)_240	TGGATTCCATTAAGGAGAGCAGTTACTAAAACATCGTCGCACTCGCACGTGCTTTATGAGAGATAAAAAAGCGGTTCCAA
AT2G29550-TUB7::2:12643917-12646560(-)_280	TTTGAATTTCGTAAAAAAATATGTTCGTGTGAATGACAGCTGGATTCCATTAAGGAGAGCAGTTACTAAAACATCGTCGC
AT2G29550-TUB7::2:12643917-12646560(-)_320	GGCAAAATTCAAAAATTAATGGCTCGTGATAAAAAGTTTTTTTGAATTTCGTAAAAAAATATGTTCGTGTGAATGACAGC
AT2G29550-TUB7::2:12643917-12646560(-)_360	CGGTTTAGATAATGCCACGTAAATCGAGGTGGCAACGGGTGGCAAAATTCAAAAATTAATGGCTCGTGATAAAAAGTTTT
AT2G29550-TUB7::2:12643917-12646560(-)_400	GTTTTAACGGCTAATATTTGGTAATTCGAAATCGAATCGACGGTTTAGATAATGCCACGTAAATCGAGGTGGCAACGGGT
AT2G29550-TUB7::2:12643917-12646560(-)_440	AGAGAGAAGAAGAGGAGGGTCCATTTATAAAGAAAAGGAGGTTTTAACGGCTAATATTTGGTAATTCGAAATCGAATCGA
AT2G29550-TUB7::2:12643917-12646560(-)_480	AAGGGAAAGGAGAAGCAGAGAGGATCTTTTGTTTTATGAGAGAGAGAAGAAGAGGAGGGTCCATTTATAAAGAAAAGGAG
AT2G29550-TUB7::2:12643917-12646560(-)_520	ACTGGATCTAAAAAGAGAGAGAGAGAGAGAGATTTTGAAAAAGGGAAAGGAGAAGCAGAGAGGATCTTTTGTTTTATGAG
AT2G29550-TUB7::2:12643917-12646560(-)_560	AATCTCACGCATCTTCGCTCACAGAGAAGAAAACCCTAAAACTGGATCTAAAAAGAGAGAGAGAGAGAGAGATTTTGAAA
AT2G29550-TUB7::2:12643917-12646560(-)_600	AACCGATTTGGTTTCCGCATTGACCTCCTTGAATATGAAGAATCTCACGCATCTTCGCTCACAGAGAAGAAAACCCTAAA
AT2G29550-TUB7::2:12643917-12646560(-)_640	TCAATCCCGTGCTCGAGATTAACCACTTCCCAAAACTTGGAACCGATTTGGTTTCCGCATTGACCTCCTTGAATATGAAG
AT2G29550-TUB7::2:12643917-12646560(-)_680	AAGCTGTAACTCGGAATCTCCTACATACCGTCCCGTCTGATCAATCCCGTGCTCGAGATTAACCACTTCCCAAAACTTGG
AT2G29550-TUB7::2:12643917-12646560(-)_720	TTCCACAACTCGCCTCGTTGTAGTATACATTAACCCTCTCAAGCTGTAACTCGGAATCTCCTACATACCGTCCCGTCTGA
AT2G29550-TUB7::2:12643917-12646560(-)_760	CCAGGCTCCAAATCCATGAGAACAGCGCGAGGAACGTACCTTCCACAACTCGCCTCGTTGTAGTATACATTAACCCTCTC
AT2G29550-TUB7::2:12643917-12646560(-)_800	GATCTGACCGTACGGACCAGATCTGACACTGTCCATGGTTCCAGGCTCCAAATCCATGAGAACAGCGCGAGGAACGTACC
AT2G29550-TUB7::2:12643917-12646560(-)_840	CAGCACCGGACTGACCGAAGACGAAGTTATCCGGTCGAAAGATCTGACCGTACGGACCAGATCTGACACTGTCCATGGTT
AT2G29550-TUB7::2:12643917-12646560(-)_880	TCAGCACCTTCAGTGTAGTGACCTTTAGCCCAGTTATTCCCAGCACCGGACTGACCGAAGACGAAGTTATCCGGTCGAAA
AT2G29550-TUB7::2:12643917-12646560(-)_920	AGCCTCTTTGCGAACAACATCAAGGACCGAATCAATAAGCTCAGCACCTTCAGTGTAGTGACCTTTAGCCCAGTTATTCC
AT2G29550-TUB7::2:12643917-12646560(-)_960	AAGACGGATTTCAAATACCTTGAAGGCAGTCACAGTTCTCAGCCTCTTTGCGAACAACATCAAGGACCGAATCAATAAGC
AT2G29550-TUB7::2:12643917-12646560(-)_1000	ACAGATCCAAAAACCTAAATAGACAAAAACCTAAATAAGGAAGACGGATTTCAAATACCTTGAAGGCAGTCACAGTTCTC
AT2G29550-TUB7::2:12643917-12646560(-)_1040	CTAAAAACAATCATACACTACCAATACCCAACCTAAATTTACAGATCCAAAAACCTAAATAGACAAAAACCTAAATAAGG
AT2G29550-TUB7::2:12643917-12646560(-)_1080	CCGAATCCGTATTCCACAGTTCAAAATCAGAAATCTAAACCTAAAAACAATCATACACTACCAATACCCAACCTAAATTT
AT2G29550-TUB7::2:12643917-12646560(-)_1120	TCCAAACAACCAAAACCATAAGCAAACAACGAATACAAAACCGAATCCGTATTCCACAGTTCAAAATCAGAAATCTAAAC
AT2G29550-TUB7::2:12643917-12646560(-)_1160	TTCCTCCTCCCAAGGAATGGCACACCTGAAATCCTGTAAATCCAAACAACCAAAACCATAAGCAAACAACGAATACAAAA
AT2G29550-TUB7::2:12643917-12646560(-)_1200	CTGATCTTAGATATCAACAAAGTTCCCATTCCAGAACCAGTTCCTCCTCCCAAGGAATGGCACACCTGAAATCCTGTAAA
AT2G29550-TUB7::2:12643917-12646560(-)_1240	CACAGAGAAAGTCATCATCATACGGTCTGGGTACTCCTCCCTGATCTTAGATATCAACAAAGTTCCCATTCCAGAACCAG
AT2G29550-TUB7::2:12643917-12646560(-)_1280	AAGGCTCCACAACAGTGTCAGACACCTTAGGCGATGGGAACACAGAGAAAGTCATCATCATACGGTCTGGGTACTCCTCC
AT2G29550-TUB7::2:12643917-12646560(-)_1320	GCGTTCTCAACAAGCTGGTGCACAGATAGTGTTGCGTTGTAAGGCTCCACAACAGTGTCAGACACCTTAGGCGATGGGAA
AT2G29550-TUB7::2:12643917-12646560(-)_1360	GTCATACAAAGCTTCGTTGTCAAGAACCATACACTCATCAGCGTTCTCAACAAGCTGGTGCACAGATAGTGTTGCGTTGT
AT2G29550-TUB7::2:12643917-12646560(-)_1400	TACAACTTGGAGTGCTAAGCTTGAGTGTACGGAAGCAAATGTCATACAAAGCTTCGTTGTCAAGAACCATACACTCATCA
AT2G29550-TUB7::2:12643917-12646560(-)_1440	GTAACAACATTGACTCATAATCGAAGAACATTGGAATACTTACAACTTGGAGTGCTAAGCTTGAGTGTACGGAAGCAAAT
AT2G29550-TUB7::2:12643917-12646560(-)_1480	ATAACTAAGCCTGAAACAATAAACCACAGAGACAGATACAGTAACAACATTGACTCATAATCGAAGAACATTGGAATACT
AT2G29550-TUB7::2:12643917-12646560(-)_1520	CAAACAAAAAAATATGTGAGTGAAGTTTCAATACTAATCAATAACTAAGCCTGAAACAATAAACCACAGAGACAGATACA
AT2G29550-TUB7::2:12643917-12646560(-)_1560	GATCAAGTGGTTCAGATCACCAACTGCACAATTCAGAAAACAAACAAAAAAATATGTGAGTGAAGTTTCAATACTAATCA
AT2G29550-TUB7::2:12643917-12646560(-)_1600	GGAACCTAAGACAGCAGGTTACACCAGACATGGTTGCAGAGATCAAGTGGTTCAGATCACCAACTGCACAATTCAGAAAA
AT2G29550-TUB7::2:12643917-12646560(-)_1640	TTCACAGCTAGCTTTCGCAGATCAGAGTTCAGTTGACCAGGGAACCTAAGACAGCAGGTTACACCAGACATGGTTGCAGA
AT2G29550-TUB7::2:12643917-12646560(-)_1680	TCCCACCATGAAGAAGTGGAGACGAGGGAATGGGATCAGATTCACAGCTAGCTTTCGCAGATCAGAGTTCAGTTGACCAG
AT2G29550-TUB7::2:12643917-12646560(-)_1720	TACGGTACTGCTGAGATCCACGAGAGGTGAGAGGAGCAAATCCCACCATGAAGAAGTGGAGACGAGGGAATGGGATCAGA
AT2G29550-TUB7::2:12643917-12646560(-)_1760	GCATCCCACATTTGCTGAGTGAGCTCTGGGACAGTGAGGTTACGGTACTGCTGAGATCCACGAGAGGTGAGAGGAGCAAA
AT2G29550-TUB7::2:12643917-12646560(-)_1800	GCGACCGTGTCTTGGGTCAGCAGCACACATCATGTTCTTAGCATCCCACATTTGCTGAGTGAGCTCTGGGACAGTGAGGT
AT2G29550-TUB7::2:12643917-12646560(-)_1840	TGCTCATCTTTCCACGGAACATGGCTGAAGCAGTGAGGTAGCGACCGTGTCTTGGGTCAGCAGCACACATCATGTTCTTA
AT2G29550-TUB7::2:12643917-12646560(-)_1880	TTGTTCTGTACGTTCAGCATCTGTTCATCGACCTCCTTGGTGCTCATCTTTCCACGGAACATGGCTGAAGCAGTGAGGTA
AT2G29550-TUB7::2:12643917-12646560(-)_1920	GACGTTGTTAGGGATCCATTCCACAAAGTAGGAGGAGTTCTTGTTCTGTACGTTCAGCATCTGTTCATCGACCTCCTTGG
AT2G29550-TUB7::2:12643917-12646560(-)_1960	TCTTCAGACCAGTAGGGGGAATGTCACAGACGGTTGATTTGACGTTGTTAGGGATCCATTCCACAAAGTAGGAGGAGTTC
AT2G29550-TUB7::2:12643917-12646560(-)_2000	TCTTGGATCGAAGTTGAGTTACCAATGAACGTTGAAGCCATCTTCAGACCAGTAGGGGGAATGTCACAGACGGTTGATTT
AT2G29550-TUB7::2:12643917-12646560(-)_2040	GAACATAGCAGTGAATTGCTCACTGACACGCCTGAACATCTCTTGGATCGAAGTTGAGTTACCAATGAACGTTGAAGCCA
AT2G29550-TUB7::2:12643917-12646560(-)_2080	TACCTTCACCTGTGTACCAATGCAAGAAAGCCTTTCTCCTGAACATAGCAGTGAATTGCTCACTGACACGCCTGAACATC
AT2G29550-TUB7::2:12643917-12646560(-)_2120	TTCATGTTGCTTTCAGCTTCAGTGAACTCCATCTCATCCATACCTTCACCTGTGTACCAATGCAAGAAAGCCTTTCTCCT
AT2G29550-TUB7::2:12643917-12646560(-)_2160	CGTTGCATCTTGATACTGCTGATACTCAGAGACAAGATCGTTCATGTTGCTTTCAGCTTCAGTGAACTCCATCTCATCCA
AT2G29550-TUB7::2:12643917-12646560(-)_2200	ACTCAGCTTCTTCCTCTTCATATTCTCCTTCTTCATCAGCCGTTGCATCTTGATACTGCTGATACTCAGAGACAAGATCG
AT2G29550-TUB7::2:12643917-12646560(-)_2240	TCTTATCATCTGTTTCTTCAATAAGTTTCTTCTTGCTCGTACTCAGCTTCTTCCTCTTCATATTCTCCTTCTTCATCAGC
AT2G29550-TUB7::2:12643917-12646560(-)_2280	GAGAGTTTTAAAAGTAAACAGCAACTGGAAGTTGAGGTGTTCTTATCATCTGTTTCTTCAATAAGTTTCTTCTTGCTCGT
AT2G29550-TUB7::2:12643917-12646560(-)_2320	CGCAAGCGATAGTTACAGAAACTATAAGAACTTAATAGAAGAGAGTTTTAAAAGTAAACAGCAACTGGAAGTTGAGGTGT
AT2G29550-TUB7::2:12643917-12646560(-)_2360	AATCCTCTTAGCCTACGCAGAGTATCATAACTACTAATAACGCAAGCGATAGTTACAGAAACTATAAGAACTTAATAGAA
AT2G29550-TUB7::2:12643917-12646560(-)_2400	TTTGATTTAGCAAAATAGATTGTTTGAATATTGATTGATAAATCCTCTTAGCCTACGCAGAGTATCATAACTACTAATAA
AT2G29550-TUB7::2:12643917-12646560(-)_2440	TTATATAATGAAACAAAGAAAAAAAATACTATGGATGGATTTTGATTTAGCAAAATAGATTGTTTGAATATTGATTGATA
AT2G29550-TUB7::2:12643917-12646560(-)_2480	AAGTCTTCACCGAATTCACATAGTCAAAATTAACAAAAGGTTATATAATGAAACAAAGAAAAAAAATACTATGGATGGAT
AT2G29550-TUB7::2:12643917-12646560(-)_2520	TTGTCACTACTACTCTGCTTCTTATATTTGAAAGATGGTGAAGTCTTCACCGAATTCACATAGTCAAAATTAACAAAAGG
AT2G29550-TUB7::2:12643917-12646560(-)_2560	CAAAATTTAACCAAGAAGATTCTTATATTGCTTATAACCATTGTCACTACTACTCTGCTTCTTATATTTGAAAGATGGTG
AT2G29550-TUB7::2:12643917-12646560(-)_2563	CACCAAAATTTAACCAAGAAGATTCTTATATTGCTTATAACCATTGTCACTACTACTCTGCTTCTTATATTTGAAAGATG
AT2G17950-WUS::2:7804371-7812380(-)_0	AATAAACTCAGTTGTATCCCAAATTTTTGTTGGTAAAGAAAGTATTTAGTTAGACTGGTGGATTACTCATTTTTTAACTT
AT2G17950-WUS::2:7804371-7812380(-)_40	TTTTGTTAAAAGGTTAAGTCTTATAATCTTTTATCACCTAAATAAACTCAGTTGTATCCCAAATTTTTGTTGGTAAAGAA
AT2G17950-WUS::2:7804371-7812380(-)_80	TTTGGAAAACAATCTAAGGATTGAAGTCTTAAAAAATTTTTTTTGTTAAAAGGTTAAGTCTTATAATCTTTTATCACCTA
AT2G17950-WUS::2:7804371-7812380(-)_120	AAAAATAGGTTTTACAAACTAACTATTGTAACTATTAATATTTGGAAAACAATCTAAGGATTGAAGTCTTAAAAAATTTT
AT2G17950-WUS::2:7804371-7812380(-)_160	TCTCGGATTCAACACAACGTGCAAAGAGTATCGGAAAATTAAAAATAGGTTTTACAAACTAACTATTGTAACTATTAATA
AT2G17950-WUS::2:7804371-7812380(-)_200	TATTTCATAGTATAGTTTTGTTTATATAGCCCCCATGATTTCTCGGATTCAACACAACGTGCAAAGAGTATCGGAAAATT
AT2G17950-WUS::2:7804371-7812380(-)_240	AAATAAAAAACCAAAGATCCGATCACTGAAGTTGCTTGGCTATTTCATAGTATAGTTTTGTTTATATAGCCCCCATGATT
AT2G17950-WUS::2:7804371-7812380(-)_280	GGCCCTGAAGATACGGCTGATAAAATATTTATTTTTTTTAAAATAAAAAACCAAAGATCCGATCACTGAAGTTGCTTGGC
AT2G17950-WUS::2:7804371-7812380(-)_320	TACAAATTTCATAGAAGCTATTATAGTTTTTATGGGGAATGGCCCTGAAGATACGGCTGATAAAATATTTATTTTTTTTA
AT2G17950-WUS::2:7804371-7812380(-)_360	TATTGTATATAAAAGATATATAAAGATTTTTTTAGGAATCTACAAATTTCATAGAAGCTATTATAGTTTTTATGGGGAAT
AT2G17950-WUS::2:7804371-7812380(-)_400	CAACTTTTGTATAGTCTTATTGTTCTACGTAACAGCCACATATTGTATATAAAAGATATATAAAGATTTTTTTAGGAATC
AT2G17950-WUS::2:7804371-7812380(-)_440	TTAGTGAATATGACTTTTGTAATTGAAAAGGAACAATACCCAACTTTTGTATAGTCTTATTGTTCTACGTAACAGCCACA
AT2G17950-WUS::2:7804371-7812380(-)_480	GATTTATTCATTTTTTTTAAAAAGTTTGAAGGGCTTTGTTTTAGTGAATATGACTTTTGTAATTGAAAAGGAACAATACC
AT2G17950-WUS::2:7804371-7812380(-)_520	ATTTATAGGAGCATGGATGGATCTTTTTGTATAAATGCGTGATTTATTCATTTTTTTTAAAAAGTTTGAAGGGCTTTGTT
AT2G17950-WUS::2:7804371-7812380(-)_560	ATGAACATGTTGAGTATTCTTTAGTTAATTATATGCTCGAATTTATAGGAGCATGGATGGATCTTTTTGTATAAATGCGT
AT2G17950-WUS::2:7804371-7812380(-)_600	AATTACAATGTGTGAAACGAGTGTGAAGACAGGTGTACTTATGAACATGTTGAGTATTCTTTAGTTAATTATATGCTCGA
AT2G17950-WUS::2:7804371-7812380(-)_640	TTACTTATGCTTTGCTTTAAAAGATATTAAAATTTATGTCAATTACAATGTGTGAAACGAGTGTGAAGACAGGTGTACTT
AT2G17950-WUS::2:7804371-7812380(-)_680	TATCGTCCGGAAATGTGTTGAAGAAATACTCTATATAATTTTACTTATGCTTTGCTTTAAAAGATATTAAAATTTATGTC
AT2G17950-WUS::2:7804371-7812380(-)_720	GTCATGACACATAGGTGATATAGGATATTTTTCGTGGTGATATCGTCCGGAAATGTGTTGAAGAAATACTCTATATAATT
AT2G17950-WUS::2:7804371-7812380(-)_760	TTGATCATAAAAATACATTTTTCCTTCCTTATGGTCATGAGTCATGACACATAGGTGATATAGGATATTTTTCGTGGTGA
AT2G17950-WUS::2:7804371-7812380(-)_800	ATTTTTTTCTAGAATGAATAATAAAAAAAGTGAAAACCGTTTGATCATAAAAATACATTTTTCCTTCCTTATGGTCATGA
AT2G17950-WUS::2:7804371-7812380(-)_840	ATGAATTATTGTATCGTAGGAATGAAAGAAAACGATTATAATTTTTTTCTAGAATGAATAATAAAAAAAGTGAAAACCGT
AT2G17950-WUS::2:7804371-7812380(-)_880	ATACACACAGAAAACAAAACAAAAATTCTAAAAGATCGTTATGAATTATTGTATCGTAGGAATGAAAGAAAACGATTATA
AT2G17950-WUS::2:7804371-7812380(-)_920	AATTGTTATGTATCTGTCTACGTATGAAAGATATTTACCCATACACACAGAAAACAAAACAAAAATTCTAAAAGATCGTT
AT2G17950-WUS::2:7804371-7812380(-)_960	AATTTCTCTGTCTCTTCACAATTATTACTTCACCAGCTTTAATTGTTATGTATCTGTCTACGTATGAAAGATATTTACCC
AT2G17950-WUS::2:7804371-7812380(-)_1000	ATCGGTATTTACTTAGACGAAAAACAAACTCTCTTTTTTCAATTTCTCTGTCTCTTCACAATTATTACTTCACCAGCTTT
AT2G17950-WUS::2:7804371-7812380(-)_1040	GGAAAGGGACAAAGGAGGGAATTAGAAAGGTGAGGGCATCATCGGTATTTACTTAGACGAAAAACAAACTCTCTTTTTTC
AT2G17950-WUS::2:7804371-7812380(-)_1080	GATTGAAAGGGACAGAGAAGTTAGAAATAAACATGAAAATGGAAAGGGACAAAGGAGGGAATTAGAAAGGTGAGGGCATC
AT2G17950-WUS::2:7804371-7812380(-)_1120	ATTTGTGGGGGATCGAATCAGAGGATATCTGGTGGAGAAGGATTGAAAGGGACAGAGAAGTTAGAAATAAACATGAAAAT
AT2G17950-WUS::2:7804371-7812380(-)_1160	TGAGAGTTTTAGTGAGAATAATAATAATTTTTATGAAAAAATTTGTGGGGGATCGAATCAGAGGATATCTGGTGGAGAAG
AT2G17950-WUS::2:7804371-7812380(-)_1200	TTGATTTTTTTTTATTCAGAGGAAAAATCGAAACTACTCTTGAGAGTTTTAGTGAGAATAATAATAATTTTTATGAAAAA
AT2G17950-WUS::2:7804371-7812380(-)_1240	GTTATGTTTAGGAAGGAAATTCTCTTGTCAAATATATTATTTGATTTTTTTTTATTCAGAGGAAAAATCGAAACTACTCT
AT2G17950-WUS::2:7804371-7812380(-)_1280	GAAAGAAAAATAATCAATTGAATTAACATTCAAATAAAATGTTATGTTTAGGAAGGAAATTCTCTTGTCAAATATATTAT
AT2G17950-WUS::2:7804371-7812380(-)_1320	TGGATATAAGAAATAAATTTTGCCAAAGAAAAGGATATAAGAAAGAAAAATAATCAATTGAATTAACATTCAAATAAAAT
AT2G17950-WUS::2:7804371-7812380(-)_1360	TATGATTTCATACATACAAAACCCTATTGAAAAATGTGCTTGGATATAAGAAATAAATTTTGCCAAAGAAAAGGATATAA
AT2G17950-WUS::2:7804371-7812380(-)_1400	AAATCAGTTATTCACTATATTATTCTTTTATGCATGTAGATATGATTTCATACATACAAAACCCTATTGAAAAATGTGCT
AT2G17950-WUS::2:7804371-7812380(-)_1440	TAAATGGGGACCCAAAAAGAAGGTTTTACAATATTCTAGAAAATCAGTTATTCACTATATTATTCTTTTATGCATGTAGA
AT2G17950-WUS::2:7804371-7812380(-)_1480	TATATATATAGAGAGATAGTAAGGTATTGAGTTATATATATAAATGGGGACCCAAAAAGAAGGTTTTACAATATTCTAGA
AT2G17950-WUS::2:7804371-7812380(-)_1520	TAGTAAAGAGATTTTAGGTTTTGTGTGAGAGAGAAGATTATATATATATAGAGAGATAGTAAGGTATTGAGTTATATATA
AT2G17950-WUS::2:7804371-7812380(-)_1560	GAAAGAGAAGTTTGAAGTTAGCAAGAAAACAACTTGCTGGTAGTAAAGAGATTTTAGGTTTTGTGTGAGAGAGAAGATTA
AT2G17950-WUS::2:7804371-7812380(-)_1600	GTTAACGGTAAATAAGATCAAGACTTAGAGAGGAACAAGAGAAAGAGAAGTTTGAAGTTAGCAAGAAAACAACTTGCTGG
AT2G17950-WUS::2:7804371-7812380(-)_1640	GGCGGCTCCATGTGTGTTTGATTCGACTTTTGTTCACAAAGTTAACGGTAAATAAGATCAAGACTTAGAGAGGAACAAGA
AT2G17950-WUS::2:7804371-7812380(-)_1680	GCTTTCTTGGTCGGCTTGATGATGATGATGCTGATGCTGTGGCGGCTCCATGTGTGTTTGATTCGACTTTTGTTCACAAA
AT2G17950-WUS::2:7804371-7812380(-)_1720	TGTAACCACCAGAGCCGGACTTGTTGTTGTTGTTGTTGCCGCTTTCTTGGTCGGCTTGATGATGATGATGCTGATGCTGT
AT2G17950-WUS::2:7804371-7812380(-)_1760	TCCGTCGTCGGTGTCCACCTCGTGCTGGTCTGGCGACACGTGTAACCACCAGAGCCGGACTTGTTGTTGTTGTTGTTGCC
AT2G17950-WUS::2:7804371-7812380(-)_1800	TGCATTGTTGTAGTAAAGTTCTTTGAGGATTTTGATTTGCTCCGTCGTCGGTGTCCACCTCGTGCTGGTCTGGCGACACG
AT2G17950-WUS::2:7804371-7812380(-)_1840	CAGTGATCTTCTGGATCTGATCGGCTGTTGGTGACCGGATTGCATTGTTGTAGTAAAGTTCTTTGAGGATTTTGATTTGC
AT2G17950-WUS::2:7804371-7812380(-)_1880	ACGTTCTTGCCCTCAATCTTTCCGAACTGTCTCAGCCTTGCAGTGATCTTCTGGATCTGATCGGCTGTTGGTGACCGGAT
AT2G17950-WUS::2:7804371-7812380(-)_1920	CTGACGCTCACGAGCCTTATGGTTCTGGAACCAGTAAAAGACGTTCTTGCCCTCAATCTTTCCGAACTGTCTCAGCCTTG
AT2G17950-WUS::2:7804371-7812380(-)_1960	AAGATGGTGTGGTCATGTTTGTTCCGTTGAATCTCTTCTTCTGACGCTCACGAGCCTTATGGTTCTGGAACCAGTAAAAG
AT2G17950-WUS::2:7804371-7812380(-)_2000	TAATGATCGTTAGCCGCCATCATAACCGAGTTGGGTGATGAAGATGGTGTGGTCATGTTTGTTCCGTTGAATCTCTTCTT
AT2G17950-WUS::2:7804371-7812380(-)_2040	CTGCATGGGAACACCGTGATGATGGTGAAGTAGAGGATGATAATGATCGTTAGCCGCCATCATAACCGAGTTGGGTGATG
AT2G17950-WUS::2:7804371-7812380(-)_2080	GGTCTTGGTTAAGTTTAACGTTGACGGAATTAGCAGGTCTCTGCATGGGAACACCGTGATGATGGTGAAGTAGAGGATGA
AT2G17950-WUS::2:7804371-7812380(-)_2120	TTGAAGCTGGGATATGGCTTGTTATGATGATAGAGATGATGGTCTTGGTTAAGTTTAACGTTGACGGAATTAGCAGGTCT
AT2G17950-WUS::2:7804371-7812380(-)_2160	TTCATAAAAAAGCATGTATAAGAGAGATTAGTCACCGTTATTGAAGCTGGGATATGGCTTGTTATGATGATAGAGATGAT
AT2G17950-WUS::2:7804371-7812380(-)_2200	AATGGTTCTCTTAGTAATTATAAAAAACCACCTGAATAAATTCATAAAAAAGCATGTATAAGAGAGATTAGTCACCGTTA
AT2G17950-WUS::2:7804371-7812380(-)_2240	TTTTTTGTGTGTGCTAATTCATGTAATAGCTAGTGGTGTAAATGGTTCTCTTAGTAATTATAAAAAACCACCTGAATAAA
AT2G17950-WUS::2:7804371-7812380(-)_2280	ATCTATCAAAGTCATATATGTAGATCTTGTTAGTTTTTTTTTTTTTGTGTGTGCTAATTCATGTAATAGCTAGTGGTGTA
AT2G17950-WUS::2:7804371-7812380(-)_2320	GCATTTTTTAAAATCTTTTTAACAATTAACATATACATATATCTATCAAAGTCATATATGTAGATCTTGTTAGTTTTTTT
AT2G17950-WUS::2:7804371-7812380(-)_2360	TTTTAAATCAAAACCATCTGAATAAATTCATAAATCAACAGCATTTTTTAAAATCTTTTTAACAATTAACATATACATAT
AT2G17950-WUS::2:7804371-7812380(-)_2400	AGATGGTGTGTAACATGTTCCTATAATATATATTTTAGATTTTTAAATCAAAACCATCTGAATAAATTCATAAATCAACA
AT2G17950-WUS::2:7804371-7812380(-)_2440	CTTCTTGGGTTTAATTATTTTTACTAATTCATGTAATAATAGATGGTGTGTAACATGTTCCTATAATATATATTTTAGAT
AT2G17950-WUS::2:7804371-7812380(-)_2480	TCCATAACTTCAAATATACGTCATTACATGTACATAACATCTTCTTGGGTTTAATTATTTTTACTAATTCATGTAATAAT
AT2G17950-WUS::2:7804371-7812380(-)_2520	ACCGTTCTTTAGATGCAAATTTGGTTTGCCCCAATCAAGATCCATAACTTCAAATATACGTCATTACATGTACATAACAT
AT2G17950-WUS::2:7804371-7812380(-)_2560	AAAATGCACGTGAGTCTAGTTTCCATTACACAACAAAGAAACCGTTCTTTAGATGCAAATTTGGTTTGCCCCAATCAAGA
AT2G17950-WUS::2:7804371-7812380(-)_2600	ACCCAAATCCCTAATTGTGTTACAAGTCACAAATGAAAATAAAATGCACGTGAGTCTAGTTTCCATTACACAACAAAGAA
AT2G17950-WUS::2:7804371-7812380(-)_2640	TGAAGAAAGAGACATAAAATTAGTGATTTTTTTTCTACTAACCCAAATCCCTAATTGTGTTACAAGTCACAAATGAAAAT
AT2G17950-WUS::2:7804371-7812380(-)_2680	ATTCCAGAATCCAGACCATACTATATACAGGGGAAAAGAATGAAGAAAGAGACATAAAATTAGTGATTTTTTTTCTACTA
AT2G17950-WUS::2:7804371-7812380(-)_2720	CATATTAATATACGTATCATCAGTGATCATATATGTTGTGATTCCAGAATCCAGACCATACTATATACAGGGGAAAAGAA
AT2G17950-WUS::2:7804371-7812380(-)_2760	ATTCAGTACCTGAGCTTGCATGATTTAAATTCCCTTCAAACATATTAATATACGTATCATCAGTGATCATATATGTTGTG
AT2G17950-WUS::2:7804371-7812380(-)_2800	TGGCTACTCATGTAGCCATTAGAAGCATTAACAACACCACATTCAGTACCTGAGCTTGCATGATTTAAATTCCCTTCAAA
AT2G17950-WUS::2:7804371-7812380(-)_2840	AATGAATTATAGTTTGGTACGTACCATAGATCCATAGACATGGCTACTCATGTAGCCATTAGAAGCATTAACAACACCAC
AT2G17950-WUS::2:7804371-7812380(-)_2880	AATTTCTATTCATATATGTAGTATAAATATTATTTGAATTAATGAATTATAGTTTGGTACGTACCATAGATCCATAGACA
AT2G17950-WUS::2:7804371-7812380(-)_2920	AACAGTCTTGTTCCTTCACCCAAAAATTTCAGTTTCATTAAATTTCTATTCATATATGTAGTATAAATATTATTTGAATT
AT2G17950-WUS::2:7804371-7812380(-)_2960	ATGTTTGCCCATCCTCCACCTACGTTGTTGTAATTCATAGAACAGTCTTGTTCCTTCACCCAAAAATTTCAGTTTCATTA
AT2G17950-WUS::2:7804371-7812380(-)_3000	ATCGAAGAAGTTGTAAGGTGCAGATGAGTAATGATGATCCATGTTTGCCCATCCTCCACCTACGTTGTTGTAATTCATAG
AT2G17950-WUS::2:7804371-7812380(-)_3040	CTTCTTGATGACCTTCTAGACCAAACAGAGGCTTTGCTCTATCGAAGAAGTTGTAAGGTGCAGATGAGTAATGATGATCC
AT2G17950-WUS::2:7804371-7812380(-)_3080	CGTCGATGTTCCAGATAAGCATCGCCACCACATTCTTCTTCTTCTTGATGACCTTCTAGACCAAACAGAGGCTTTGCTCT
AT2G17950-WUS::2:7804371-7812380(-)_3120	GATGTGATCTTCACCGTGCATAGGGAAGAGAGGAAGCGTACGTCGATGTTCCAGATAAGCATCGCCACCACATTCTTCTT
AT2G17950-WUS::2:7804371-7812380(-)_3160	CCGATTGGCCATACTTCCAGATGGCACCACTACCACCGTTGATGTGATCTTCACCGTGCATAGGGAAGAGAGGAAGCGTA
AT2G17950-WUS::2:7804371-7812380(-)_3200	TAGTTCAGACGTAGCTCAAGAGAAGCGCAAGGGCGAACTTCCGATTGGCCATACTTCCAGATGGCACCACTACCACCGTT
AT2G17950-WUS::2:7804371-7812380(-)_3240	AGGAAAGAGCTTTAATCCCGAGCGACACCGGCGTAAGAGCTAGTTCAGACGTAGCTCAAGAGAAGCGCAAGGGCGAACTT
AT2G17950-WUS::2:7804371-7812380(-)_3280	AGCATAGTTGTGAACATACGAGTACGAAAGAGAGAGAGAGAGGAAAGAGCTTTAATCCCGAGCGACACCGGCGTAAGAGC
AT2G17950-WUS::2:7804371-7812380(-)_3320	TAACTACTAATATAACAACTGCATCATTAATCACTAGCGAAGCATAGTTGTGAACATACGAGTACGAAAGAGAGAGAGAG
AT2G17950-WUS::2:7804371-7812380(-)_3360	GCTAGTAATTACAAATTACACATAACGAGAGATAACTAGTTAACTACTAATATAACAACTGCATCATTAATCACTAGCGA
AT2G17950-WUS::2:7804371-7812380(-)_3400	AAACGGTTGTCAATTACAATTAAAACCTAGACGATACTTAGCTAGTAATTACAAATTACACATAACGAGAGATAACTAGT
AT2G17950-WUS::2:7804371-7812380(-)_3440	TAGTAGTAATTAAAATTTTAACTTATTCATCATAGAGATAAAACGGTTGTCAATTACAATTAAAACCTAGACGATACTTA
AT2G17950-WUS::2:7804371-7812380(-)_3480	AATTCCTTTTTAAAAATTTACTGAAATAGTCATTTCTTCATAGTAGTAATTAAAATTTTAACTTATTCATCATAGAGATA
AT2G17950-WUS::2:7804371-7812380(-)_3520	ACATCTCTAGCATTTCTTTCATGCCTCCGGATCTGTGAGGAATTCCTTTTTAAAAATTTACTGAAATAGTCATTTCTTCA
AT2G17950-WUS::2:7804371-7812380(-)_3560	AATCGATAATTAAGATCATAACATTGTAATCAAATATAGTACATCTCTAGCATTTCTTTCATGCCTCCGGATCTGTGAGG
AT2G17950-WUS::2:7804371-7812380(-)_3600	TAAAACAACTATTGTTGATTTCGGTTCAAGATCACGTTGTAATCGATAATTAAGATCATAACATTGTAATCAAATATAGT
AT2G17950-WUS::2:7804371-7812380(-)_3640	GAACTACCAAAAAACATTCAACTGTTCACAAGTTCTGTTGTAAAACAACTATTGTTGATTTCGGTTCAAGATCACGTTGT
AT2G17950-WUS::2:7804371-7812380(-)_3680	GAAAACTTCCACTGAAAAGCAACTTGCTTGTTTTAGTTTTGAACTACCAAAAAACATTCAACTGTTCACAAGTTCTGTTG
AT2G17950-WUS::2:7804371-7812380(-)_3720	TTATCGATAGATCAAGCTGATTGCATAACATGAAGAAGAAGAAAACTTCCACTGAAAAGCAACTTGCTTGTTTTAGTTTT
AT2G17950-WUS::2:7804371-7812380(-)_3760	GATTTTGACCGTTCGTATTGATGTAATCAAAATTCCATGATTATCGATAGATCAAGCTGATTGCATAACATGAAGAAGAA
AT2G17950-WUS::2:7804371-7812380(-)_3800	AATTTAGGTAGGAAAAAACCGCATAGAAATAATTGAGATTGATTTTGACCGTTCGTATTGATGTAATCAAAATTCCATGA
AT2G17950-WUS::2:7804371-7812380(-)_3840	AAAATTGTGTGAGTTCGGATTGATAAATGCATGTAATCAAAATTTAGGTAGGAAAAAACCGCATAGAAATAATTGAGATT
AT2G17950-WUS::2:7804371-7812380(-)_3880	GAAATTGGCTAACGGTTACATAACTCAGATTTATTATTTGAAAATTGTGTGAGTTCGGATTGATAAATGCATGTAATCAA
AT2G17950-WUS::2:7804371-7812380(-)_3920	TTGGCTAACGATTAATATTAATTTATAATGAATATATGTTGAAATTGGCTAACGGTTACATAACTCAGATTTATTATTTG
AT2G17950-WUS::2:7804371-7812380(-)_3960	TTATCACTTATTTTGTATCTAAATCATTCCTTTTATTTAATTGGCTAACGATTAATATTAATTTATAATGAATATATGTT
AT2G17950-WUS::2:7804371-7812380(-)_4000	CATATACATGTTAATGTCGATTTGAATTGTTAAGTTAAAATTATCACTTATTTTGTATCTAAATCATTCCTTTTATTTAA
AT2G17950-WUS::2:7804371-7812380(-)_4040	AGACTTACATAATTTTTAAATAACAAACTGAACTGTGTAACATATACATGTTAATGTCGATTTGAATTGTTAAGTTAAAA
AT2G17950-WUS::2:7804371-7812380(-)_4080	TTTTTTAATTCAAATTTTGGTCATCTGTATTTATCAACCTAGACTTACATAATTTTTAAATAACAAACTGAACTGTGTAA
AT2G17950-WUS::2:7804371-7812380(-)_4120	ATAACGACCAAAATCAACCCCAACTATTTTGATGCGGTCTTTTTTTAATTCAAATTTTGGTCATCTGTATTTATCAACCT
AT2G17950-WUS::2:7804371-7812380(-)_4160	AATCTTATCAATAAAGGGTTCGAGGTTGCATTTTTTGGGGATAACGACCAAAATCAACCCCAACTATTTTGATGCGGTCT
AT2G17950-WUS::2:7804371-7812380(-)_4200	GAAGAAACCCCTATAAACTTATTACCCTCCCATATAGTTTAATCTTATCAATAAAGGGTTCGAGGTTGCATTTTTTGGGG
AT2G17950-WUS::2:7804371-7812380(-)_4240	GCCTACTTTGCTGTAGGTTTTAAATAGAAATATGAACTTAGAAGAAACCCCTATAAACTTATTACCCTCCCATATAGTTT
AT2G17950-WUS::2:7804371-7812380(-)_4280	TTTGATTTGAATTGTAATGGTTTGCTATTGTACCATTTTGGCCTACTTTGCTGTAGGTTTTAAATAGAAATATGAACTTA
AT2G17950-WUS::2:7804371-7812380(-)_4320	TATTTAAACAACAACAAATTCTAACTTATCAATAACAAAATTTGATTTGAATTGTAATGGTTTGCTATTGTACCATTTTG
AT2G17950-WUS::2:7804371-7812380(-)_4360	ACAATTTAAAATTGTATTATTTCGAAAAGTATTTATGAAGTATTTAAACAACAACAAATTCTAACTTATCAATAACAAAA
AT2G17950-WUS::2:7804371-7812380(-)_4400	AATCTTAATTTTATTGATAAATGTTATTTCTTTTTTCTTAACAATTTAAAATTGTATTATTTCGAAAAGTATTTATGAAG
AT2G17950-WUS::2:7804371-7812380(-)_4440	CGAGATCGTTGAATGACTAGGGTTCAAGGTTTTTCACTATAATCTTAATTTTATTGATAAATGTTATTTCTTTTTTCTTA
AT2G17950-WUS::2:7804371-7812380(-)_4480	TAGTATACATAACAAACATTTTGGAAAAAATAAGGGTAAACGAGATCGTTGAATGACTAGGGTTCAAGGTTTTTCACTAT
AT2G17950-WUS::2:7804371-7812380(-)_4520	TACCACCAAAATCGAGGATATTCATTCCCTAACTCATCCCTAGTATACATAACAAACATTTTGGAAAAAATAAGGGTAAA
AT2G17950-WUS::2:7804371-7812380(-)_4560	GGAACGAATACATATCAGATAACTAAGAGCATATCACAAATACCACCAAAATCGAGGATATTCATTCCCTAACTCATCCC
AT2G17950-WUS::2:7804371-7812380(-)_4600	AGCAAATACTTCTGATTTTAACGGATATATGATGAGTTACGGAACGAATACATATCAGATAACTAAGAGCATATCACAAA
AT2G17950-WUS::2:7804371-7812380(-)_4640	ATGTTTTTCATTTTTTATAGTTATTTTTAGTTATATATTAAGCAAATACTTCTGATTTTAACGGATATATGATGAGTTAC
AT2G17950-WUS::2:7804371-7812380(-)_4680	AATTTTGCTATTTTGAATTTATTTTTTGAGTTTTTTTTATATGTTTTTCATTTTTTATAGTTATTTTTAGTTATATATTA
AT2G17950-WUS::2:7804371-7812380(-)_4720	TAACTACTAGTTTTAAAAGTTAACGAAATATTTTTAATAAAATTTTGCTATTTTGAATTTATTTTTTGAGTTTTTTTTAT
AT2G17950-WUS::2:7804371-7812380(-)_4760	TAACTTTTATAAATTTTGTTCATCAAATTAATTATTTATTTAACTACTAGTTTTAAAAGTTAACGAAATATTTTTAATAA
AT2G17950-WUS::2:7804371-7812380(-)_4800	ATGTATATAGCTAATTCCATTATAATTTACTTTATATATTTAACTTTTATAAATTTTGTTCATCAAATTAATTATTTATT
AT2G17950-WUS::2:7804371-7812380(-)_4840	AAAAAATTGATTTCCGTTTTGCTCTCGTATATATATACATATGTATATAGCTAATTCCATTATAATTTACTTTATATATT
AT2G17950-WUS::2:7804371-7812380(-)_4880	AATTGAATATTAAAAATTAATATCATATAACCCATCTAGTAAAAAATTGATTTCCGTTTTGCTCTCGTATATATATACAT
AT2G17950-WUS::2:7804371-7812380(-)_4920	TCGATTCAAAAACTTTTGACATCTGTAGTTTTATGAAACAAATTGAATATTAAAAATTAATATCATATAACCCATCTAGT
AT2G17950-WUS::2:7804371-7812380(-)_4960	TATTTTGTTAGTTCCATTTAGATCTGTTATTCGTTTAGATTCGATTCAAAAACTTTTGACATCTGTAGTTTTATGAAACA
AT2G17950-WUS::2:7804371-7812380(-)_5000	AAATAGTTCAGATATAATTAAACATACCAACTCGGCAAAATATTTTGTTAGTTCCATTTAGATCTGTTATTCGTTTAGAT
AT2G17950-WUS::2:7804371-7812380(-)_5040	AATAAAAACATTTCATATCGTCATATCGATGACCATCATTAAATAGTTCAGATATAATTAAACATACCAACTCGGCAAAA
AT2G17950-WUS::2:7804371-7812380(-)_5080	TGGTCATCATTAACTTTGTCGTTTTGAACGAGATGGAGAAAATAAAAACATTTCATATCGTCATATCGATGACCATCATT
AT2G17950-WUS::2:7804371-7812380(-)_5120	ATAAAAAATAAAAAAATTGTAGTGATCAATCAGCCATTGATGGTCATCATTAACTTTGTCGTTTTGAACGAGATGGAGAA
AT2G17950-WUS::2:7804371-7812380(-)_5160	TAGTGTTACTACAAACTAATTTTAGATATAAGTGTTAAAAATAAAAAATAAAAAAATTGTAGTGATCAATCAGCCATTGA
AT2G17950-WUS::2:7804371-7812380(-)_5200	TATATGTACTTAATTGTATCCAAAGATTACAAAGGGACATTAGTGTTACTACAAACTAATTTTAGATATAAGTGTTAAAA
AT2G17950-WUS::2:7804371-7812380(-)_5240	ACGTAATTCATAGCACTAAAGAAGAACTTATAACTAATCATATATGTACTTAATTGTATCCAAAGATTACAAAGGGACAT
AT2G17950-WUS::2:7804371-7812380(-)_5280	ACTGAATGACACGCACTCTCACAACGCGTGAGCCACCTTGACGTAATTCATAGCACTAAAGAAGAACTTATAACTAATCA
AT2G17950-WUS::2:7804371-7812380(-)_5320	AGGATAGCTCTTTGTAAAAGATCTCTCTGTTTAAGGAAATACTGAATGACACGCACTCTCACAACGCGTGAGCCACCTTG
AT2G17950-WUS::2:7804371-7812380(-)_5360	ACATTTTTCTTCCTTGTGTCATTTTAGTTCACGTGGCTCGAGGATAGCTCTTTGTAAAAGATCTCTCTGTTTAAGGAAAT
AT2G17950-WUS::2:7804371-7812380(-)_5400	TGAACAAGATCTATGTGACATAGATCAACTAACAAAAAAAACATTTTTCTTCCTTGTGTCATTTTAGTTCACGTGGCTCG
AT2G17950-WUS::2:7804371-7812380(-)_5440	AACATATTTTTAAAAAAATTCTATCAAAAGCTACGGTCATTGAACAAGATCTATGTGACATAGATCAACTAACAAAAAAA
AT2G17950-WUS::2:7804371-7812380(-)_5480	ATAAGCAAATATAACCCATATAATTTATTTATGAGTATGTAACATATTTTTAAAAAAATTCTATCAAAAGCTACGGTCAT
AT2G17950-WUS::2:7804371-7812380(-)_5520	TCACAATAAAACAGATTGTATAGTATAATGTACAAGATTTATAAGCAAATATAACCCATATAATTTATTTATGAGTATGT
AT2G17950-WUS::2:7804371-7812380(-)_5560	TTTTAATTTTTTTTTGTTAAAATGATTCTTAATACACAATTCACAATAAAACAGATTGTATAGTATAATGTACAAGATTT
AT2G17950-WUS::2:7804371-7812380(-)_5600	GCCACATTCATGTTTTTTTAACATACAGTATTATATTATTTTTTAATTTTTTTTTGTTAAAATGATTCTTAATACACAAT
AT2G17950-WUS::2:7804371-7812380(-)_5640	ATGTACTCTTTAAAACATGGATGCACAAATGTCCCTAACTGCCACATTCATGTTTTTTTAACATACAGTATTATATTATT
AT2G17950-WUS::2:7804371-7812380(-)_5680	AGCGTAGTTTACGAGGAAGAAAGGGTTCAAACTACAAAAAATGTACTCTTTAAAACATGGATGCACAAATGTCCCTAACT
AT2G17950-WUS::2:7804371-7812380(-)_5720	TTAATACTCCATGATTAAAGTTTTCAATGTAACAATTATGAGCGTAGTTTACGAGGAAGAAAGGGTTCAAACTACAAAAA
AT2G17950-WUS::2:7804371-7812380(-)_5760	ACAACATATAACGAGGCAATCCAAAGAAAAACATATCTAGTTAATACTCCATGATTAAAGTTTTCAATGTAACAATTATG
AT2G17950-WUS::2:7804371-7812380(-)_5800	AAACTTGGATAATAGAGAAACTTGGATAACAAGAGAAGGAACAACATATAACGAGGCAATCCAAAGAAAAACATATCTAG
AT2G17950-WUS::2:7804371-7812380(-)_5840	AAATATAGACATGTAGTTTGTTGGTATTCGTGTTTGGACAAAACTTGGATAATAGAGAAACTTGGATAACAAGAGAAGGA
AT2G17950-WUS::2:7804371-7812380(-)_5880	TATCTGCTAAACCACTTAAATTTTCATTTTTTCAAAATATAAATATAGACATGTAGTTTGTTGGTATTCGTGTTTGGACA
AT2G17950-WUS::2:7804371-7812380(-)_5920	AATTATAAATGGATTTGGCCGAAAACACATCAGTTCGTTTTATCTGCTAAACCACTTAAATTTTCATTTTTTCAAAATAT
AT2G17950-WUS::2:7804371-7812380(-)_5960	CGCATTACTGTAAATTAATAATGGTAAAATGGAAAATCTTAATTATAAATGGATTTGGCCGAAAACACATCAGTTCGTTT
AT2G17950-WUS::2:7804371-7812380(-)_6000	GACTATCACTGATACATAACAACTTAATATTTTTAATCTACGCATTACTGTAAATTAATAATGGTAAAATGGAAAATCTT
AT2G17950-WUS::2:7804371-7812380(-)_6040	ACATAAGCTTAATCAGTAGACTTTCTACTTACAAGTAGAAGACTATCACTGATACATAACAACTTAATATTTTTAATCTA
AT2G17950-WUS::2:7804371-7812380(-)_6080	CCTCAAAGTTTCTTTTCATTAGTACGAAGGTCTGAAACATACATAAGCTTAATCAGTAGACTTTCTACTTACAAGTAGAA
AT2G17950-WUS::2:7804371-7812380(-)_6120	CACTGTGAATATATTTTAATATTTTTAATCTTTTTTTTCCCCTCAAAGTTTCTTTTCATTAGTACGAAGGTCTGAAACAT
AT2G17950-WUS::2:7804371-7812380(-)_6160	AGCAAGTATATTTATACGTAAGAGCGCTCCATATTTAATCCACTGTGAATATATTTTAATATTTTTAATCTTTTTTTTCC
AT2G17950-WUS::2:7804371-7812380(-)_6200	CTAAACACCTTATTTTTGAGAAGACAATAAATAACAGTAGAGCAAGTATATTTATACGTAAGAGCGCTCCATATTTAATC
AT2G17950-WUS::2:7804371-7812380(-)_6240	GAAAAATATTGTGGATAAAGCGAAATAAACCGTTAGCGGACTAAACACCTTATTTTTGAGAAGACAATAAATAACAGTAG
AT2G17950-WUS::2:7804371-7812380(-)_6280	TATTTTATATGTGATCAAGAATAGTATTATTTAGGCTTTGGAAAAATATTGTGGATAAAGCGAAATAAACCGTTAGCGGA
AT2G17950-WUS::2:7804371-7812380(-)_6320	AAACGTAAATATTATAGAACAAGAAAAATTCTAGAATATTTATTTTATATGTGATCAAGAATAGTATTATTTAGGCTTTG
AT2G17950-WUS::2:7804371-7812380(-)_6360	ATCATGTTTATTTTAATTTTGTTGAAATATAAGAATATAAAAACGTAAATATTATAGAACAAGAAAAATTCTAGAATATT
AT2G17950-WUS::2:7804371-7812380(-)_6400	TTAGTTTGTTCCATCCGCTAAACCACAAAAACCTAAATAAATCATGTTTATTTTAATTTTGTTGAAATATAAGAATATAA
AT2G17950-WUS::2:7804371-7812380(-)_6440	TTTAGTCTCAAAAACATAACAGATTTGGTCCATAAGCAAATTAGTTTGTTCCATCCGCTAAACCACAAAAACCTAAATAA
AT2G17950-WUS::2:7804371-7812380(-)_6480	TCCCCAAAATATCAGCTTTTTAGGGACGGATATAATATTATTTAGTCTCAAAAACATAACAGATTTGGTCCATAAGCAAA
AT2G17950-WUS::2:7804371-7812380(-)_6520	TAAATATATAGAAAAATTAATATTTGTGGAACAAGAAAAATCCCCAAAATATCAGCTTTTTAGGGACGGATATAATATTA
AT2G17950-WUS::2:7804371-7812380(-)_6560	GATAATTTTTAAAATTTACAAATTATTAACATTAAATAGTTAAATATATAGAAAAATTAATATTTGTGGAACAAGAAAAA
AT2G17950-WUS::2:7804371-7812380(-)_6600	TATTATAAACCAATAACCATTCATAAATTCAATTTTCAATGATAATTTTTAAAATTTACAAATTATTAACATTAAATAGT
AT2G17950-WUS::2:7804371-7812380(-)_6640	CAATTAATATTTAGTTATAAATACATTATTTTCACAAAATTATTATAAACCAATAACCATTCATAAATTCAATTTTCAAT
AT2G17950-WUS::2:7804371-7812380(-)_6680	GAAAATTGATGTTTAGGAATTTTCACACAAATTTTACAAACAATTAATATTTAGTTATAAATACATTATTTTCACAAAAT
AT2G17950-WUS::2:7804371-7812380(-)_6720	TCGTTTCCATGCAAAATAGGTATACAGCTTATGTTCCTAAGAAAATTGATGTTTAGGAATTTTCACACAAATTTTACAAA
AT2G17950-WUS::2:7804371-7812380(-)_6760	AAACTATTTTCCGTTTTCAAAACGTTTTGCTTCAACATTTTCGTTTCCATGCAAAATAGGTATACAGCTTATGTTCCTAA
AT2G17950-WUS::2:7804371-7812380(-)_6800	TATATATATATATAATATACATTTTCAAAATGTTAGAAAAAAACTATTTTCCGTTTTCAAAACGTTTTGCTTCAACATTT
AT2G17950-WUS::2:7804371-7812380(-)_6840	TATGTTTGGTGTTATATATATATATATATATATATATATATATATATATATATAATATACATTTTCAAAATGTTAGAAAA
AT2G17950-WUS::2:7804371-7812380(-)_6880	GGATATGTATTGTTTGAAACAGTTTTGTTTAATATAGTTTTATGTTTGGTGTTATATATATATATATATATATATATATA
AT2G17950-WUS::2:7804371-7812380(-)_6920	ATCTTTTTTTTATAGATTTTAGTTAAATTATTTACGTTTTGGATATGTATTGTTTGAAACAGTTTTGTTTAATATAGTTT
AT2G17950-WUS::2:7804371-7812380(-)_6960	AATAAAAATCATAGTCTAAATTTTTGAATTTAAACATTTAATCTTTTTTTTATAGATTTTAGTTAAATTATTTACGTTTT
AT2G17950-WUS::2:7804371-7812380(-)_7000	TGCTTAATTATATTCCGTCGGTTAAAACAATATATGAATAAATAAAAATCATAGTCTAAATTTTTGAATTTAAACATTTA
AT2G17950-WUS::2:7804371-7812380(-)_7040	ATTATAAAAATCATGTTAAATAATAGAAAATTTATTGTTATGCTTAATTATATTCCGTCGGTTAAAACAATATATGAATA
AT2G17950-WUS::2:7804371-7812380(-)_7080	TACATGAAAAAAAAACAATATTGTTTTCACTCAATTACCCATTATAAAAATCATGTTAAATAATAGAAAATTTATTGTTA
AT2G17950-WUS::2:7804371-7812380(-)_7120	GAATTATTCTGTTCAAATGATCAGAGTTAAGGTACCTTAATACATGAAAAAAAAACAATATTGTTTTCACTCAATTACCC
AT2G17950-WUS::2:7804371-7812380(-)_7160	TACGGTAAAGCTAAAGCTCAGTATTGGTTTACCAAATCAAGAATTATTCTGTTCAAATGATCAGAGTTAAGGTACCTTAA
AT2G17950-WUS::2:7804371-7812380(-)_7200	CGGAAAGAGGTTTACTAATTGTGATTTTCTGTCAAAAAAATACGGTAAAGCTAAAGCTCAGTATTGGTTTACCAAATCAA
AT2G17950-WUS::2:7804371-7812380(-)_7240	GAGATCAGTATTTGCAAAGAAAAAAGTAGAATCAAAATTGCGGAAAGAGGTTTACTAATTGTGATTTTCTGTCAAAAAAA
AT2G17950-WUS::2:7804371-7812380(-)_7280	CATTGAGTTGGTATCTTGACCAGTTGAATCCTGACTATCCGAGATCAGTATTTGCAAAGAAAAAAGTAGAATCAAAATTG
AT2G17950-WUS::2:7804371-7812380(-)_7320	AAGAAATCAATTAGAGACGTCAAAGAAAATGAATTAGTAACATTGAGTTGGTATCTTGACCAGTTGAATCCTGACTATCC
AT2G17950-WUS::2:7804371-7812380(-)_7360	TATAAAGAGGGACTGATCACGTAAGCTTATCATAGAAAGAAAGAAATCAATTAGAGACGTCAAAGAAAATGAATTAGTAA
AT2G17950-WUS::2:7804371-7812380(-)_7400	AGACTCCTTATTCTTCTTAAGGGTTTGGTTTCATGGTCTATATAAAGAGGGACTGATCACGTAAGCTTATCATAGAAAGA
AT2G17950-WUS::2:7804371-7812380(-)_7440	GAATTTAAAAGCCTATTCGATTTTGAGATCTCCTTGATGTAGACTCCTTATTCTTCTTAAGGGTTTGGTTTCATGGTCTA
AT2G17950-WUS::2:7804371-7812380(-)_7480	TTTGGTCAAGATATAGATGTGTAATTTGGTTATGTTTGAAGAATTTAAAAGCCTATTCGATTTTGAGATCTCCTTGATGT
AT2G17950-WUS::2:7804371-7812380(-)_7520	TCTCTCTCTCTCTCTCTGGGTTCAAAATGAAGGTGGGCAATTTGGTCAAGATATAGATGTGTAATTTGGTTATGTTTGAA
AT2G17950-WUS::2:7804371-7812380(-)_7560	AAATACTTTATTCAAACAATTGGTAACTTGATTCATTCTCTCTCTCTCTCTCTCTCTGGGTTCAAAATGAAGGTGGGCAA
AT2G17950-WUS::2:7804371-7812380(-)_7600	TCAGTGATCTAGACCATATGATAGGAACATATATACGTTCAAATACTTTATTCAAACAATTGGTAACTTGATTCATTCTC
AT2G17950-WUS::2:7804371-7812380(-)_7640	TCACAAGTAAGTAACTCGTTAAGACACATCACTACATATGTCAGTGATCTAGACCATATGATAGGAACATATATACGTTC
AT2G17950-WUS::2:7804371-7812380(-)_7680	AAAAAAACTCATATGTATATCCACTTGTAATATATATACATCACAAGTAAGTAACTCGTTAAGACACATCACTACATATG
AT2G17950-WUS::2:7804371-7812380(-)_7720	AATCCTCAAAAAGCATCTAAAGATCTTCTCGGATCCGCAGAAAAAAACTCATATGTATATCCACTTGTAATATATATACA
AT2G17950-WUS::2:7804371-7812380(-)_7760	AGCCTCACATCTTTGCTTCTTATAGGAATAACGTACTTTGAATCCTCAAAAAGCATCTAAAGATCTTCTCGGATCCGCAG
AT2G17950-WUS::2:7804371-7812380(-)_7800	ATTTTCACATAAAGGGAATCATAGACCATGATGCTACACAAGCCTCACATCTTTGCTTCTTATAGGAATAACGTACTTTG
AT2G17950-WUS::2:7804371-7812380(-)_7840	GCAAATGGACCAAACTGATCCAAACAAGTCTTTTAGGAAAATTTTCACATAAAGGGAATCATAGACCATGATGCTACACA
AT2G17950-WUS::2:7804371-7812380(-)_7880	GTATATAGGAACATTAAAAAAAATCAGCCAACAAAAAATGGCAAATGGACCAAACTGATCCAAACAAGTCTTTTAGGAAA
AT2G17950-WUS::2:7804371-7812380(-)_7920	ATCTAGTTCACCGTAATATTCACAAAACGGATATAAATTTGTATATAGGAACATTAAAAAAAATCAGCCAACAAAAAATG
AT2G17950-WUS::2:7804371-7812380(-)_7929	TGGATTATCATCTAGTTCACCGTAATATTCACAAAACGGATATAAATTTGTATATAGGAACATTAAAAAAAATCAGCCAA
AT5G60390-eIF1A::5:24287596-24293336(-)_0	GGAGAGATCAAGGTATTTCAGTTGTTCAATAATCACCCTCTAACAAAGATGCATCTTAATATTCATAAACTATTCTCTTT
AT5G60390-eIF1A::5:24287596-24293336(-)_40	TCTCTCCTACGTAGCAATCCTTATATATGCATCTTAATACGGAGAGATCAAGGTATTTCAGTTGTTCAATAATCACCCTC
AT5G60390-eIF1A::5:24287596-24293336(-)_80	GCCATCACCTCTTCTAAGAAGTTAACTAGTGGTGACGGTATCTCTCCTACGTAGCAATCCTTATATATGCATCTTAATAC
AT5G60390-eIF1A::5:24287596-24293336(-)_120	TAAAACTGCAAATAAAGATTTGCTTCGCAGGAGAGATAGCGCCATCACCTCTTCTAAGAAGTTAACTAGTGGTGACGGTA
AT5G60390-eIF1A::5:24287596-24293336(-)_160	GTGATTACACATACAAGTGGTCTTGCTTCTTCTATGGTTTTAAAACTGCAAATAAAGATTTGCTTCGCAGGAGAGATAGC
AT5G60390-eIF1A::5:24287596-24293336(-)_200	AAGGTAATAATATATATATGGATGAGGTGATACTAATAGAGTGATTACACATACAAGTGGTCTTGCTTCTTCTATGGTTT
AT5G60390-eIF1A::5:24287596-24293336(-)_240	ATAGTGACAGTGTAAATTAAGTCCACTCTTCTTTGACCTTAAGGTAATAATATATATATGGATGAGGTGATACTAATAGA
AT5G60390-eIF1A::5:24287596-24293336(-)_280	AAGCAGCAAACTAAATGACAATTATGATTTAAGAGCAAAGATAGTGACAGTGTAAATTAAGTCCACTCTTCTTTGACCTT
AT5G60390-eIF1A::5:24287596-24293336(-)_320	GATAATAATCCTGATAATCATTTGATTGTAGCCACATAGAAAGCAGCAAACTAAATGACAATTATGATTTAAGAGCAAAG
AT5G60390-eIF1A::5:24287596-24293336(-)_360	AAATCATTGGAGATGACGTTAACAACATGACCTCACTTGGGATAATAATCCTGATAATCATTTGATTGTAGCCACATAGA
AT5G60390-eIF1A::5:24287596-24293336(-)_400	AAACTTATCAATGTGAATTCTTGGAAATGAAGGTAATGCCAAATCATTGGAGATGACGTTAACAACATGACCTCACTTGG
AT5G60390-eIF1A::5:24287596-24293336(-)_440	AAGAGCTCAAATAAACTACAGAGTATATACACACACAAAAAAACTTATCAATGTGAATTCTTGGAAATGAAGGTAATGCC
AT5G60390-eIF1A::5:24287596-24293336(-)_480	TTCATGAACATATGTAGCATCTGTGTATAGATGCAAAATCAAGAGCTCAAATAAACTACAGAGTATATACACACACAAAA
AT5G60390-eIF1A::5:24287596-24293336(-)_520	TAGTTATGGATAAGTACCAAAATTTTCTCCACTATCTATGTTCATGAACATATGTAGCATCTGTGTATAGATGCAAAATC
AT5G60390-eIF1A::5:24287596-24293336(-)_560	AGACATAGTACCAACATATGTAACATGGGTCACAAAGGACTAGTTATGGATAAGTACCAAAATTTTCTCCACTATCTATG
AT5G60390-eIF1A::5:24287596-24293336(-)_600	ATTATACAAGGGACTAGTTATGGATAAGTCATTGCTTTTGAGACATAGTACCAACATATGTAACATGGGTCACAAAGGAC
AT5G60390-eIF1A::5:24287596-24293336(-)_640	AGTGACAATCCAGGAGCTGTTCATAGTACATAGTACCAACATTATACAAGGGACTAGTTATGGATAAGTCATTGCTTTTG
AT5G60390-eIF1A::5:24287596-24293336(-)_680	GTTGGTATGGTTGAGTGTTACAAGAATCTACTTGCTACAAAGTGACAATCCAGGAGCTGTTCATAGTACATAGTACCAAC
AT5G60390-eIF1A::5:24287596-24293336(-)_720	TTGTTGAGATTTATGCCTATAATTAGAATATTATATGCTAGTTGGTATGGTTGAGTGTTACAAGAATCTACTTGCTACAA
AT5G60390-eIF1A::5:24287596-24293336(-)_760	TGGTCTCCAAAAAGACTAAAAACTAGCAGTCAAAAGTGTTTTGTTGAGATTTATGCCTATAATTAGAATATTATATGCTA
AT5G60390-eIF1A::5:24287596-24293336(-)_800	CTTGAATAATACCTTTTGATCAAATCTTAACAATGAAATTTGGTCTCCAAAAAGACTAAAAACTAGCAGTCAAAAGTGTT
AT5G60390-eIF1A::5:24287596-24293336(-)_840	GATGATTATTGGAACAAATCTTGCAATGATTTGCATATAACTTGAATAATACCTTTTGATCAAATCTTAACAATGAAATT
AT5G60390-eIF1A::5:24287596-24293336(-)_880	ACATGGTAACAATGAGACAAAGGCATTTACTTTTGGAATTGATGATTATTGGAACAAATCTTGCAATGATTTGCATATAA
AT5G60390-eIF1A::5:24287596-24293336(-)_920	AACAGTGATGCAAGATTTAACATCACTTTCACCATTTATTACATGGTAACAATGAGACAAAGGCATTTACTTTTGGAATT
AT5G60390-eIF1A::5:24287596-24293336(-)_960	TAATTCCCACCTAAACTTCTGTATTAAGCAGACCCTTAAAAACAGTGATGCAAGATTTAACATCACTTTCACCATTTATT
AT5G60390-eIF1A::5:24287596-24293336(-)_1000	TCTTGTCAACTTGTTTTTTGAACCAACTTGCTCATTAAAGTAATTCCCACCTAAACTTCTGTATTAAGCAGACCCTTAAA
AT5G60390-eIF1A::5:24287596-24293336(-)_1040	ATAAATGCAGCCTCTCATCTGCTAAATCATTCATATCAAGTCTTGTCAACTTGTTTTTTGAACCAACTTGCTCATTAAAG
AT5G60390-eIF1A::5:24287596-24293336(-)_1080	GACAATAAGGGCTTTTCAGTTTTATTCTTTTTCAGCAAGAATAAATGCAGCCTCTCATCTGCTAAATCATTCATATCAAG
AT5G60390-eIF1A::5:24287596-24293336(-)_1120	CTTTTTTTTTCCTCAGTTGGATTGATAAAAGTATGACGAGGACAATAAGGGCTTTTCAGTTTTATTCTTTTTCAGCAAGA
AT5G60390-eIF1A::5:24287596-24293336(-)_1160	CGCATGATAATAAAGACAACTCTAGCTAATTTGGACTGTTCTTTTTTTTTCCTCAGTTGGATTGATAAAAGTATGACGAG
AT5G60390-eIF1A::5:24287596-24293336(-)_1200	AGTGAAAATAAATTTTGGTTTCACTTTACCTTTTTTCCTCCGCATGATAATAAAGACAACTCTAGCTAATTTGGACTGTT
AT5G60390-eIF1A::5:24287596-24293336(-)_1240	ATTAAAAAGAAAATAGTTCTGAATATGATCTTTGTGTTATAGTGAAAATAAATTTTGGTTTCACTTTACCTTTTTTCCTC
AT5G60390-eIF1A::5:24287596-24293336(-)_1280	CATTAATCAAACTTTATAGAAAAGTACCGTCTGTGAGTGAATTAAAAAGAAAATAGTTCTGAATATGATCTTTGTGTTAT
AT5G60390-eIF1A::5:24287596-24293336(-)_1320	GGTATTAGGTATGGTCTCTTCTTCTTCTACTATTAAAATGCATTAATCAAACTTTATAGAAAAGTACCGTCTGTGAGTGA
AT5G60390-eIF1A::5:24287596-24293336(-)_1360	TTTTTTTGTCCTGTGGTGTGTTGTGCATTTGAGAGTAGTAGGTATTAGGTATGGTCTCTTCTTCTTCTACTATTAAAATG
AT5G60390-eIF1A::5:24287596-24293336(-)_1400	AGATATATAATGGTACCATGTAATTAATATGAGAGAAAGATTTTTTTGTCCTGTGGTGTGTTGTGCATTTGAGAGTAGTA
AT5G60390-eIF1A::5:24287596-24293336(-)_1440	AAGACAAGATCTTGAATTGGTAATGGGTTAAAGAGAGTATAGATATATAATGGTACCATGTAATTAATATGAGAGAAAGA
AT5G60390-eIF1A::5:24287596-24293336(-)_1480	TTTTTCAGAAATTTGGATCTTGTTTTTAAGAAGAAAAAAAAAGACAAGATCTTGAATTGGTAATGGGTTAAAGAGAGTAT
AT5G60390-eIF1A::5:24287596-24293336(-)_1520	AAGAGTTGTAGACAGCATTTCTTTCTTTGTAGTGAATGGATTTTTCAGAAATTTGGATCTTGTTTTTAAGAAGAAAAAAA
AT5G60390-eIF1A::5:24287596-24293336(-)_1560	TGATCCCAGAGATGCACAGAGGGAAGCCATAGTTACCACTAAGAGTTGTAGACAGCATTTCTTTCTTTGTAGTGAATGGA
AT5G60390-eIF1A::5:24287596-24293336(-)_1600	ACAGAGAAATATTACTCTTTGGACAGACTTAATTGCTGAGTGATCCCAGAGATGCACAGAGGGAAGCCATAGTTACCACT
AT5G60390-eIF1A::5:24287596-24293336(-)_1640	AATAAACAGAGAAGATCTCAAGACAGAGAGCATAAGTGAAACAGAGAAATATTACTCTTTGGACAGACTTAATTGCTGAG
AT5G60390-eIF1A::5:24287596-24293336(-)_1680	TCTTCAACATCCACAGAGAGAGAGAAAAAGAGACAAGTCAAATAAACAGAGAAGATCTCAAGACAGAGAGCATAAGTGAA
AT5G60390-eIF1A::5:24287596-24293336(-)_1720	TCCTCTGTATCACCTTCCTTCTCTTGTCATGATCTGCCATTCTTCAACATCCACAGAGAGAGAGAAAAAGAGACAAGTCA
AT5G60390-eIF1A::5:24287596-24293336(-)_1760	CCATGGCTCTTGTACTCATGTTTACCTTCTGATCTCCTTCTCCTCTGTATCACCTTCCTTCTCTTGTCATGATCTGCCAT
AT5G60390-eIF1A::5:24287596-24293336(-)_1800	AACATCTTCATTCTCTTGAAGCCTCTCCACATCTTCTTCACCATGGCTCTTGTACTCATGTTTACCTTCTGATCTCCTTC
AT5G60390-eIF1A::5:24287596-24293336(-)_1840	TCCACAAGCCTAGATCTTGTAGTAAAGCAACTAGATCTCTAACATCTTCATTCTCTTGAAGCCTCTCCACATCTTCTTCA
AT5G60390-eIF1A::5:24287596-24293336(-)_1880	TAAAAACACTAAGCAGCTTTGGCTGTGTGAGAAGAAAAGCTCCACAAGCCTAGATCTTGTAGTAAAGCAACTAGATCTCT
AT5G60390-eIF1A::5:24287596-24293336(-)_1920	AAGAAAAGCTCCACAAACCTACAACATCTTGTAATAAAAGTAAAAACACTAAGCAGCTTTGGCTGTGTGAGAAGAAAAGC
AT5G60390-eIF1A::5:24287596-24293336(-)_1960	GATTTCTTAAACACTAAGCAGCAGCTTTTGCTGTGTGGGGAAGAAAAGCTCCACAAACCTACAACATCTTGTAATAAAAG
AT5G60390-eIF1A::5:24287596-24293336(-)_2000	AACATAAACTCAGTGAGATCTAATAATGAAAAGGCTTTTGGATTTCTTAAACACTAAGCAGCAGCTTTTGCTGTGTGGGG
AT5G60390-eIF1A::5:24287596-24293336(-)_2040	CTTTCCAGCTAAAGATTCTGTGATCTGCAGTTCTACAAGAAACATAAACTCAGTGAGATCTAATAATGAAAAGGCTTTTG
AT5G60390-eIF1A::5:24287596-24293336(-)_2080	CAACAACAACAATGAAAAACATCCCGAATAACTTAAAATGCTTTCCAGCTAAAGATTCTGTGATCTGCAGTTCTACAAGA
AT5G60390-eIF1A::5:24287596-24293336(-)_2120	GATGCAGTAAAAACATCTCACCAACGACAAATAAACGTGTCAACAACAACAATGAAAAACATCCCGAATAACTTAAAATG
AT5G60390-eIF1A::5:24287596-24293336(-)_2160	GCTGAGAACTAAAAACCAAAAGAAATGGATAAGGCCAAAAGATGCAGTAAAAACATCTCACCAACGACAAATAAACGTGT
AT5G60390-eIF1A::5:24287596-24293336(-)_2200	TCAATCAACAAACAGAAATAGTAATTTATCAATAAAAAATGCTGAGAACTAAAAACCAAAAGAAATGGATAAGGCCAAAA
AT5G60390-eIF1A::5:24287596-24293336(-)_2240	ACAATTACTTCATACGAACTTTTTAAAAAGACTTAGGTTCTCAATCAACAAACAGAAATAGTAATTTATCAATAAAAAAT
AT5G60390-eIF1A::5:24287596-24293336(-)_2280	TATAGTTTCGTTAGAATTAACTTGTGCTTAGTGTTTTCTGACAATTACTTCATACGAACTTTTTAAAAAGACTTAGGTTC
AT5G60390-eIF1A::5:24287596-24293336(-)_2320	CATACTTAGCGTTTTAAGATCTATGTAAGAGATAGGGTTCTATAGTTTCGTTAGAATTAACTTGTGCTTAGTGTTTTCTG
AT5G60390-eIF1A::5:24287596-24293336(-)_2360	TTTGTTCTTGTTTAAACAATCATTCAGAGATCAACCCAACCATACTTAGCGTTTTAAGATCTATGTAAGAGATAGGGTTC
AT5G60390-eIF1A::5:24287596-24293336(-)_2400	AAACTTATTTAGGAGTTGTGTTACAAAGTTGCTGTCTTTCTTTGTTCTTGTTTAAACAATCATTCAGAGATCAACCCAAC
AT5G60390-eIF1A::5:24287596-24293336(-)_2440	TATGGTTTTCAATTATGCAGTTTCCGGATAATTTTGCTTGAAACTTATTTAGGAGTTGTGTTACAAAGTTGCTGTCTTTC
AT5G60390-eIF1A::5:24287596-24293336(-)_2480	TCTCTCTCCCTCCTTTTTGGATATCTCTGAGACTTTTTATTATGGTTTTCAATTATGCAGTTTCCGGATAATTTTGCTTG
AT5G60390-eIF1A::5:24287596-24293336(-)_2520	GTTTGAGCCTTTTTCTTTTTTCTCTTTATTTCTGTGACTTTCTCTCTCCCTCCTTTTTGGATATCTCTGAGACTTTTTAT
AT5G60390-eIF1A::5:24287596-24293336(-)_2560	CTCTCTTATGGTTTTCTTTGGTTCTTAAAACTTTGATGGCGTTTGAGCCTTTTTCTTTTTTCTCTTTATTTCTGTGACTT
AT5G60390-eIF1A::5:24287596-24293336(-)_2600	GAAGAAGGGTGCCAAATGATGAGACTTTCGTTATGATCGACTCTCTTATGGTTTTCTTTGGTTCTTAAAACTTTGATGGC
AT5G60390-eIF1A::5:24287596-24293336(-)_2640	AGAAGGACCCAACTGGAGCCAAGGTCACCAAGGCTGCAGTGAAGAAGGGTGCCAAATGATGAGACTTTCGTTATGATCGA
AT5G60390-eIF1A::5:24287596-24293336(-)_2680	AGGCAGACCGTTGCTGTTGGTGTTATTAAGAGCGTGGACAAGAAGGACCCAACTGGAGCCAAGGTCACCAAGGCTGCAGT
AT5G60390-eIF1A::5:24287596-24293336(-)_2720	CGAGTACCCACCTTTGGGACGTTTCGCTGTTAGGGACATGAGGCAGACCGTTGCTGTTGGTGTTATTAAGAGCGTGGACA
AT5G60390-eIF1A::5:24287596-24293336(-)_2760	AGATGACCCCAACCAAGCCCATGGTTGTTGAGACTTTCTCCGAGTACCCACCTTTGGGACGTTTCGCTGTTAGGGACATG
AT5G60390-eIF1A::5:24287596-24293336(-)_2800	GAGCCCAAGTTTTTGAAGAATGGTGACGCTGGTATGGTTAAGATGACCCCAACCAAGCCCATGGTTGTTGAGACTTTCTC
AT5G60390-eIF1A::5:24287596-24293336(-)_2840	GACCAAGATTGACAGGCGTTCTGGTAAGGAGATTGAGAAGGAGCCCAAGTTTTTGAAGAATGGTGACGCTGGTATGGTTA
AT5G60390-eIF1A::5:24287596-24293336(-)_2880	GCCACACCTCTCACATTGCAGTCAAGTTCTCTGAGATCTTGACCAAGATTGACAGGCGTTCTGGTAAGGAGATTGAGAAG
AT5G60390-eIF1A::5:24287596-24293336(-)_2920	CCTGGTCAGATTGGTAACGGTTACGCCCCAGTTCTCGATTGCCACACCTCTCACATTGCAGTCAAGTTCTCTGAGATCTT
AT5G60390-eIF1A::5:24287596-24293336(-)_2960	TGCCGCCAACTTCACCTCCCAGGTCATCATCATGAACCACCCTGGTCAGATTGGTAACGGTTACGCCCCAGTTCTCGATT
AT5G60390-eIF1A::5:24287596-24293336(-)_3000	GATACGTTGCCTCTAACTCCAAGGATGATCCAGCTAAGGGTGCCGCCAACTTCACCTCCCAGGTCATCATCATGAACCAC
AT5G60390-eIF1A::5:24287596-24293336(-)_3040	TTCAATGTCAAGAATGTTGCTGTCAAGGATCTTAAGAGAGGATACGTTGCCTCTAACTCCAAGGATGATCCAGCTAAGGG
AT5G60390-eIF1A::5:24287596-24293336(-)_3080	CGAGTCTCTTCTTGAGGCACTTCCCGGTGACAATGTTGGATTCAATGTCAAGAATGTTGCTGTCAAGGATCTTAAGAGAG
AT5G60390-eIF1A::5:24287596-24293336(-)_3120	CAGGGTTGACCACTGAGGTTAAGTCTGTTGAGATGCACCACGAGTCTCTTCTTGAGGCACTTCCCGGTGACAATGTTGGA
AT5G60390-eIF1A::5:24287596-24293336(-)_3160	GGTATGATCAAGCCTGGTATGGTTGTTACCTTTGCTCCCACAGGGTTGACCACTGAGGTTAAGTCTGTTGAGATGCACCA
AT5G60390-eIF1A::5:24287596-24293336(-)_3200	TGGTGGTATTGGAACGGTGCCAGTGGGACGTGTTGAGACTGGTATGATCAAGCCTGGTATGGTTGTTACCTTTGCTCCCA
AT5G60390-eIF1A::5:24287596-24293336(-)_3240	ACAAGCCCCTTCGTCTTCCACTTCAGGATGTCTACAAGATTGGTGGTATTGGAACGGTGCCAGTGGGACGTGTTGAGACT
AT5G60390-eIF1A::5:24287596-24293336(-)_3280	GAGGCTCTTGACCAGATCAACGAGCCCAAGAGGCCATCAGACAAGCCCCTTCGTCTTCCACTTCAGGATGTCTACAAGAT
AT5G60390-eIF1A::5:24287596-24293336(-)_3320	GTCAACCAACCTTGACTGGTACAAGGGACCAACTCTTCTTGAGGCTCTTGACCAGATCAACGAGCCCAAGAGGCCATCAG
AT5G60390-eIF1A::5:24287596-24293336(-)_3360	TGCCAATCTCTGGATTCGAGGGAGACAACATGATTGAGAGGTCAACCAACCTTGACTGGTACAAGGGACCAACTCTTCTT
AT5G60390-eIF1A::5:24287596-24293336(-)_3400	CTGAAGAAGGTCGGATACAACCCTGACAAAATCCCATTTGTGCCAATCTCTGGATTCGAGGGAGACAACATGATTGAGAG
AT5G60390-eIF1A::5:24287596-24293336(-)_3440	GGCTAGGTACGATGAAATCATCAAGGAGGTGTCTTCATACCTGAAGAAGGTCGGATACAACCCTGACAAAATCCCATTTG
AT5G60390-eIF1A::5:24287596-24293336(-)_3480	TCGCCTAACAGATGGATGCCACCACCCCCAAATACTCCAAGGCTAGGTACGATGAAATCATCAAGGAGGTGTCTTCATAC
AT5G60390-eIF1A::5:24287596-24293336(-)_3520	ATTCGTTTTATTTGTTGCTAACTTGCGTCTTTTTCTATTTTCGCCTAACAGATGGATGCCACCACCCCCAAATACTCCAA
AT5G60390-eIF1A::5:24287596-24293336(-)_3560	CTTTCGTATTCATCATTGTATCTGCTTTTGTGATTGATTGATTCGTTTTATTTGTTGCTAACTTGCGTCTTTTTCTATTT
AT5G60390-eIF1A::5:24287596-24293336(-)_3600	TGTCAAGCAGATGATTTGCTGTTGTAACAAGGTAATATAACTTTCGTATTCATCATTGTATCTGCTTTTGTGATTGATTG
AT5G60390-eIF1A::5:24287596-24293336(-)_3640	GTCAGACCCGTGAGCACGCTCTTCTTGCTTTCACCCTTGGTGTCAAGCAGATGATTTGCTGTTGTAACAAGGTAATATAA
AT5G60390-eIF1A::5:24287596-24293336(-)_3680	TCCACCACTGGAGGTTTTGAGGCTGGTATCTCTAAGGATGGTCAGACCCGTGAGCACGCTCTTCTTGCTTTCACCCTTGG
AT5G60390-eIF1A::5:24287596-24293336(-)_3720	TGGTACCTCCCAGGCTGATTGTGCTGTTCTTATCATTGACTCCACCACTGGAGGTTTTGAGGCTGGTATCTCTAAGGATG
AT5G60390-eIF1A::5:24287596-24293336(-)_3760	ATGCCCCAGGACATCGTGATTTCATCAAGAACATGATTACTGGTACCTCCCAGGCTGATTGTGCTGTTCTTATCATTGAC
AT5G60390-eIF1A::5:24287596-24293336(-)_3800	TGGAAGTTCGAGACCACCAAGTACTACTGCACAGTCATTGATGCCCCAGGACATCGTGATTTCATCAAGAACATGATTAC
AT5G60390-eIF1A::5:24287596-24293336(-)_3840	GGCCGAGCGTGAGCGTGGTATTACCATCGATATTGCTCTATGGAAGTTCGAGACCACCAAGTACTACTGCACAGTCATTG
AT5G60390-eIF1A::5:24287596-24293336(-)_3880	AGAGGTCCTTCAAGTACGCATGGGTGTTGGACAAACTTAAGGCCGAGCGTGAGCGTGGTATTACCATCGATATTGCTCTA
AT5G60390-eIF1A::5:24287596-24293336(-)_3920	GTCATCGAGAGGTTCGAGAAGGAGGCTGCTGAGATGAACAAGAGGTCCTTCAAGTACGCATGGGTGTTGGACAAACTTAA
AT5G60390-eIF1A::5:24287596-24293336(-)_3960	TGGTCACTTGATCTATAAGCTTGGTGGTATTGACAAGCGTGTCATCGAGAGGTTCGAGAAGGAGGCTGCTGAGATGAACA
AT5G60390-eIF1A::5:24287596-24293336(-)_4000	TGGTCATTGGTCATGTTGATTCTGGAAAATCGACCACAACTGGTCACTTGATCTATAAGCTTGGTGGTATTGACAAGCGT
AT5G60390-eIF1A::5:24287596-24293336(-)_4040	TTGACAGCTATGGGTAAAGAGAAGTTTCACATTAACATTGTGGTCATTGGTCATGTTGATTCTGGAAAATCGACCACAAC
AT5G60390-eIF1A::5:24287596-24293336(-)_4080	TATTTTTGTTGATTCTGATGTTTCGATTTTTGTTTTTGTTTTGACAGCTATGGGTAAAGAGAAGTTTCACATTAACATTG
AT5G60390-eIF1A::5:24287596-24293336(-)_4120	ATTGTTGACGTTTTGGTTGTTGTATAGTTGATGGTTGATGTATTTTTGTTGATTCTGATGTTTCGATTTTTGTTTTTGTT
AT5G60390-eIF1A::5:24287596-24293336(-)_4160	TGATATGTGGTTTTGTTTCAGTGGATCTGTGTTTGATTATATTGTTGACGTTTTGGTTGTTGTATAGTTGATGGTTGATG
AT5G60390-eIF1A::5:24287596-24293336(-)_4200	ATACCTGTTGTCTCGTGGTTTGATATGATAGCTCAACTGGTGATATGTGGTTTTGTTTCAGTGGATCTGTGTTTGATTAT
AT5G60390-eIF1A::5:24287596-24293336(-)_4240	ATTCTGATGTATTTGGTTGGTGATGTTCCTTAGATTTGATATACCTGTTGTCTCGTGGTTTGATATGATAGCTCAACTGG
AT5G60390-eIF1A::5:24287596-24293336(-)_4280	TTTTTATCATGTCGATCTGTATCTGCTCTGGTTATAGTTGATTCTGATGTATTTGGTTGGTGATGTTCCTTAGATTTGAT
AT5G60390-eIF1A::5:24287596-24293336(-)_4320	TTAATTGATAGCGTTTAGTTTTGATATCGTCTTCGCATGTTTTTTATCATGTCGATCTGTATCTGCTCTGGTTATAGTTG
AT5G60390-eIF1A::5:24287596-24293336(-)_4360	TCAATATTGTTCCTATTGAGTCTGATGTATAATCCTCTGATTAATTGATAGCGTTTAGTTTTGATATCGTCTTCGCATGT
AT5G60390-eIF1A::5:24287596-24293336(-)_4400	TGCTTTTGATTCTCTAGCTTTAGATCCGTTTACTCGTCGATCAATATTGTTCCTATTGAGTCTGATGTATAATCCTCTGA
AT5G60390-eIF1A::5:24287596-24293336(-)_4440	ATTGACTGTGATTATCGCTTATTCTTTGCTGTTGTTATACTGCTTTTGATTCTCTAGCTTTAGATCCGTTTACTCGTCGA
AT5G60390-eIF1A::5:24287596-24293336(-)_4480	TGTAGCTGTTTAGGGTTTAGATTCTTAGTTTTAGCTCTATATTGACTGTGATTATCGCTTATTCTTTGCTGTTGTTATAC
AT5G60390-eIF1A::5:24287596-24293336(-)_4520	CTCTCTTTAGTGTCTCCGATCTTCATCTTCTTATGATTATTGTAGCTGTTTAGGGTTTAGATTCTTAGTTTTAGCTCTAT
AT5G60390-eIF1A::5:24287596-24293336(-)_4560	AAGACTCCTTTCAGATTCTTACTTGCAGGTTAGATATTTTCTCTCTTTAGTGTCTCCGATCTTCATCTTCTTATGATTAT
AT5G60390-eIF1A::5:24287596-24293336(-)_4600	TTAGGGTGCGCTCTCATATTTCTCACATTTTCGTAGCCGCAAGACTCCTTTCAGATTCTTACTTGCAGGTTAGATATTTT
AT5G60390-eIF1A::5:24287596-24293336(-)_4640	AGACACCTCGTAGCTATAAGTACCCTCGAGTCGACCAGGATTAGGGTGCGCTCTCATATTTCTCACATTTTCGTAGCCGC
AT5G60390-eIF1A::5:24287596-24293336(-)_4680	ATTAGTAAAAGTAGAACCACAAAGAGAAAGCGAAAACCCTAGACACCTCGTAGCTATAAGTACCCTCGAGTCGACCAGGA
AT5G60390-eIF1A::5:24287596-24293336(-)_4720	CAACCAAAAAAATAGAAAGGCCCAAAACGCGTAAGGGCAAATTAGTAAAAGTAGAACCACAAAGAGAAAGCGAAAACCCT
AT5G60390-eIF1A::5:24287596-24293336(-)_4760	TTGTGGATCCATTTTTGTAATTCTTTGTTGGGTAAATTCACAACCAAAAAAATAGAAAGGCCCAAAACGCGTAAGGGCAA
AT5G60390-eIF1A::5:24287596-24293336(-)_4800	ATTTAACATTTCAAATTGAAAAAAAAAATGTATGAGAATTTTGTGGATCCATTTTTGTAATTCTTTGTTGGGTAAATTCA
AT5G60390-eIF1A::5:24287596-24293336(-)_4840	TTATACAATTTCTTAACCAAACAACACATAATTATAAGCTATTTAACATTTCAAATTGAAAAAAAAAATGTATGAGAATT
AT5G60390-eIF1A::5:24287596-24293336(-)_4880	CGATCATCAAGAGAGTTTTTTTATAAAAAAATTTATACAATTATACAATTTCTTAACCAAACAACACATAATTATAAGCT
AT5G60390-eIF1A::5:24287596-24293336(-)_4920	AAAGCCAACTCATGACGGCTAGGGTTTTCCGTCACCTTTTCGATCATCAAGAGAGTTTTTTTATAAAAAAATTTATACAA
AT5G60390-eIF1A::5:24287596-24293336(-)_4960	AATTTATATACTAGTATTAATTTAATTCCATAGATTTATCAAAGCCAACTCATGACGGCTAGGGTTTTCCGTCACCTTTT
AT5G60390-eIF1A::5:24287596-24293336(-)_5000	GTTTTATGTCCCATTAATTAGGCTGTAATTTCGATTTATCAATTTATATACTAGTATTAATTTAATTCCATAGATTTATC
AT5G60390-eIF1A::5:24287596-24293336(-)_5040	TTATTCAATAACTCCATTGTGTGACTGCATTTAAATATATGTTTTATGTCCCATTAATTAGGCTGTAATTTCGATTTATC
AT5G60390-eIF1A::5:24287596-24293336(-)_5080	TGCATATTGATTATGTAAAATAAAATCTAACTACCGGAATTTATTCAATAACTCCATTGTGTGACTGCATTTAAATATAT
AT5G60390-eIF1A::5:24287596-24293336(-)_5120	GTTAAGATGGATATTGTGATTCAACGATTAATTATCGTAATGCATATTGATTATGTAAAATAAAATCTAACTACCGGAAT
AT5G60390-eIF1A::5:24287596-24293336(-)_5160	TTTAACCATAGCAAACCAACTTAAAAATTTAGATTTTAAAGTTAAGATGGATATTGTGATTCAACGATTAATTATCGTAA
AT5G60390-eIF1A::5:24287596-24293336(-)_5200	AATTCTCCGTTATTAGTTGAATAAAATCTTAAATGTCTCCTTTAACCATAGCAAACCAACTTAAAAATTTAGATTTTAAA
AT5G60390-eIF1A::5:24287596-24293336(-)_5240	ATTCAACGTTTTGGAGAAAATTTATTTATAATCTCTCATAAATTCTCCGTTATTAGTTGAATAAAATCTTAAATGTCTCC
AT5G60390-eIF1A::5:24287596-24293336(-)_5280	TAATGATGATTGATGACATACACACTCCTTTATGATGGTGATTCAACGTTTTGGAGAAAATTTATTTATAATCTCTCATA
AT5G60390-eIF1A::5:24287596-24293336(-)_5320	CTATTGAAAACATATCTTAGATAAGTTTCGTTATGAGAGTTAATGATGATTGATGACATACACACTCCTTTATGATGGTG
AT5G60390-eIF1A::5:24287596-24293336(-)_5360	GTTTGTTTTATGTATCATTTCTCAACTGTGATTGAGTTGACTATTGAAAACATATCTTAGATAAGTTTCGTTATGAGAGT
[truncated: 2,937 more rows]
